# Supplementary material for: Metabonomic profiling of clubroot-susceptible and clubroot-resistant radish and the assessment of disease-resistant metabolites
Source: Front Plant Sci. 2022 Dec 8;13:1037633. doi: 10.3389/fpls.2022.1037633 (PMC9772615; doi:10.3389/fpls.2022.1037633)
Supplement: Supplementary file 1 [file DataSheet_1.zip]

Archive with 7 entries (7 files):
- NEW Frontiers Supplementary Material/frontiers supplementary Table 1.docx
- NEW Frontiers Supplementary Material/frontiers supplementary Table 2.xlsx
- NEW Frontiers Supplementary Material/frontiers supplementary Table 3.docx
- NEW Frontiers Supplementary Material/frontiers supplementary Table 4.xlsx
- NEW Frontiers Supplementary Material/frontiers supplementary Table 5.xlsx
- NEW Frontiers Supplementary Material/frontiers supplementary Table 6.xlsx
- NEW Frontiers Supplementary Material/Frontiers Supplementary Figure.docx
