# Supplementary material for: Metabonomic profiling of clubroot-susceptible and clubroot-resistant radish and the assessment of disease-resistant metabolites
Source: Front Plant Sci. 2022 Dec 8;13:1037633. doi: 10.3389/fpls.2022.1037633 (PMC9772615; doi:10.3389/fpls.2022.1037633)
Supplement: Supplementary file 1 [file DataSheet_1.zip › NEW Frontiers Supplementary Material/frontiers supplementary Table 2.xlsx]

## Sheet: up regulated  in "JNYB"
ID	ratio	t.test_p.value	t.test_p.value_BHcorrect	roc	lowROC	upROC	VIP	cv	regulated	MZ	RT	IsAnnotated	IsMS2ident	MS2Metabolite	MS2superclass	MS2class	MS2hmdb	MS2kegg	NumberMS1hmdb	MS1hmdbName	MS1hmdbID	NumberMS1kegg	MS1keggName	MS1keggID
pos-M990T50	2.10798	3.62633e-05	0.000182218	1	1	1	1.19788	0.166443	up	990.48	0.82985	0	0	-	Unknown	-	-	-	0	-	-	0	-	-
pos-M966T48	3.43714	1.60575e-06	1.37544e-05	1	1	1	1.63382	0.202121	up	966.435	0.80215	0	0	-	Unknown	-	-	-	0	-	-	0	-	-
pos-M964T48	3.69453	1.98361e-05	0.000109508	1	1	1	1.66869	0.21837	up	964.432	0.802517	0	0	-	Unknown	-	-	-	0	-	-	0	-	-
pos-M957T57	7.34762	2.45508e-07	3.07168e-06	1	1	1	2.0546	0.259972	up	957.073	0.94235	0	0	-	Unknown	-	-	-	0	-	-	0	-	-
pos-M933T475	2.84484	0.000750283	0.00242505	1	1	1	1.42452	0.167443	up	932.538	7.92002	1	0	-	Unknown	-	-	-	1	Tragopogonsaponin L	HMDB0037926	0	-	-
pos-M932T475	3.28953	2.16628e-07	2.77152e-06	1	1	1	1.59189	0.16792	up	931.537	7.92318	0	0	-	Unknown	-	-	-	0	-	-	0	-	-
pos-M91T344	2.7514	2.02267e-08	4.20903e-07	1	1	1	1.49619	0.20893	up	90.9663	5.73041	0	0	-	Unknown	-	-	-	0	-	-	0	-	-
pos-M919T58	16.3657	4.89418e-07	5.37082e-06	1	1	1	2.50744	0.310089	up	919.134	0.958617	0	0	-	Unknown	-	-	-	0	-	-	0	-	-
pos-M894T50	4.00886	5.11204e-07	5.54918e-06	1	1	1	1.74035	0.252665	up	894.494	0.8299	1	0	-	Unknown	-	-	-	1	Rifapentine	HMDB0015332	1	Rifapentine	C08059
pos-M892T49	4.74294	1.8671e-05	0.000104134	1	1	1	1.86669	0.238849	up	892.492	0.82135	0	0	-	Unknown	-	-	-	0	-	-	0	-	-
pos-M891T244	4.39792	6.90984e-07	7.04604e-06	1	1	1	1.80974	0.286719	up	891.303	4.07453	0	0	-	Unknown	-	-	-	0	-	-	0	-	-
pos-M890T48	2.33392	3.33898e-07	3.93652e-06	1	1	1	1.36928	0.116182	up	890.49	0.80265	1	0	-	Unknown	-	-	-	7	alpha-Solanine;beta-Solamarine;Pectenotoxin 3;PGP(16:1(9Z)/22:6(4Z,7Z,10Z,13Z,16Z,19Z));PGP(18:3(6Z,9Z,12Z)/20:4(5Z,8Z,11Z,14Z));PGP(18:3(9Z,12Z,15Z)/20:4(5Z,8Z,11Z,14Z));PGP(22:6(4Z,7Z,10Z,13Z,16Z,19Z)/16:1(9Z))	HMDB0034202;HMDB0034357;HMDB0033492;HMDB0013501;HMDB0013572;HMDB0013587;HMDB0116507	2	Solamargine;Solanine	C10819;C10820
pos-M890T255	8.26371	9.18507e-05	0.000398415	1	1	1	2.13092	0.240067	up	890.291	4.24435	1	0	-	Unknown	-	-	-	12	6a, 3'-p-Dihydroxypaclitaxel;Aquifoliunine EI;4-{5-[(E)-2-[6-hydroxy-3-(3-hydroxyphenyl)-2-(4-hydroxyphenyl)-2,3-dihydro-1-benzofuran-4-yl]ethenyl]-2-(4-hydroxyphenyl)-1-benzofuran-3-yl}-3-(3-hydroxyphenyl)-2-(4-hydroxyphenyl)-2,3-dihydro-1-benzofuran-6-ol;5-{6-hydroxy-4-[(E)-2-{3-[6-hydroxy-3-(3-hydroxyphenyl)-2-(4-hydroxyphenyl)-2,3-dihydro-1-benzofuran-4-yl]-2-phenyl-1-benzofuran-5-yl}ethenyl]…	HMDB0060795;HMDB0032858;HMDB0125634;HMDB0125635;HMDB0125636;HMDB0125637;HMDB0125638;HMDB0125639;HMDB0125640;HMDB0125641;HMDB0125642;HMDB0125643	0	-	-
pos-M889T255	10.4205	7.93194e-05	0.00035185	1	1	1	2.3058	0.36314	up	889.286	4.24413	0	0	-	Unknown	-	-	-	0	-	-	0	-	-
pos-M882T48_2	2.75611	8.22744e-05	0.000362734	1	1	1	1.45846	0.128004	up	882.472	0.799017	0	0	-	Unknown	-	-	-	0	-	-	0	-	-
pos-M880T48	2.51078	1.90033e-07	2.49242e-06	1	1	1	1.42218	0.225672	up	880.473	0.796825	1	0	-	Unknown	-	-	-	1	31-Hydroxy rifabutin	HMDB0060754	0	-	-
pos-M879T49	2.25054	0.000911727	0.00287175	1	1	1	1.25607	0.12488	up	878.513	0.820667	1	0	-	Unknown	-	-	-	16	PE(22:4(7Z,10Z,13Z,16Z)/22:6(4Z,7Z,10Z,13Z,16Z,19Z));PE(22:5(4Z,7Z,10Z,13Z,16Z)/22:5(4Z,7Z,10Z,13Z,16Z));PE(22:5(4Z,7Z,10Z,13Z,16Z)/22:5(7Z,10Z,13Z,16Z,19Z));PE(22:5(7Z,10Z,13Z,16Z,19Z)/22:5(4Z,7Z,10Z,13Z,16Z));PE(22:5(7Z,10Z,13Z,16Z,19Z)/22:5(7Z,10Z,13Z,16Z,19Z));PE(22:6(4Z,7Z,10Z,13Z,16Z,19Z)/22:4(7Z,10Z,13Z,16Z));PE-NMe2(20:4(5Z,8Z,11Z,14Z)/22:6(4Z,7Z,10Z,13Z,16Z,19Z));PE-NMe2(20:4(8Z,11Z,14Z,…	HMDB0009605;HMDB0009637;HMDB0009638;HMDB0009670;HMDB0009671;HMDB0009702;HMDB0114349;HMDB0114378;HMDB0114405;HMDB0114406;HMDB0114540;HMDB0114567;HMDB0114593;HMDB0116722;HMDB0033636;HMDB0035947	0	-	-
pos-M877T49	2.16193	3.44988e-05	0.000174461	1	1	1	1.21611	0.120806	up	876.515	0.8206	1	0	-	Unknown	-	-	-	54	PS(18:0/22:5(7Z,10Z,13Z,16Z,19Z));PE(DiMe(11,3)/MonoMe(11,5));PE(DiMe(11,5)/MonoMe(11,3));PE(DiMe(11,5)/MonoMe(9,5));PE(DiMe(9,3)/MonoMe(13,5));PE(DiMe(9,5)/MonoMe(11,5));PE(MonoMe(11,3)/DiMe(11,5));PE(MonoMe(11,5)/DiMe(11,3));PE(MonoMe(11,5)/DiMe(9,5));PE(MonoMe(13,5)/DiMe(9,3));PE(MonoMe(9,5)/DiMe(11,5));PS(18:0/22:5(4Z,7Z,10Z,13Z,16Z));PS(18:1(11Z)/22:4(7Z,10Z,13Z,16Z));PS(18:1(9Z)/22:4(7Z,10Z…	HMDB0010166;HMDB0061477;HMDB0061485;HMDB0061488;HMDB0061505;HMDB0061513;HMDB0061517;HMDB0061525;HMDB0061529;HMDB0061537;HMDB0061544;HMDB0112383;HMDB0112403;HMDB0112420;HMDB0112462;HMDB0112479;HMDB0112530;HMDB0112556;HMDB0112581;HMDB0112582;HMDB0112607;HMDB0112627;HMDB0112641;HMDB0112666;HMDB0112690;HMDB0112770;HMDB0112771;HMDB0112794;HMDB0112795;HMDB0112819;HMDB0112844;HMDB0113756;HMDB0113763;HMD…	2	Avermectin_B1b;Pectenotoxin_2	C11967;C20012
pos-M86T109	2.00182	0.00469812	0.0120605	0.916667	0.722222	1	1.07498	0.254415	up	86.0959	1.80988	1	1	Piperidine	Organoheterocyclic compounds	Piperidines	HMDB0034301	C01746	1	Piperidine	HMDB0034301	3	Piperidine;(R)-2-Methylpyrrolidine;Isoprene	C01746;C20809;C16521
pos-M860T91	2.1589	1.95692e-05	0.000108319	1	1	1	1.25949	0.0961593	up	859.973	1.52267	0	0	-	Unknown	-	-	-	0	-	-	0	-	-
pos-M859T54	11.2206	8.22183e-06	5.23379e-05	1	1	1	2.20145	0.0886077	up	859.118	0.9076	1	0	-	Unknown	-	-	-	14	(5-{4-[2-(3,4-dihydroxyphenyl)-3,5,7-trihydroxy-3,4-dihydro-2H-1-benzopyran-8-yl]-3,5,7-trihydroxy-6-[3,4,5-trihydroxy-6-(hydroxymethyl)oxan-2-yl]-3,4-dihydro-2H-1-benzopyran-2-yl}-2-hydroxyphenyl)oxidanesulfonic acid;(5-{8-[2-(3,4-dihydroxyphenyl)-3,5,7-trihydroxy-6-[3,4,5-trihydroxy-6-(hydroxymethyl)oxan-2-yl]-3,4-dihydro-2H-1-benzopyran-4-yl]-3,5,7-trihydroxy-3,4-dihydro-2H-1-benzopyran-2-yl}-…	HMDB0126755;HMDB0126756;HMDB0126757;HMDB0126758;HMDB0126759;HMDB0126760;HMDB0126761;HMDB0126812;HMDB0126813;HMDB0126814;HMDB0126815;HMDB0126816;HMDB0126817;HMDB0126818	0	-	-
pos-M843T55	5.1693	2.67706e-06	2.09363e-05	1	1	1	1.70187	0.13165	up	843.144	0.916083	1	0	-	Unknown	-	-	-	14	(5-{4-[2-(3,4-dihydroxyphenyl)-3,5,7-trihydroxy-3,4-dihydro-2H-1-benzopyran-8-yl]-3,5,7-trihydroxy-6-[3,4,5-trihydroxy-6-(hydroxymethyl)oxan-2-yl]-3,4-dihydro-2H-1-benzopyran-2-yl}-2-hydroxyphenyl)oxidanesulfonic acid;(5-{8-[2-(3,4-dihydroxyphenyl)-3,5,7-trihydroxy-6-[3,4,5-trihydroxy-6-(hydroxymethyl)oxan-2-yl]-3,4-dihydro-2H-1-benzopyran-4-yl]-3,5,7-trihydroxy-3,4-dihydro-2H-1-benzopyran-2-yl}-…	HMDB0126755;HMDB0126756;HMDB0126757;HMDB0126758;HMDB0126759;HMDB0126760;HMDB0126761;HMDB0126812;HMDB0126813;HMDB0126814;HMDB0126815;HMDB0126816;HMDB0126817;HMDB0126818	0	-	-
pos-M842T48	4.00384	7.15773e-06	4.67746e-05	1	1	1	1.75732	0.346095	up	841.518	0.80255	1	0	-	Unknown	-	-	-	6	PA(22:1(13Z)/22:6(4Z,7Z,10Z,13Z,16Z,19Z));PA(22:2(13Z,16Z)/22:5(4Z,7Z,10Z,13Z,16Z));PA(22:2(13Z,16Z)/22:5(7Z,10Z,13Z,16Z,19Z));PA(22:5(4Z,7Z,10Z,13Z,16Z)/22:2(13Z,16Z));PA(22:5(7Z,10Z,13Z,16Z,19Z)/22:2(13Z,16Z));PA(22:6(4Z,7Z,10Z,13Z,16Z,19Z)/22:1(13Z))	HMDB0115293;HMDB0115318;HMDB0115319;HMDB0115369;HMDB0115394;HMDB0115420	0	-	-
pos-M837T56	33.8411	5.65723e-06	3.86042e-05	1	1	1	2.79974	0.0598965	up	837.129	0.933392	1	0	-	Unknown	-	-	-	2	Luteolin 7-O-[beta-D-glucuronosyl-(1->2)-beta-D-glucuronide]-4'-O-beta-D-glucuronide;Apigenin 4'-[feruloyl-(->2)-glucuronyl-(1->2)-glucuronide]	HMDB0060296;HMDB0038295	1	Luteolin_7-O-[beta-D-glucuronosyl-(1->2)-beta-D-glucuronide]-4'-O-beta-D-glucuronide	C04900
pos-M835T475	3.06321	3.30586e-06	2.48693e-05	1	1	1	1.54781	0.186619	up	835.425	7.92318	1	0	-	Unknown	-	-	-	4	Soyasaponin III;Saponin E;Mabiogenin 3-[rhamnosyl-(1->6)-glucoside];Jujubasaponin VI	HMDB0034651;HMDB0035958;HMDB0040943;HMDB0040946	1	Soyasaponin_III	C19865
pos-M831T58	17.2617	5.06531e-05	0.000241053	1	1	1	2.57722	0.333967	up	831.333	0.968367	1	0	-	Unknown	-	-	-	1	6'-HMG SDG	HMDB0040282	0	-	-
pos-M823T56	9.48561	1.28839e-08	2.98608e-07	1	1	1	2.21748	0.389671	up	823.155	0.939267	0	0	-	Unknown	-	-	-	0	-	-	0	-	-
pos-M822T56	13.0398	1.32799e-07	1.88083e-06	1	1	1	2.38967	0.132418	up	822.159	0.9281	0	0	-	Unknown	-	-	-	0	-	-	0	-	-
pos-M821T56	22.9916	1.1349e-06	1.04674e-05	1	1	1	2.64726	0.120327	up	821.157	0.933525	1	0	-	Unknown	-	-	-	17	(5-{4-[2-(3,4-dihydroxyphenyl)-3,5,7-trihydroxy-3,4-dihydro-2H-1-benzopyran-8-yl]-3,5,7-trihydroxy-6-[3,4,5-trihydroxy-6-(hydroxymethyl)oxan-2-yl]-3,4-dihydro-2H-1-benzopyran-2-yl}-2-hydroxyphenyl)oxidanesulfonic acid;(5-{8-[2-(3,4-dihydroxyphenyl)-3,5,7-trihydroxy-6-[3,4,5-trihydroxy-6-(hydroxymethyl)oxan-2-yl]-3,4-dihydro-2H-1-benzopyran-4-yl]-3,5,7-trihydroxy-3,4-dihydro-2H-1-benzopyran-2-yl}-…	HMDB0126755;HMDB0126756;HMDB0126757;HMDB0126758;HMDB0126759;HMDB0126760;HMDB0126761;HMDB0126812;HMDB0126813;HMDB0126814;HMDB0126815;HMDB0126816;HMDB0126817;HMDB0126818;HMDB0038295;HMDB0125353;HMDB0125354	0	-	-
pos-M821T229	2.35762	0.000129307	0.000533299	1	1	1	1.31476	0.297809	up	821.297	3.82446	1	0	-	Unknown	-	-	-	2	Sialyl-Lewis X;3-Sialyl Lewis	HMDB0006565;HMDB0006579	0	-	-
pos-M817T50	2.48688	0.000403789	0.0014193	1	1	1	1.41302	0.104009	up	816.598	0.834467	1	0	-	Unknown	-	-	-	4	PC(22:6(4Z,7Z,10Z,13Z,16Z,19Z)/P-18:1(11Z));PC(22:6(4Z,7Z,10Z,13Z,16Z,19Z)/P-18:1(9Z));PC(P-18:1(11Z)/22:6(4Z,7Z,10Z,13Z,16Z,19Z));PC(P-18:1(9Z)/22:6(4Z,7Z,10Z,13Z,16Z,19Z))	HMDB0008753;HMDB0008754;HMDB0011295;HMDB0011328	0	-	-
pos-M817T220	2.30985	8.27531e-07	8.17003e-06	1	1	1	1.34057	0.263596	up	817.287	3.66975	0	0	-	Unknown	-	-	-	0	-	-	0	-	-
pos-M812T48	5.39982	9.10412e-06	5.67819e-05	1	1	1	1.95127	0.289055	up	812.485	0.800425	1	0	-	Unknown	-	-	-	7	Telithromycin;Rhizonin A;PS(15:0/20:2(11Z,14Z));PS(20:2(11Z,14Z)/15:0);Calendulaglycoside E;Spinasaponin A;Cynarasaponin C	HMDB0015111;HMDB0030525;HMDB0112328;HMDB0112569;HMDB0033174;HMDB0034533;HMDB0039543	3	Telithromycin;Spinasaponin_A;A_77003	C12009;C08984;C15660
pos-M811T48	5.03744	1.78097e-09	6.55744e-08	1	1	1	1.90913	0.287351	up	810.525	0.802633	1	0	-	Unknown	-	-	-	66	PS(18:1(9Z)/20:4(5Z,8Z,11Z,14Z));PS(18:2(9Z,12Z)/20:3(8Z,11Z,14Z));PS(20:3(8Z,11Z,14Z)/18:2(9Z,12Z));PS(20:4(5Z,8Z,11Z,14Z)/18:1(9Z));PE(DiMe(11,3)/MonoMe(11,3));PE(DiMe(11,3)/MonoMe(9,5));PE(DiMe(9,3)/MonoMe(11,5));PE(DiMe(9,5)/MonoMe(11,3));PE(DiMe(9,5)/MonoMe(9,5));PE(MonoMe(11,3)/DiMe(11,3));PE(MonoMe(11,3)/DiMe(9,5));PE(MonoMe(11,5)/DiMe(9,3));PE(MonoMe(9,5)/DiMe(11,3));PE(MonoMe(9,5)/DiMe(9…	HMDB0012394;HMDB0012404;HMDB0012424;HMDB0012434;HMDB0061476;HMDB0061479;HMDB0061504;HMDB0061512;HMDB0061515;HMDB0061516;HMDB0061520;HMDB0061528;HMDB0061543;HMDB0061547;HMDB0112353;HMDB0112354;HMDB0112367;HMDB0112378;HMDB0112397;HMDB0112398;HMDB0112415;HMDB0112432;HMDB0112473;HMDB0112576;HMDB0112601;HMDB0112637;HMDB0112660;HMDB0112661;HMDB0112684;HMDB0112792;HMDB0112817;HMDB0112842;HMDB0113762;HMD…	0	-	-
pos-M809T48	4.10166	4.51514e-08	7.99442e-07	1	1	1	1.79554	0.0989804	up	808.529	0.80265	1	0	-	Unknown	-	-	-	37	PC(15:0/20:3(5Z,8Z,11Z));PC(15:0/20:3(8Z,11Z,14Z));PC(20:3(5Z,8Z,11Z)/15:0);PC(20:3(8Z,11Z,14Z)/15:0);PE(16:1(9Z)/22:2(13Z,16Z));PE(18:0/20:3(5Z,8Z,11Z));PE(18:0/20:3(8Z,11Z,14Z));PE(18:1(11Z)/20:2(11Z,14Z));PE(18:1(9Z)/20:2(11Z,14Z));PE(18:2(9Z,12Z)/20:1(11Z));PE(18:3(6Z,9Z,12Z)/20:0);PE(18:3(9Z,12Z,15Z)/20:0);PE(20:0/18:3(6Z,9Z,12Z));PE(20:0/18:3(9Z,12Z,15Z));PE(20:1(11Z)/18:2(9Z,12Z));PE(20:2(…	HMDB0007947;HMDB0007948;HMDB0008363;HMDB0008396;HMDB0008975;HMDB0009001;HMDB0009002;HMDB0009033;HMDB0009066;HMDB0009098;HMDB0009130;HMDB0009163;HMDB0009226;HMDB0009227;HMDB0009258;HMDB0009289;HMDB0009290;HMDB0009321;HMDB0009354;HMDB0009551;HMDB0113911;HMDB0113949;HMDB0113950;HMDB0113970;HMDB0113991;HMDB0113992;HMDB0114017;HMDB0114044;HMDB0114071;HMDB0114072;HMDB0114099;HMDB0114128;HMDB0114243;HMD…	0	-	-
pos-M807T92	2.20651	0.000739669	0.00239579	1	1	1	1.23706	0.246938	up	807.06	1.52997	1	0	-	Unknown	-	-	-	3	2-[7,8,9,12,13,14,17,18,19,25-decahydroxy-24-(hydroxymethyl)-4,22,27-trioxo-3,23,26-trioxahexacyclo[13.10.3.1虏,鈦?0鈦?鹿鈦?0鹿鹿,虏鈦?0鹿鈦?虏鹿]nonacosa-5(10),6,8,11,13,15(28),16,18,20-nonaen-29-yl]-3,4,5-trihydroxybenzoic acid;Castanin;Granatin A	HMDB0134680;HMDB0039245;HMDB0039271	1	Pedunculagin	C10236
pos-M807T48_1	3.34026	1.66709e-05	9.47214e-05	1	1	1	1.65396	0.122138	up	806.532	0.802792	0	0	-	Unknown	-	-	-	0	-	-	0	-	-
pos-M806T56	12.9446	4.38401e-05	0.000213581	1	1	1	2.37248	0.225199	up	806.18	0.925083	0	0	-	Unknown	-	-	-	0	-	-	0	-	-
pos-M805T55	15.4383	1.40459e-06	1.23853e-05	1	1	1	2.37614	0.170629	up	805.179	0.924767	1	0	-	Unknown	-	-	-	2	6-{4-[7-({6-[(acetyloxy)methyl]-3-{[3,4-dihydroxy-4-(hydroxymethyl)oxolan-2-yl]oxy}-4,5-dihydroxyoxan-2-yl}oxy)-5-hydroxy-4-oxo-4H-chromen-2-yl]phenoxy}-3,4,5-trihydroxyoxane-2-carboxylic acid;6-{[7-({6-[(acetyloxy)methyl]-3-{[3,4-dihydroxy-4-(hydroxymethyl)oxolan-2-yl]oxy}-4,5-dihydroxyoxan-2-yl}oxy)-2-(4-hydroxyphenyl)-4-oxo-4H-chromen-5-yl]oxy}-3,4,5-trihydroxyoxane-2-carboxylic acid	HMDB0125353;HMDB0125354	0	-	-
pos-M801T207	3.93932	2.79299e-07	3.41258e-06	1	1	1	1.74557	0.175431	up	801.256	3.45593	1	0	-	Unknown	-	-	-	1	Heptacarboxylporphyrin III	HMDB0001956	1	Patellamide_C	C15735
pos-M800T48	7.95965	0.000345875	0.00124203	1	1	1	2.12909	0.422436	up	799.538	0.80235	1	0	-	Unknown	-	-	-	4	PG(18:0/18:1(11Z));PG(18:0/18:1(9Z));PG(18:1(11Z)/18:0);PG(18:1(9Z)/18:0)	HMDB0010603;HMDB0010604;HMDB0010617;HMDB0010632	0	-	-
pos-M797T48_1	3.73905	9.57223e-07	9.14906e-06	1	1	1	1.70091	0.309504	up	796.513	0.803467	1	0	-	Unknown	-	-	-	19	PE(DiMe(11,3)/DiMe(9,3));PE(DiMe(9,3)/DiMe(11,3));PE(DiMe(9,3)/DiMe(9,5));PE(DiMe(9,5)/DiMe(9,3));PE(MonoMe(11,3)/MonoMe(11,3));PE(MonoMe(11,3)/MonoMe(9,5));PE(MonoMe(9,5)/MonoMe(11,3));PE(MonoMe(9,5)/MonoMe(9,5));PS(15:0/22:5(4Z,7Z,10Z,13Z,16Z));PS(15:0/22:5(7Z,10Z,13Z,16Z,19Z));PS(22:5(4Z,7Z,10Z,13Z,16Z)/15:0);PS(22:5(7Z,10Z,13Z,16Z,19Z)/15:0);PE-NMe(11M3/9D3);PE-NMe(9D3/11M3);PE-NMe(9D3/9M5);P…	HMDB0061474;HMDB0061498;HMDB0061502;HMDB0061510;HMDB0061521;HMDB0061524;HMDB0061548;HMDB0061551;HMDB0112337;HMDB0112338;HMDB0112816;HMDB0112841;HMDB0113780;HMDB0113812;HMDB0113818;HMDB0113834;HMDB0114720;HMDB0112328;HMDB0112569	0	-	-
pos-M791T221	3.24894	0.000296152	0.00108347	1	1	1	1.46997	0.274519	up	791.288	3.68063	1	0	-	Unknown	-	-	-	0	-	-	1	5-Methyl-5,6,7,8-tetrahydromethanopterin	C04488
pos-M784T55	27.335	2.80401e-05	0.000146399	1	1	1	2.72626	0.186619	up	784.217	0.916417	0	0	-	Unknown	-	-	-	0	-	-	0	-	-
pos-M783T55	46.5021	2.35935e-05	0.000126819	1	1	1	2.95357	0.123672	up	783.214	0.922158	1	0	-	Unknown	-	-	-	0	-	-	1	Alphazurine_FG	C20336
pos-M781T49_1	2.42154	0.00214794	0.00609415	1	1	1	1.308	0.310751	up	780.538	0.817317	0	0	-	Unknown	-	-	-	0	-	-	0	-	-
pos-M77T58	7.8945	0.000194063	0.000754212	1	1	1	2.09767	0.439852	up	77.0047	0.968017	0	0	-	Unknown	-	-	-	0	-	-	0	-	-
pos-M770T346	2.26406	2.99227e-05	0.000154526	1	1	1	1.28777	0.253589	up	769.973	5.76521	0	0	-	Unknown	-	-	-	0	-	-	0	-	-
pos-M770T247	2.57581	1.00929e-07	1.52775e-06	1	1	1	1.46325	0.0799158	up	770.269	4.11658	0	0	-	Unknown	-	-	-	0	-	-	0	-	-
pos-M770T232	2.53564	3.97589e-05	0.000196787	1	1	1	1.43748	0.0692646	up	770.27	3.86693	0	0	-	Unknown	-	-	-	0	-	-	0	-	-
pos-M769T346	2.10154	0.00212205	0.00602728	1	1	1	1.16597	0.163456	up	768.97	5.76612	0	0	-	Unknown	-	-	-	0	-	-	0	-	-
pos-M769T247	5.25817	4.19194e-06	3.01936e-05	1	1	1	1.94586	0.0479835	up	769.267	4.1167	0	0	-	Unknown	-	-	-	0	-	-	0	-	-
pos-M769T232	2.82993	0.000248303	0.000932888	1	1	1	1.52795	0.0661081	up	769.267	3.86683	0	0	-	Unknown	-	-	-	0	-	-	0	-	-
pos-M768T346	2.25013	0.00091443	0.00287888	1	1	1	1.24938	0.328805	up	767.974	5.7607	0	0	-	Unknown	-	-	-	0	-	-	0	-	-
pos-M767T91	2.23784	2.03388e-07	2.63043e-06	1	1	1	1.32533	0.100347	up	766.922	1.51233	0	0	-	Unknown	-	-	-	0	-	-	0	-	-
pos-M765T66	5.14573	0.000105202	0.000446531	1	1	1	1.79084	0.302585	up	765.123	1.10387	0	0	-	Unknown	-	-	-	0	-	-	0	-	-
pos-M764T302	2.65623	1.03767e-05	6.34675e-05	1	1	1	1.44885	0.225008	up	764.307	5.03365	0	0	-	Unknown	-	-	-	0	-	-	0	-	-
pos-M763T302	3.39643	6.36819e-07	6.63381e-06	1	1	1	1.64664	0.122205	up	763.307	5.03413	1	0	-	Unknown	-	-	-	0	-	-	1	Patellamide_C	C15735
pos-M762T302	3.02645	0.000200202	0.000774834	1	1	1	1.54969	0.122359	up	762.311	5.03365	0	0	-	Unknown	-	-	-	0	-	-	0	-	-
pos-M761T302	2.35966	0.0229531	0.0481596	0.833333	0.5	1	1.10358	0.0282241	up	761.305	5.0356	1	0	-	Unknown	-	-	-	2	Mono(glucosyluronic acid)bilirubin;Bilirubin glucuronide	HMDB0060169;HMDB0010332	1	Bilirubin-glucuronoside	C03374
pos-M758T49	2.71586	0.000178082	0.000700771	1	1	1	1.4847	0.181292	up	757.566	0.81135	0	0	-	Unknown	-	-	-	0	-	-	0	-	-
pos-M757T50	3.65528	1.85484e-06	1.54614e-05	1	1	1	1.68022	0.119672	up	756.566	0.838425	0	0	-	Unknown	-	-	-	0	-	-	0	-	-
pos-M751T90	2.10677	1.4368e-05	8.34292e-05	1	1	1	1.25226	0.113438	up	750.948	1.50401	0	0	-	Unknown	-	-	-	0	-	-	0	-	-
pos-M745T393	23.7441	4.50028e-06	3.20602e-05	1	1	1	2.6711	0.290947	up	745.288	6.55597	1	0	-	Unknown	-	-	-	1	Physagulin E	HMDB0039693	0	-	-
pos-M741T221	5.43665	1.01489e-06	9.59823e-06	1	1	1	1.96658	0.204705	up	741.271	3.68919	0	0	-	Unknown	-	-	-	0	-	-	0	-	-
pos-M73T58	5.97964	1.33892e-09	5.25627e-08	1	1	1	2.00423	0.0971405	up	73.0278	0.965708	1	0	-	Unknown	-	-	-	3	Pyruvaldehyde;Malondialdehyde;Acrylic acid	HMDB0001167;HMDB0006112;HMDB0031647	5	Acrylic_acid;Methylglyoxal;Glycidaldehyde;Propiolactone;Malonaldehyde	C00511;C00546;C19246;C19297;C19440
pos-M739T56	6.80551	1.78166e-07	2.35692e-06	1	1	1	1.9984	0.261403	up	739.155	0.933592	1	0	-	Unknown	-	-	-	1	Prunin 4'',6''-di-O-gallate	HMDB0033652	0	-	-
pos-M731T257	30.445	0.000192107	0.000748059	1	1	1	2.84181	0.162034	up	731.1	4.29079	1	0	-	Unknown	-	-	-	1	Diguanosine diphosphate	HMDB0001507	1	5'-Phosphoguanylyl(3'->5')guanosine	C18076
pos-M729T208	25.1315	2.79944e-05	0.000146248	1	1	1	2.73514	0.131883	up	729.067	3.46011	1	0	-	Unknown	-	-	-	18	(5-{5,7-dihydroxy-4-oxo-6,8-bis[3,4,5-trihydroxy-6-(hydroxymethyl)oxan-2-yl]-4H-chromen-2-yl}-2-hydroxyphenyl)oxidanesulfonic acid;({6-[2-(3,4-dihydroxyphenyl)-5,7-dihydroxy-4-oxo-6-[3,4,5-trihydroxy-6-(hydroxymethyl)oxan-2-yl]-4H-chromen-8-yl]-3,4,5-trihydroxyoxan-2-yl}methoxy)sulfonic acid;({6-[2-(3,4-dihydroxyphenyl)-5,7-dihydroxy-4-oxo-8-[3,4,5-trihydroxy-6-(hydroxymethyl)oxan-2-yl]-4H-chrome…	HMDB0126952;HMDB0126953;HMDB0126954;HMDB0126955;HMDB0126956;HMDB0126957;HMDB0126958;HMDB0126959;HMDB0126960;HMDB0127021;HMDB0127022;HMDB0127023;HMDB0127024;HMDB0127025;HMDB0127026;HMDB0127027;HMDB0127028;HMDB0127029	0	-	-
pos-M728T207	25.9717	0.000315523	0.00114645	1	1	1	2.75714	0.158018	up	728.071	3.45823	0	0	-	Unknown	-	-	-	0	-	-	0	-	-
pos-M727T48	3.28838	1.04545e-07	1.56662e-06	1	1	1	1.64178	0.128311	up	726.564	0.802533	1	0	-	Unknown	-	-	-	1	SM(d18:1/16:0)	HMDB0010169	0	-	-
pos-M727T208	41.7666	1.51842e-06	1.31189e-05	1	1	1	2.9192	0.0720685	up	727.07	3.46011	0	0	-	Unknown	-	-	-	0	-	-	0	-	-
pos-M726T196	2.52704	1.07383e-06	1.00247e-05	1	1	1	1.43168	0.0938587	up	726.413	3.26727	1	0	-	Unknown	-	-	-	0	-	-	1	Spinosyn_P	C15709
pos-M725T48	4.73915	7.5367e-11	5.90126e-09	1	1	1	1.88315	0.13231	up	724.567	0.802792	0	0	-	Unknown	-	-	-	0	-	-	0	-	-
pos-M724T55	9.43454	2.90624e-05	0.00015077	1	1	1	2.1716	0.145085	up	724.198	0.916167	0	0	-	Unknown	-	-	-	0	-	-	0	-	-
pos-M723T55	23.556	1.85329e-05	0.000103519	1	1	1	2.62639	0.0904769	up	723.192	0.916167	1	0	-	Unknown	-	-	-	10	6-({8-[3,7-dihydroxy-2-(3-hydroxyphenyl)-3,4-dihydro-2H-1-benzopyran-4-yl]-2-(3,4-dihydroxyphenyl)-3,5-dihydroxy-3,4-dihydro-2H-1-benzopyran-7-yl}oxy)-3,4,5-trihydroxyoxane-2-carboxylic acid;6-(3-{4-[2-(3,4-dihydroxyphenyl)-3,5,7-trihydroxy-3,4-dihydro-2H-1-benzopyran-8-yl]-3,7-dihydroxy-3,4-dihydro-2H-1-benzopyran-2-yl}phenoxy)-3,4,5-trihydroxyoxane-2-carboxylic acid;6-({4-[2-(3,4-dihydroxypheny…	HMDB0135093;HMDB0135094;HMDB0135095;HMDB0135096;HMDB0135101;HMDB0135102;HMDB0135103;HMDB0135104;HMDB0135105;HMDB0041435	0	-	-
pos-M723T48_1	4.12539	1.6867e-08	3.65579e-07	1	1	1	1.80416	0.134119	up	722.568	0.80255	1	0	-	Unknown	-	-	-	22	PA(14:0/22:0);PA(16:0/20:0);PA(20:0/16:0);PA(21:0/15:0);PA(22:0/14:0);PA(20:0/i-16:0);PA(21:0/a-15:0);PA(21:0/i-15:0);PA(22:0/i-14:0);PA(a-21:0/15:0);PA(a-21:0/a-15:0);PA(a-21:0/i-15:0);PA(i-12:0/i-24:0);PA(i-20:0/16:0);PA(i-20:0/i-16:0);PA(i-21:0/15:0);PA(i-21:0/a-15:0);PA(i-21:0/i-15:0);PA(i-22:0/14:0);PA(i-22:0/i-14:0);PA(i-24:0/12:0);PA(i-24:0/i-12:0)	HMDB0114788;HMDB0114839;HMDB0115064;HMDB0115228;HMDB0115240;HMDB0115638;HMDB0115647;HMDB0115654;HMDB0115670;HMDB0115719;HMDB0115729;HMDB0115736;HMDB0115792;HMDB0115835;HMDB0115852;HMDB0115864;HMDB0115874;HMDB0115881;HMDB0115893;HMDB0115910;HMDB0115921;HMDB0115938	0	-	-
pos-M722T58	5.59337	8.61486e-07	8.44451e-06	1	1	1	1.91024	0.252509	up	722.125	0.959075	0	0	-	Unknown	-	-	-	0	-	-	0	-	-
pos-M721T49	2.48727	1.19263e-07	1.72952e-06	1	1	1	1.37001	0.351592	up	720.608	0.8207	1	0	-	Unknown	-	-	-	2	SM(d18:0/16:1(9Z));Palmitoyl sphingomyelin	HMDB0013464;HMDB0061712	0	-	-
pos-M719T49	2.59055	1.16329e-07	1.69735e-06	1	1	1	1.44828	0.186716	up	718.611	0.8206	0	0	-	Unknown	-	-	-	0	-	-	0	-	-
pos-M715T302	2.04848	0.000100654	0.00043031	1	1	1	1.21399	0.17199	up	715.405	5.03307	1	0	-	Unknown	-	-	-	1	PS(14:1(9Z)/14:1(9Z))	HMDB0012342	0	-	-
pos-M713T91	2.42062	8.52459e-06	5.38445e-05	1	1	1	1.37257	0.213624	up	713.003	1.5165	0	0	-	Unknown	-	-	-	0	-	-	0	-	-
pos-M712T178	6.71298	3.60592e-09	1.13599e-07	1	1	1	2.08909	0.086162	up	712.396	2.96806	0	0	-	Unknown	-	-	-	0	-	-	0	-	-
pos-M712T162_2	4.69711	0.0101275	0.0235792	1	1	1	1.85868	0.0717711	up	712.381	2.70578	0	0	-	Unknown	-	-	-	0	-	-	0	-	-
pos-M712T162_1	11.2628	2.19739e-05	0.000119514	1	1	1	2.34024	0.204498	up	711.883	2.70657	0	0	-	Unknown	-	-	-	0	-	-	0	-	-
pos-M711T178	4.66005	0.000151915	0.000613162	1	1	1	1.83931	0.283996	up	711.208	2.97463	1	0	-	Unknown	-	-	-	1	Myricanol 5-(6-galloylglucoside)	HMDB0036526	0	-	-
pos-M70T221	4.27418	1.8875e-08	3.99794e-07	1	1	1	1.79668	0.237527	up	70.0645	3.68544	1	0	-	Unknown	-	-	-	2	1-Pyrroline;1-Pyrrolinium	HMDB0012497;HMDB0060246	2	Isobutyronitrile;1-Pyrroline	C02420;C15668
pos-M708T55	24.7333	3.47679e-05	0.000175448	1	1	1	2.67002	0.162841	up	708.222	0.92175	0	0	-	Unknown	-	-	-	0	-	-	0	-	-
pos-M707T55	19.1043	1.71954e-07	2.29571e-06	1	1	1	2.5153	0.152979	up	707.219	0.916308	1	0	-	Unknown	-	-	-	1	Citbismine C	HMDB0041435	0	-	-
pos-M706T411	3.2817	4.54779e-05	0.000220162	1	1	1	1.58105	0.15034	up	706.404	6.84352	1	0	-	Unknown	-	-	-	2	Fumonisin B2;Fumonisin B3	HMDB0034703;HMDB0040967	1	Fumonisin_B2	C19242
pos-M706T308	2.79228	2.59011e-06	2.03724e-05	1	1	1	1.52686	0.0851905	up	706.286	5.13315	1	0	-	Unknown	-	-	-	0	-	-	1	27-O-Demethylrifamycin_SV	C14727
pos-M706T302	2.12793	0.0020153	0.00575919	1	1	1	1.24696	0.190515	up	706.454	5.03277	1	0	-	Unknown	-	-	-	1	beta1-Chaconine	HMDB0030321	0	-	-
pos-M705T54	2.53328	2.35532e-05	0.000126676	1	1	1	1.41398	0.230209	up	705.182	0.9076	1	0	-	Unknown	-	-	-	15	Occidentoside;Tetramethylquercetin 3-rutinoside;Glycogen;Maltotetraose;Stachyose;Mannan;Fagopyritol B3;Bifurcose;Neobifurcose;Sesamose;3-beta-Glucosylcellotriose;3-beta-Cellobiosylcellobiose;Nystose;Fagopyritol A3;Dephospho-CoA	HMDB0030574;HMDB0039337;HMDB0000757;HMDB0001296;HMDB0003553;HMDB0029931;HMDB0035323;HMDB0038490;HMDB0038870;HMDB0038871;HMDB0039173;HMDB0039174;HMDB0039176;HMDB0040182;HMDB0001373	9	Glycogen;Stachyose;Cellotetraose;Maltotetraose;Isolychnose;1,3-alpha-D-Mannosyl-1,2-alpha-D-mannosyl-1,2-alpha-D-mannosyl-D-mannose;Lychnose;Sesamose;Dephospho-CoA	C00182;C01613;C02013;C02052;C03989;C04861;C08242;C08248;C00882
pos-M705T411	6.46963	1.51327e-08	3.35518e-07	1	1	1	2.02399	0.0491757	up	705.402	6.8441	1	0	-	Unknown	-	-	-	3	Atazanavir;Voacamine;Notoginsenoside T2	HMDB0015205;HMDB0015597;HMDB0039050	1	Voacamine	C09252
pos-M705T308	3.52009	0.00781963	0.0188246	1	1	1	1.66517	0.120811	up	705.288	5.13497	0	0	-	Unknown	-	-	-	0	-	-	0	-	-
pos-M705T302	2.11861	9.53413e-06	5.90903e-05	1	1	1	1.28572	0.0718905	up	705.45	5.0328	1	0	-	Unknown	-	-	-	4	PA(15:0/20:4(5Z,8Z,11Z,14Z));PA(15:0/20:4(8Z,11Z,14Z,17Z));PA(20:4(5Z,8Z,11Z,14Z)/15:0);PA(20:4(8Z,11Z,14Z,17Z)/15:0)	HMDB0114821;HMDB0114822;HMDB0115146;HMDB0115173	2	Lolitrem_E;Oleandomycin	C20550;C01946
pos-M704T55	49.3457	1.11823e-05	6.76176e-05	1	1	1	3.01462	0.305729	up	704.212	0.919325	0	0	-	Unknown	-	-	-	0	-	-	0	-	-
pos-M704T308	4.90942	4.07427e-06	2.94918e-05	1	1	1	1.90539	0.0560638	up	704.287	5.1316	1	0	-	Unknown	-	-	-	1	Neoacrimarine A	HMDB0040384	0	-	-
pos-M703T387	2.32899	4.62882e-05	0.000223579	1	1	1	1.3447	0.177625	up	703.384	6.44765	1	0	-	Unknown	-	-	-	1	Gingerglycolipid C	HMDB0041095	1	Avadharidine	C08661
pos-M703T321	2.03996	1.32541e-05	7.79404e-05	1	1	1	1.25224	0.0952829	up	703.275	5.34682	1	0	-	Unknown	-	-	-	2	4,4''-bis(N-feruloyl)serotonin;Vomifoliol 9-[glucosyl-(1->4)-xylosyl-(1->6)-glucoside]	HMDB0041433;HMDB0038449	0	-	-
pos-M702T321	2.48483	5.70944e-05	0.000265836	1	1	1	1.42299	0.178934	up	702.272	5.34424	1	0	-	Unknown	-	-	-	1	Citbismine C	HMDB0041435	0	-	-
pos-M700T411	2.11137	0.000210781	0.000809415	1	1	1	1.21399	0.164236	up	700.445	6.84492	0	0	-	Unknown	-	-	-	0	-	-	0	-	-
pos-M699T302	2.00453	3.26661e-07	3.87505e-06	1	1	1	1.25124	0.0404647	up	699.434	5.03277	1	0	-	Unknown	-	-	-	10	Cyclopassifloside I;Cyclopassifloside IV;Cyclopassifloside X;PA(18:1(11Z)/15:0);PA(18:1(9Z)/15:0);DG(18:4(6Z,9Z,12Z,15Z)/22:6(4Z,7Z,10Z,13Z,16Z,19Z)/0:0);DG(20:5(5Z,8Z,11Z,14Z,17Z)/20:5(5Z,8Z,11Z,14Z,17Z)/0:0);DG(22:6(4Z,7Z,10Z,13Z,16Z,19Z)/18:4(6Z,9Z,12Z,15Z)/0:0);DG(20:5n3/0:0/20:5n3);DG(18:4n3/0:0/22:6n3)	HMDB0035944;HMDB0035946;HMDB0036365;HMDB0114898;HMDB0114923;HMDB0007353;HMDB0007578;HMDB0007773;HMDB0056381;HMDB0056376	0	-	-
pos-M698T387	2.27475	3.8019e-05	0.00018976	1	1	1	1.29032	0.199985	up	698.43	6.44796	1	0	-	Unknown	-	-	-	1	Gingerglycolipid C	HMDB0041095	0	-	-
pos-M698T298	14.7494	4.9977e-06	3.48796e-05	1	1	1	2.4722	0.164254	up	698.079	4.96858	0	0	-	Unknown	-	-	-	0	-	-	0	-	-
pos-M698T151	4.26774	2.14933e-08	4.4162e-07	1	1	1	1.82165	0.138904	up	698.309	2.50978	1	0	-	Unknown	-	-	-	0	-	-	1	Jesaconitine	C08692
pos-M697T298	14.5116	1.41395e-09	5.46184e-08	1	1	1	2.47135	0.124708	up	697.076	4.96602	1	0	-	Unknown	-	-	-	1	Eujambin	HMDB0038286	0	-	-
pos-M697T222	2.80483	7.88343e-05	0.000350055	1	1	1	1.44201	0.27845	up	697.139	3.69742	1	0	-	Unknown	-	-	-	3	Maclurin 3-C-(2''-galloyl-6''-p-hydroxybenzoyl-glucoside);Maclurin 3-C-(2''-p-hydroxybenzoyl-6''-galloyl-glucoside);UDP-N-acetylmuraminate	HMDB0034067;HMDB0034068;HMDB0011720	1	UDP-N-acetylmuramate	C01050
pos-M696T298	50.3144	6.71231e-06	4.43193e-05	1	1	1	2.98134	0.146295	up	696.082	4.96778	0	0	-	Unknown	-	-	-	0	-	-	0	-	-
pos-M695T298	100.099	7.53589e-09	1.99889e-07	1	1	1	3.2009	0.088308	up	695.079	4.9669	0	0	-	Unknown	-	-	-	0	-	-	0	-	-
pos-M693T261	10.1677	6.64001e-12	1.00658e-09	1	1	1	2.31887	0.0921691	up	693.19	4.34953	0	0	-	Unknown	-	-	-	0	-	-	0	-	-
pos-M691T53	2.10808	0.00137074	0.00410388	1	1	1	1.06502	0.294913	up	690.881	0.881892	0	0	-	Unknown	-	-	-	0	-	-	0	-	-
pos-M685T302	2.53029	0.00162137	0.00475755	1	1	1	1.3743	0.256631	up	685.474	5.03288	1	0	-	Unknown	-	-	-	43	PA(15:0/20:3(5Z,8Z,11Z));PA(20:3(5Z,8Z,11Z)/15:0);PA(15:0/20:3(8Z,11Z,14Z));PA(20:3(8Z,11Z,14Z)/15:0);PA(15:0/18:0);PA(18:0/15:0);PA(20:0/13:0);PA(21:0/12:0);PA(20:0/a-13:0);PA(20:0/i-13:0);PA(21:0/i-12:0);PA(8:0/a-25:0);PA(a-13:0/i-20:0);PA(a-21:0/12:0);PA(a-21:0/i-12:0);PA(a-25:0/8:0);PA(i-12:0/a-21:0);PA(i-12:0/i-21:0);PA(i-13:0/i-20:0);PA(i-20:0/13:0);PA(i-20:0/a-13:0);PA(i-20:0/i-13:0);PA(i-…	HMDB0114820;HMDB0115120;HMDB0115509;HMDB0115563;HMDB0114814;HMDB0114875;HMDB0115060;HMDB0115225;HMDB0115629;HMDB0115635;HMDB0115651;HMDB0115684;HMDB0115711;HMDB0115716;HMDB0115733;HMDB0115757;HMDB0115779;HMDB0115790;HMDB0115807;HMDB0115832;HMDB0115843;HMDB0115849;HMDB0115861;HMDB0115878;HMDB0007295;HMDB0007324;HMDB0007351;HMDB0007352;HMDB0007520;HMDB0007549;HMDB0007576;HMDB0007577;HMDB0007715;HMD…	0	-	-
pos-M684T302	2.86396	7.06145e-07	7.17258e-06	1	1	1	1.52924	0.0746725	up	684.471	5.03288	1	0	-	Unknown	-	-	-	2	CerP(d18:1/18:0);Notoginsenoside T2	HMDB0010701;HMDB0039050	0	-	-
pos-M683T50	2.72586	0.00106185	0.0032878	1	1	1	1.46406	0.245062	up	682.659	0.83845	0	0	-	Unknown	-	-	-	0	-	-	0	-	-
pos-M683T302	2.28654	1.58677e-08	3.48848e-07	1	1	1	1.36465	0.105948	up	683.468	5.03299	1	0	-	Unknown	-	-	-	11	PA(15:0/20:4(5Z,8Z,11Z,14Z));PA(15:0/20:4(8Z,11Z,14Z,17Z));PA(20:4(5Z,8Z,11Z,14Z)/15:0);PA(20:4(8Z,11Z,14Z,17Z)/15:0);PA(18:1(11Z)/15:0);PA(18:1(9Z)/15:0);DG(18:4(6Z,9Z,12Z,15Z)/22:6(4Z,7Z,10Z,13Z,16Z,19Z)/0:0);DG(20:5(5Z,8Z,11Z,14Z,17Z)/20:5(5Z,8Z,11Z,14Z,17Z)/0:0);DG(22:6(4Z,7Z,10Z,13Z,16Z,19Z)/18:4(6Z,9Z,12Z,15Z)/0:0);DG(20:5n3/0:0/20:5n3);DG(18:4n3/0:0/22:6n3)	HMDB0114821;HMDB0114822;HMDB0115146;HMDB0115173;HMDB0114898;HMDB0114923;HMDB0007353;HMDB0007578;HMDB0007773;HMDB0056381;HMDB0056376	0	-	-
pos-M679T54	4.43923	8.45888e-07	8.31663e-06	1	1	1	1.76122	0.283322	up	679.055	0.907583	0	0	-	Unknown	-	-	-	0	-	-	0	-	-
pos-M679T48_1	2.0622	9.06441e-05	0.000394303	1	1	1	1.19691	0.113199	up	678.607	0.802717	1	0	-	Unknown	-	-	-	1	DG(20:1n9/0:0/18:2n6)	HMDB0056220	0	-	-
pos-M679T302	2.49105	0.00254138	0.00706588	0.972222	0.833333	1	1.37406	0.210794	up	678.513	5.03058	1	0	-	Unknown	-	-	-	15	PC(14:0/14:0);PE(15:0/16:0);PE(16:0/15:0);PE-NMe(15:0/15:0);PE-NMe(14:0/16:0);PE-NMe(16:0/14:0);PE-NMe2(14:0/15:0);PE-NMe2(15:0/14:0);PA(18:1(11Z)/15:0);PA(18:1(9Z)/15:0);DG(18:4(6Z,9Z,12Z,15Z)/22:6(4Z,7Z,10Z,13Z,16Z,19Z)/0:0);DG(20:5(5Z,8Z,11Z,14Z,17Z)/20:5(5Z,8Z,11Z,14Z,17Z)/0:0);DG(22:6(4Z,7Z,10Z,13Z,16Z,19Z)/18:4(6Z,9Z,12Z,15Z)/0:0);DG(20:5n3/0:0/20:5n3);DG(18:4n3/0:0/22:6n3)	HMDB0007866;HMDB0008890;HMDB0008922;HMDB0112939;HMDB0112944;HMDB0113039;HMDB0113838;HMDB0113917;HMDB0114898;HMDB0114923;HMDB0007353;HMDB0007578;HMDB0007773;HMDB0056381;HMDB0056376	0	-	-
pos-M677T380	2.25127	0.000146137	0.000592961	1	1	1	1.3062	0.184275	up	677.371	6.32963	1	0	-	Unknown	-	-	-	5	(S)-Nerolidol 3-O-[a-L-Rhamnopyranosyl-(1->4)-a-L-rhamnopyranosyl-(1->2)-b-D-glucopyranoside];(S)-Nerolidol 3-O-[a-L-rhamnopyranosyl-(1->4)-a-L-rhamnopyranosyl-(1->6)-b-D-glucopyranoside];Gingerglycolipid A;All-trans-heptaprenyl diphosphate;(3a,5b)-24-oxo-24-[(2-sulfoethyl)amino]cholan-3-yl-b-D-Glucopyranosiduronic acid	HMDB0040845;HMDB0040846;HMDB0041093;HMDB0012187;HMDB0002429	2	all-trans-Heptaprenyl_diphosphate;di-trans,poly-cis-Heptaprenyl_diphosphate	C04216;C17436
pos-M676T57	13.1496	3.1811e-05	0.000162635	1	1	1	2.38153	0.181383	up	676.238	0.950908	0	0	-	Unknown	-	-	-	0	-	-	0	-	-
pos-M676T414	2.62334	0.00112378	0.00344885	0.972222	0.833333	1	1.29511	0.201742	up	676.461	6.90232	1	0	-	Unknown	-	-	-	1	Fucoxanthin	HMDB0002741	1	Fucoxanthin	C08596
pos-M675T414	2.71009	0.0111579	0.0256871	0.916667	0.666667	1	1.30662	0.371355	up	675.458	6.90128	0	0	-	Unknown	-	-	-	0	-	-	0	-	-
pos-M675T217	2.35237	0.00721219	0.0175371	0.972222	0.833333	1	1.26227	0.213177	up	675.123	3.60973	1	0	-	Unknown	-	-	-	36	(3-{5,7-dihydroxy-4-oxo-6,8-bis[3,4,5-trihydroxy-6-(hydroxymethyl)oxan-2-yl]-4H-chromen-2-yl}phenyl)oxidanesulfonic acid;({6-[5,7-dihydroxy-2-(3-hydroxyphenyl)-4-oxo-6-[3,4,5-trihydroxy-6-(hydroxymethyl)oxan-2-yl]-4H-chromen-8-yl]-3,4,5-trihydroxyoxan-2-yl}methoxy)sulfonic acid;({6-[5,7-dihydroxy-2-(3-hydroxyphenyl)-4-oxo-8-[3,4,5-trihydroxy-6-(hydroxymethyl)oxan-2-yl]-4H-chromen-6-yl]-3,4,5-trih…	HMDB0126965;HMDB0126966;HMDB0126967;HMDB0126968;HMDB0126969;HMDB0126970;HMDB0126971;HMDB0126972;HMDB0126973;HMDB0127008;HMDB0127009;HMDB0127010;HMDB0127011;HMDB0127012;HMDB0127013;HMDB0127014;HMDB0127015;HMDB0127016;HMDB0127044;HMDB0127045;HMDB0127046;HMDB0127047;HMDB0127048;HMDB0127049;HMDB0127050;HMDB0127051;HMDB0127052;HMDB0127078;HMDB0127079;HMDB0127080;HMDB0127081;HMDB0127082;HMDB0127083;HMD…	0	-	-
pos-M674T48	3.92119	7.45513e-06	4.83425e-05	1	1	1	1.73993	0.285072	up	673.599	0.802333	0	0	-	Unknown	-	-	-	0	-	-	0	-	-
pos-M672T66	2.03973	5.32098e-07	5.72356e-06	1	1	1	1.22004	0.313039	up	672.069	1.10245	0	0	-	Unknown	-	-	-	0	-	-	0	-	-
pos-M672T48	2.05929	0.000319083	0.00115744	1	1	1	1.16694	0.0630906	up	671.623	0.803533	0	0	-	Unknown	-	-	-	0	-	-	0	-	-
pos-M672T380	2.6795	0.000348448	0.00124971	1	1	1	1.38265	0.158757	up	672.415	6.33143	1	0	-	Unknown	-	-	-	1	All-trans-heptaprenyl diphosphate	HMDB0012187	2	all-trans-Heptaprenyl_diphosphate;di-trans,poly-cis-Heptaprenyl_diphosphate	C04216;C17436
pos-M671T66	5.90998	2.30507e-08	4.66271e-07	1	1	1	1.97771	0.132559	up	671.067	1.0996	1	0	-	Unknown	-	-	-	2	Myricetin 7-(6''-galloylglucoside);8-C-Ascorbylepigallocatechin 3-gallate	HMDB0035463;HMDB0039208	0	-	-
pos-M671T48_1	2.07411	8.21055e-05	0.000362114	1	1	1	1.201	0.141107	up	670.621	0.80215	0	0	-	Unknown	-	-	-	0	-	-	0	-	-
pos-M670T48	2.8124	9.03771e-08	1.39437e-06	1	1	1	1.5044	0.235139	up	669.622	0.799017	0	0	-	Unknown	-	-	-	0	-	-	0	-	-
pos-M669T208	2.0781	0.000340325	0.00122479	1	1	1	1.15211	0.429252	up	669.154	3.46343	1	0	-	Unknown	-	-	-	1	(R)-Rutaretin 1'-(6''-sinapoylglucoside)	HMDB0039041	0	-	-
pos-M668T208	4.11249	6.00851e-09	1.68277e-07	1	1	1	1.74677	0.252103	up	668.152	3.46224	1	0	-	Unknown	-	-	-	2	Methyl 3,4,6-tri-O-galloyl-beta-D-glucopyranoside;Methyl 2,3,6-tri-O-galloyl-beta-D-glucopyranoside	HMDB0039183;HMDB0039184	0	-	-
pos-M666T291	5.8178	2.36624e-06	1.88941e-05	1	1	1	1.98675	0.280698	up	666.135	4.85733	1	0	-	Unknown	-	-	-	1	NADH	HMDB0001487	4	NADH;alpha-NADH;1,2-Dihydro-beta-NAD;1,6-Dihydro-beta-NAD	C00004;C20744;C21423;C21424
pos-M663T55	2.90177	0.000603075	0.00200748	1	1	1	1.38629	0.0787366	up	663.081	0.916367	0	0	-	Unknown	-	-	-	0	-	-	0	-	-
pos-M662T55	4.63205	1.37623e-06	1.21805e-05	1	1	1	1.82095	0.332208	up	662.224	0.92495	1	0	-	Unknown	-	-	-	0	-	-	1	3''-Adenylylspectinomycin	C03580
pos-M662T302	2.33198	8.62821e-07	8.44832e-06	1	1	1	1.31565	0.3076	up	662.49	5.03058	0	0	-	Unknown	-	-	-	0	-	-	0	-	-
pos-M661T302	2.24256	1.16347e-06	1.06332e-05	1	1	1	1.34695	0.12669	up	661.487	5.0325	1	0	-	Unknown	-	-	-	7	PA(18:1(11Z)/15:0);PA(18:1(9Z)/15:0);DG(18:4(6Z,9Z,12Z,15Z)/22:6(4Z,7Z,10Z,13Z,16Z,19Z)/0:0);DG(20:5(5Z,8Z,11Z,14Z,17Z)/20:5(5Z,8Z,11Z,14Z,17Z)/0:0);DG(22:6(4Z,7Z,10Z,13Z,16Z,19Z)/18:4(6Z,9Z,12Z,15Z)/0:0);DG(20:5n3/0:0/20:5n3);DG(18:4n3/0:0/22:6n3)	HMDB0114898;HMDB0114923;HMDB0007353;HMDB0007578;HMDB0007773;HMDB0056381;HMDB0056376	0	-	-
pos-M659T60	2.87124	2.56255e-06	2.02044e-05	1	1	1	1.435	0.236385	up	659.102	0.992217	0	0	-	Unknown	-	-	-	0	-	-	0	-	-
pos-M656T55	7.85817	9.81997e-10	4.12977e-08	1	1	1	2.16548	0.0969093	up	656.205	0.916367	1	0	-	Unknown	-	-	-	2	3'-Sialyllactose;6'-Sialyllactose	HMDB0000825;HMDB0006569	0	-	-
pos-M656T282	2.7789	4.4504e-09	1.33226e-07	1	1	1	1.52183	0.123399	up	656.391	4.70046	0	0	-	Unknown	-	-	-	0	-	-	0	-	-
pos-M653T53	2.65763	0.00127	0.00384065	1	1	1	1.25277	0.180809	up	652.93	0.890267	0	0	-	Unknown	-	-	-	0	-	-	0	-	-
pos-M651T61	4.40239	3.28225e-05	0.000166955	1	1	1	1.8094	0.0899018	up	651.21	1.02192	1	0	-	Unknown	-	-	-	2	cis-Ferulic acid [arabinosyl-(1->3)-[glucosyl-(1->6)]-glucosyl] ester;Pyranocyanin A	HMDB0034682;HMDB0035420	1	Chlorophyllide_b	C16541
pos-M651T150	3.71949	9.58743e-09	2.37773e-07	1	1	1	1.71346	0.242401	up	651.261	2.49808	1	0	-	Unknown	-	-	-	2	Kuwanol E;Ichangin 4-glucoside	HMDB0035941;HMDB0039340	3	BQ_518;Glucosyl-limonin;Resiniferatoxin	C11589;C06740;C09179
pos-M648T56	14.1871	1.52276e-05	8.75512e-05	1	1	1	2.44595	0.291354	up	648.244	0.935025	1	0	-	Unknown	-	-	-	0	-	-	1	Niguldipine	C11236
pos-M647T393	3.66838	7.1241e-06	4.65898e-05	1	1	1	1.64534	0.422463	up	647.358	6.55277	1	0	-	Unknown	-	-	-	3	Lyciumoside VIII;Goshonoside F5;Torvoside G	HMDB0033210;HMDB0038541;HMDB0030337	2	Falaconitine;Indaconitine	C08683;C08691
pos-M646T393	4.23127	1.06339e-06	9.95577e-06	1	1	1	1.77603	0.192323	up	646.367	6.55518	1	0	-	Unknown	-	-	-	0	-	-	1	BQ_485	C11362
pos-M645T393	9.0744	6.38579e-10	2.95218e-08	1	1	1	2.23653	0.197641	up	645.364	6.55254	0	0	-	Unknown	-	-	-	0	-	-	0	-	-
pos-M644T390	24.6318	1.40449e-05	8.1902e-05	1	1	1	2.70056	0.136069	up	644.261	6.49362	0	0	-	Unknown	-	-	-	0	-	-	0	-	-
pos-M643T49	2.87057	0.000566135	0.00190102	0.972222	0.888889	1	1.42126	0.175082	up	642.603	0.818933	1	0	-	Unknown	-	-	-	109	DG(14:0/22:0/0:0);DG(16:0/20:0/0:0);DG(18:0/18:0/0:0);DG(20:0/16:0/0:0);DG(22:0/14:0/0:0);Glycerol 1,2-dioctadecanoate;DG(18:0/0:0/18:0);DG(14:0/0:0/22:0);DG(16:0/0:0/20:0);DG(i-12:0/i-24:0/0:0);DG(i-12:0/0:0/i-24:0);DG(12:0/i-24:0/0:0);DG(12:0/0:0/i-24:0);DG(i-14:0/22:0/0:0);DG(i-14:0/0:0/22:0);DG(i-14:0/i-22:0/0:0);DG(i-14:0/0:0/i-22:0);DG(14:0/i-22:0/0:0);DG(14:0/0:0/i-22:0);DG(15:0/21:0/0:0);…	HMDB0007028;HMDB0007107;HMDB0007158;HMDB0007359;HMDB0007588;HMDB0031012;HMDB0056036;HMDB0055957;HMDB0056011;HMDB0093131;HMDB0093132;HMDB0093133;HMDB0093134;HMDB0093413;HMDB0093414;HMDB0093415;HMDB0093416;HMDB0093417;HMDB0093418;HMDB0093556;HMDB0093557;HMDB0093558;HMDB0093559;HMDB0093560;HMDB0093561;HMDB0093562;HMDB0093563;HMDB0093564;HMDB0093565;HMDB0093566;HMDB0093567;HMDB0093568;HMDB0093569;HMD…	0	-	-
pos-M643T302	2.28744	0.000463336	0.00159654	1	1	1	1.3209	0.180551	up	643.476	5.03166	0	0	-	Unknown	-	-	-	0	-	-	0	-	-
pos-M642T280	3.14302	7.26288e-06	4.73313e-05	1	1	1	1.56619	0.169184	up	642.376	4.66493	0	0	-	Unknown	-	-	-	0	-	-	0	-	-
pos-M642T187	3.35553	0.000242531	0.000914763	1	1	1	1.56908	0.383972	up	642.219	3.11123	1	0	-	Unknown	-	-	-	1	4-(4-Hydroxyphenyl)-2-butanone O-[2-galloyl-6-p-coumaroylglucoside]	HMDB0039315	0	-	-
pos-M641T56	6.05423	5.124e-06	3.5656e-05	1	1	1	2.02099	0.221677	up	641.092	0.929058	1	0	-	Unknown	-	-	-	1	Eriodictyol 7-(6-galloylglucoside)	HMDB0039921	0	-	-
pos-M641T48	4.55623	1.50231e-11	1.8477e-09	1	1	1	1.86314	0.1985	up	640.606	0.802633	1	0	-	Unknown	-	-	-	2	CE(16:1(9Z));cholest-5-en-3beta-yl (9Z-hexadecenoate)	HMDB0000658;HMDB0062460	0	-	-
pos-M641T146	15.0055	4.85575e-05	0.000232608	1	1	1	2.4778	0.192622	up	641.135	2.43576	1	0	-	Unknown	-	-	-	20	3,4,5-trihydroxy-6-({5-hydroxy-4-oxo-6-[3,4,5-trihydroxy-6-(hydroxymethyl)oxan-2-yl]-2-(2,4,5-trihydroxyphenyl)-4H-chromen-7-yl}oxy)oxane-2-carboxylic acid;6-(2-{5,7-dihydroxy-4-oxo-6-[3,4,5-trihydroxy-6-(hydroxymethyl)oxan-2-yl]-4H-chromen-2-yl}-4,5-dihydroxyphenoxy)-3,4,5-trihydroxyoxane-2-carboxylic acid;6-(4-{5,7-dihydroxy-4-oxo-6-[3,4,5-trihydroxy-6-(hydroxymethyl)oxan-2-yl]-4H-chromen-2-yl}…	HMDB0126131;HMDB0126132;HMDB0126133;HMDB0126134;HMDB0126135;HMDB0129300;HMDB0129301;HMDB0129302;HMDB0129303;HMDB0129304;HMDB0129311;HMDB0129312;HMDB0129313;HMDB0129314;HMDB0129315;HMDB0135157;HMDB0135158;HMDB0135159;HMDB0135160;HMDB0038464	0	-	-
pos-M640T57	6.93957	8.39742e-05	0.000369045	1	1	1	2.10604	0.220423	up	640.212	0.950917	1	0	-	Unknown	-	-	-	0	-	-	1	Labriformin	C08871
pos-M640T48	7.72657	2.41925e-06	1.92375e-05	1	1	1	2.14918	0.203331	up	639.608	0.80255	1	0	-	Unknown	-	-	-	1	CE(17:0)	HMDB0060059	0	-	-
pos-M639T48_1	5.61761	2.24793e-07	2.85219e-06	1	1	1	1.98777	0.200581	up	638.607	0.800683	0	0	-	Unknown	-	-	-	0	-	-	0	-	-
pos-M638T55	3.50911	0.000624255	0.0020669	1	1	1	1.64662	0.276666	up	638.213	0.916267	0	0	-	Unknown	-	-	-	0	-	-	0	-	-
pos-M637T384	2.17679	6.04514e-05	0.000279768	1	1	1	1.27443	0.146332	up	637.438	6.39753	0	0	-	Unknown	-	-	-	0	-	-	0	-	-
pos-M637T197	3.01133	1.21728e-05	7.26298e-05	1	1	1	1.57108	0.0737823	up	637.142	3.28397	1	0	-	Unknown	-	-	-	1	Cytidine monophosphate N-acetylneuraminic acid	HMDB0001176	1	CMP-N-acetylneuraminate	C00128
pos-M636T280	2.21475	0.00652965	0.0161025	0.861111	0.5	1	1.13696	0.313379	up	636.365	4.66982	1	0	-	Unknown	-	-	-	0	-	-	1	Minosaminomycin	C17969
pos-M634T55	11.1139	1.29501e-08	2.99875e-07	1	1	1	2.29328	0.308413	up	634.226	0.919067	0	0	-	Unknown	-	-	-	0	-	-	0	-	-
pos-M634T393	6.01229	1.90909e-10	1.19371e-08	1	1	1	2.01113	0.0852155	up	634.412	6.55232	1	0	-	Unknown	-	-	-	0	-	-	2	Calebassone;Tabernamine	C09085;C09242
pos-M633T69	2.68835	0.000337889	0.00121737	1	1	1	1.37792	0.284461	up	633.195	1.15558	1	0	-	Unknown	-	-	-	1	Protochlorophyllide	HMDB0031148	1	Divinylprotochlorophyllide	C11831
pos-M633T393	8.42235	1.22182e-07	1.76498e-06	1	1	1	2.19934	0.0971353	up	633.41	6.55808	1	0	-	Unknown	-	-	-	12	Armillatin;Squamocin B;Mosin C;Squamolinone;Squamone;6-Hydroxydesacetyluvaricin (incorr.);Muricin F;Muricin G;Parviflorin;Reticulacinone;Atemoyacin B;cis-Annonacin-10-one	HMDB0038743;HMDB0031393;HMDB0031398;HMDB0035236;HMDB0035939;HMDB0036282;HMDB0036972;HMDB0036973;HMDB0040708;HMDB0041213;HMDB0041424;HMDB0041524	0	-	-
pos-M632T70	7.05406	1.33282e-07	1.88525e-06	1	1	1	2.06909	0.0984879	up	632.193	1.1589	1	0	-	Unknown	-	-	-	2	Safflomin C;Cinchonain Id 7-glucoside	HMDB0034052;HMDB0035435	0	-	-
pos-M632T48	4.28845	2.03964e-06	1.66923e-05	1	1	1	1.75498	0.285619	up	631.619	0.803383	0	0	-	Unknown	-	-	-	0	-	-	0	-	-
pos-M632T291	2.80557	4.48954e-09	1.33783e-07	1	1	1	1.53208	0.111721	up	632.15	4.85072	1	0	-	Unknown	-	-	-	8	[(6-{[5,7-dihydroxy-2-(4-oxocyclohexa-2,5-dien-1-ylidene)-2H-chromen-3-yl]oxy}-3,4,5-trihydroxyoxan-2-yl)methyl][1-hydroxy-3-(4-hydroxy-3-methoxyphenyl)prop-2-en-1-ylidene]oxidanium;11-hydroxy-7-(4-hydroxy-3,5-dimethoxyphenyl)-3-(4-hydroxyphenyl)-6-{[3,4,5-trihydroxy-6-(hydroxymethyl)oxan-2-yl]oxy}-2位鈦?8-dioxatricyclo[7.3.1.0鈦?鹿鲁]trideca-1(13),2,4,6,9,11-hexaen-2-ylium;Malvidin 3-glucoside-4-viny…	HMDB0125100;HMDB0134875;HMDB0031968;HMDB0038088;HMDB0129426;HMDB0129427;HMDB0033679;HMDB0015662	0	-	-
pos-M631T92	2.04247	1.04079e-05	6.36287e-05	1	1	1	1.22616	0.18269	up	631.005	1.52893	0	0	-	Unknown	-	-	-	0	-	-	0	-	-
pos-M631T56	6.62272	7.9232e-07	7.88811e-06	1	1	1	1.9646	0.30939	up	630.938	0.929325	0	0	-	Unknown	-	-	-	0	-	-	0	-	-
pos-M629T48_2	2.1735	6.36091e-05	0.000291751	1	1	1	1.2568	0.0908589	up	628.638	0.802867	0	0	-	Unknown	-	-	-	0	-	-	0	-	-
pos-M628T58	7.33174	1.83405e-05	0.00010262	1	1	1	2.12455	0.169874	up	628.254	0.965375	1	0	-	Unknown	-	-	-	1	Tri-N-acetylchitotriose	HMDB0006698	0	-	-
pos-M625T55	4.79575	2.00055e-06	1.64268e-05	1	1	1	1.81342	0.363103	up	625.111	0.9164	0	0	-	Unknown	-	-	-	0	-	-	0	-	-
pos-M625T302_2	3.42226	0.000216861	0.00082922	1	1	1	1.64427	0.270561	up	625.465	5.03166	1	0	-	Unknown	-	-	-	1	Pipecuronium	HMDB0015431	1	Pipecuronium	C07554
pos-M624T55	3.27142	0.000976502	0.00305109	1	1	1	1.47314	0.267617	up	624.23	0.9177	0	0	-	Unknown	-	-	-	0	-	-	0	-	-
pos-M624T48	2.26532	0.000946286	0.00296663	0.972222	0.888889	1	1.26169	0.12475	up	623.633	0.80215	0	0	-	Unknown	-	-	-	0	-	-	0	-	-
pos-M622T62	3.08144	8.72456e-06	5.47495e-05	1	1	1	1.52822	0.384725	up	622.254	1.02922	0	0	-	Unknown	-	-	-	0	-	-	0	-	-
pos-M621T51	4.17835	2.60193e-06	2.04553e-05	1	1	1	1.77951	0.269959	up	620.635	0.848308	0	0	-	Unknown	-	-	-	0	-	-	0	-	-
pos-M620T56	9.49394	1.23267e-07	1.7777e-06	1	1	1	2.21636	0.106902	up	620.244	0.933533	1	0	-	Unknown	-	-	-	1	Tipranavir	HMDB0015067	2	5'-Hydroxystreptomycin;(6R)-10-Formyltetrahydropteroyldiglutamate	C17571;C05928
pos-M618T57	12.0731	0.000244536	0.000920727	1	1	1	2.38708	0.477468	up	618.234	0.942317	1	0	-	Unknown	-	-	-	0	-	-	1	Labriformin	C08871
pos-M615T55	9.36975	1.03132e-07	1.55215e-06	1	1	1	2.16101	0.254628	up	614.965	0.9106	0	0	-	Unknown	-	-	-	0	-	-	0	-	-
pos-M615T46	9.73838	6.11086e-05	0.000282258	1	1	1	2.25742	0.179652	up	615.427	0.758683	0	0	-	Unknown	-	-	-	0	-	-	0	-	-
pos-M615T189	2.61211	5.06537e-06	3.52952e-05	1	1	1	1.44758	0.16677	up	615.067	3.1545	1	0	-	Unknown	-	-	-	3	Castacrenin A;Castacrenin B;Castacrenin C	HMDB0030625;HMDB0030626;HMDB0030633	0	-	-
pos-M613T393	7.34052	6.02486e-07	6.3446e-06	1	1	1	2.12664	0.143628	up	613.432	6.55557	0	0	-	Unknown	-	-	-	0	-	-	0	-	-
pos-M613T286	2.39605	4.74564e-08	8.27677e-07	1	1	1	1.363	0.289212	up	613.368	4.76307	1	0	-	Unknown	-	-	-	2	(24E)-3beta,15alpha,22S-Triacetoxylanosta-7,9(11),24-trien-26-oic acid;(24R)-5b,8b-Epidioxyergosta-6,22E-dien-3b-ol 3-glucoside	HMDB0035606;HMDB0037956	1	Mancinellin	C09127
pos-M613T189	3.83658	0.00385023	0.0101651	1	1	1	1.65108	0.369961	up	613.124	3.14612	1	0	-	Unknown	-	-	-	3	Cefpiramide;4'-Hydroxyanigorootin;Viniferal	HMDB0014574;HMDB0039972;HMDB0029790	0	-	-
pos-M612T393	10.3256	5.90393e-07	6.23488e-06	1	1	1	2.29639	0.12704	up	612.43	6.5581	1	0	-	Unknown	-	-	-	2	Hericenone E;Hericenone H	HMDB0039140;HMDB0039595	0	-	-
pos-M612T286	2.63517	2.39103e-05	0.000128174	1	1	1	1.42422	0.207078	up	612.366	4.76386	1	0	-	Unknown	-	-	-	0	-	-	1	20,21-Diprenylterpendole_I	C20532
pos-M611T393	11.8759	2.79337e-09	9.36018e-08	1	1	1	2.36175	0.191334	up	611.426	6.55823	1	0	-	Unknown	-	-	-	3	Armillatin;5,6-Dihydro-5,6-dihydroxy-y,y-carotene;7,8-Dihydroparasiloxanthin	HMDB0038743;HMDB0003071;HMDB0036916	3	1,1'-Dihydroxy-1,1',2,2'-tetrahydrolycopene;Discodermolide;Peiminoside	C19894;C16746;C17882
pos-M611T183	2.8801	0.000271431	0.00100401	1	1	1	1.44792	0.430653	up	611.127	3.05595	1	0	-	Unknown	-	-	-	1	Geniposidic acid	HMDB0034942	4	Secologanate;Swertiamarin;Geniposidic_acid;Gardoside	C01957;C09800;C11673;C16963
pos-M609T285	2.46738	3.97462e-08	7.28792e-07	1	1	1	1.42713	0.10065	up	609.22	4.74421	0	0	-	Unknown	-	-	-	0	-	-	0	-	-
pos-M608T57	2.28216	0.00151162	0.00447874	1	1	1	1.08821	0.164317	up	608.19	0.943883	1	0	-	Unknown	-	-	-	0	-	-	3	Celapanine;Decarbamoylnovobiocin;Aclacinomycin_T	C09937;C12476;C18634
pos-M608T285	3.47526	3.30946e-07	3.91352e-06	1	1	1	1.69274	0.0456499	up	608.217	4.74518	0	0	-	Unknown	-	-	-	0	-	-	0	-	-
pos-M608T146	7.2369	1.57548e-05	9.01648e-05	1	1	1	2.14162	0.132386	up	608.046	2.43923	0	0	-	Unknown	-	-	-	0	-	-	0	-	-
pos-M607T354	2.00512	6.95413e-05	0.000314032	1	1	1	1.19358	0.171076	up	606.855	5.90618	0	0	-	Unknown	-	-	-	0	-	-	0	-	-
pos-M607T342	2.24219	1.73068e-06	1.45943e-05	1	1	1	1.3379	0.187405	up	606.855	5.70323	0	0	-	Unknown	-	-	-	0	-	-	0	-	-
pos-M607T302	2.47501	3.89028e-05	0.00019332	1	1	1	1.35151	0.157711	up	607.455	5.0325	0	0	-	Unknown	-	-	-	0	-	-	0	-	-
pos-M607T285	3.37837	1.59639e-12	3.78402e-10	1	1	1	1.67158	0.039841	up	607.213	4.74478	1	0	-	Unknown	-	-	-	5	[(16R)-5,7-dihydroxy-8,8,12,16-tetramethyl-3-[1-(2-methyl-1,3-thiazol-4-yl)prop-1-en-2-yl]-10-methylidene-9-oxo-17-oxa-4-azabicyclo[14.1.0]heptadec-4-en-11-yl]oxidanesulfonic acid;[(16R)-5,11-dihydroxy-8,8,12,16-tetramethyl-3-[1-(2-methyl-1,3-thiazol-4-yl)prop-1-en-2-yl]-10-methylidene-9-oxo-17-oxa-4-azabicyclo[14.1.0]heptadec-4-en-7-yl]oxidanesulfonic acid;[(16R)-5,7-dihydroxy-8,8,10,16-tetramet…	HMDB0127601;HMDB0127602;HMDB0127605;HMDB0127606;HMDB0038682	1	Magnesium_protoporphyrin	C03516
pos-M607T208_1	5.84209	8.06285e-06	5.15271e-05	1	1	1	2.00354	0.133186	up	607.099	3.45963	1	0	-	Unknown	-	-	-	5	{5-[(1E)-3-[(6-{[3,4-dihydroxy-2,5-bis(hydroxymethyl)oxolan-2-yl]oxy}-3,4,5-trihydroxyoxan-2-yl)methoxy]-3-oxoprop-1-en-1-yl]-2-hydroxyphenyl}oxidanesulfonic acid;[(2-{[6-({[(2E)-3-(3,4-dihydroxyphenyl)prop-2-enoyl]oxy}methyl)-3,4,5-trihydroxyoxan-2-yl]oxy}-3,4-dihydroxy-5-(hydroxymethyl)oxolan-2-yl)methoxy]sulfonic acid;[(5-{[6-({[(2E)-3-(3,4-dihydroxyphenyl)prop-2-enoyl]oxy}methyl)-3,4,5-trihyd…	HMDB0125603;HMDB0125604;HMDB0125605;HMDB0125606;HMDB0125607	2	UDP-2-acetamido-4-dehydro-2,6-dideoxyglucose;UDP-2-acetamido-2,6-dideoxy-beta-L-arabino-hexos-4-ulose	C04613;C19823
pos-M606T393	9.68985	1.79506e-06	1.50545e-05	1	1	1	2.24505	0.145644	up	606.471	6.54906	0	0	-	Unknown	-	-	-	0	-	-	0	-	-
pos-M606T275	2.09431	0.00231915	0.0065175	1	1	1	1.23645	0.203838	up	606.327	4.58701	1	0	-	Unknown	-	-	-	2	Amphibine H;D-Urobilin	HMDB0029333;HMDB0004161	2	D-Urobilin;Dinoflagellate_luciferin	C05795;C19704
pos-M605T55	13.6775	0.00012665	0.000524252	1	1	1	2.41736	0.186083	up	605.202	0.916308	0	0	-	Unknown	-	-	-	0	-	-	0	-	-
pos-M605T275	2.02925	0.000324094	0.00117351	1	1	1	1.24625	0.0519231	up	605.322	4.58529	0	0	-	Unknown	-	-	-	0	-	-	0	-	-
pos-M605T258	2.41979	0.000214898	0.000823158	1	1	1	1.36361	0.0672483	up	605.121	4.30528	1	0	-	Unknown	-	-	-	6	3,4,5-trihydroxy-6-{4-[(E)-2-(3-hydroxy-5-{[3,4,5-trihydroxy-6-(hydroxymethyl)oxan-2-yl]oxy}phenyl)ethenyl]phenoxy}oxane-2-carboxylic acid;3,4,5-trihydroxy-6-{3-[(E)-2-(4-hydroxyphenyl)ethenyl]-5-{[3,4,5-trihydroxy-6-(hydroxymethyl)oxan-2-yl]oxy}phenoxy}oxane-2-carboxylic acid;3,4,5-trihydroxy-6-{3-hydroxy-5-[(E)-2-(4-{[3,4,5-trihydroxy-6-(hydroxymethyl)oxan-2-yl]oxy}phenyl)ethenyl]phenoxy}oxane-…	HMDB0128507;HMDB0128508;HMDB0128536;HMDB0029813;HMDB0038477;HMDB0040126	1	Jamaicamide_A	C18212
pos-M605T214	2.36184	0.00474535	0.0121626	1	1	1	1.33221	0.259122	up	605.183	3.56182	1	0	-	Unknown	-	-	-	3	Ferrocytochrome;Kuwanon Y;10-Acetoxyligustroside	HMDB0012947;HMDB0033296;HMDB0035217	1	100-1	C12405
pos-M605T195	3.44556	7.20858e-05	0.000323784	1	1	1	1.61707	0.275002	up	605.182	3.24582	1	0	-	Unknown	-	-	-	3	Ferrocytochrome;Kuwanon Y;10-Acetoxyligustroside	HMDB0012947;HMDB0033296;HMDB0035217	1	100-1	C12405
pos-M604T55	12.0065	2.61125e-07	3.22528e-06	1	1	1	2.35835	0.186939	up	604.218	0.91635	0	0	-	Unknown	-	-	-	0	-	-	0	-	-
pos-M604T258	2.29208	8.90574e-05	0.000388633	1	1	1	1.33609	0.072487	up	604.118	4.30408	1	0	-	Unknown	-	-	-	0	-	-	1	Pelargonidin_3-O-beta-D-sambubioside	C20489
pos-M602T297	2.48568	1.08213e-06	1.00769e-05	1	1	1	1.3972	0.245847	up	602.215	4.95362	1	0	-	Unknown	-	-	-	6	2-(1-{[(1-{3-[(E)-2-(7-chloroquinolin-2-yl)ethenyl]phenyl}-3-hydroxy-3-[2-(2-hydroxypropan-2-yl)phenyl]propyl)sulfanyl]methyl}cyclopropyl)acetic acid;2-{1-[(1-{3-[(E)-2-(7-chloroquinolin-2-yl)ethenyl]phenyl}-3-[2-(2-hydroxypropan-2-yl)phenyl]propanesulfinyl)methyl]cyclopropyl}acetic acid;2-(1-{[(1-{3-[3-(7-chloroquinolin-2-yl)oxiran-2-yl]phenyl}-3-[2-(2-hydroxypropan-2-yl)phenyl]propyl)sulfanyl]m…	HMDB0143558;HMDB0143563;HMDB0143564;HMDB0143567;HMDB0060808;HMDB0061125	0	-	-
pos-M602T133	4.70846	2.81888e-09	9.40104e-08	1	1	1	1.87913	0.18878	up	602.143	2.22315	1	0	-	Unknown	-	-	-	6	[(6-{[5,7-dihydroxy-2-(4-oxocyclohexa-2,5-dien-1-ylidene)-2H-chromen-3-yl]oxy}-3,4,5-trihydroxyoxan-2-yl)methyl][1-hydroxy-3-(4-hydroxyphenyl)prop-2-en-1-ylidene]oxidanium;{5-[(1E)-3-[(6-{[3,4-dihydroxy-2,5-bis(hydroxymethyl)oxolan-2-yl]oxy}-3,4,5-trihydroxyoxan-2-yl)methoxy]-3-oxoprop-1-en-1-yl]-2-hydroxyphenyl}oxidanesulfonic acid;[(2-{[6-({[(2E)-3-(3,4-dihydroxyphenyl)prop-2-enoyl]oxy}methyl)-…	HMDB0125088;HMDB0125603;HMDB0125604;HMDB0125605;HMDB0125606;HMDB0125607	1	Pelargonidin_3-(6-p-coumaroyl)glucoside	C16368
pos-M601T97	2.26941	0.000900658	0.00284238	1	1	1	1.21326	0.346147	up	601.255	1.6163	1	0	-	Unknown	-	-	-	1	Deserpidine	HMDB0015221	1	Deserpidine	C06541
pos-M600T203	11.7078	1.93382e-06	1.59767e-05	1	1	1	2.34978	0.0916695	up	600.371	3.387	0	0	-	Unknown	-	-	-	0	-	-	0	-	-
pos-M599T56	4.84737	5.73309e-07	6.09892e-06	1	1	1	1.69198	0.13437	up	598.988	0.927967	0	0	-	Unknown	-	-	-	0	-	-	0	-	-
pos-M599T476	3.08177	1.98823e-07	2.58044e-06	1	1	1	1.51313	0.0766191	up	599.175	7.93243	1	0	-	Unknown	-	-	-	1	Negletein 6-[rhamnosyl-(1->2)-fucoside]	HMDB0031991	1	Dexamethazone_metasulfobenzoate_sodium	C12961
pos-M599T442	2.09268	0.011525	0.0264156	0.888889	0.666667	1	1.06077	0.202109	up	599.499	7.37047	1	0	-	Unknown	-	-	-	2	Cohibin C;Cohibin D	HMDB0035397;HMDB0035398	0	-	-
pos-M597T94	2.08549	0.000249772	0.000937178	1	1	1	1.22187	0.22638	up	597.023	1.56393	0	0	-	Unknown	-	-	-	0	-	-	0	-	-
pos-M596T175	2.01243	0.00238867	0.00668911	0.972222	0.888889	1	1.10453	0.182662	up	596.049	2.91392	0	0	-	Unknown	-	-	-	0	-	-	0	-	-
pos-M594T61	3.64947	0.000108705	0.000459306	1	1	1	1.67402	0.157315	up	593.992	1.01367	0	0	-	Unknown	-	-	-	0	-	-	0	-	-
pos-M594T48	2.75776	3.61932e-05	0.000181901	1	1	1	1.46321	0.0583048	up	593.649	0.802708	0	0	-	Unknown	-	-	-	0	-	-	0	-	-
pos-M593T58	13.4657	1.12823e-08	2.68898e-07	1	1	1	2.38292	0.0829573	up	592.991	0.972408	0	0	-	Unknown	-	-	-	0	-	-	0	-	-
pos-M592T186	2.30856	0.00196567	0.00563802	0.916667	0.666667	1	1.19107	0.254043	up	592.081	3.10287	0	0	-	Unknown	-	-	-	0	-	-	0	-	-
pos-M591T293	2.13047	0.000132304	0.000543946	1	1	1	1.28575	0.0735443	up	591.257	4.87947	1	0	-	Unknown	-	-	-	2	Bipindogulomethyloside;Desglucocheirotoxol	HMDB0030623;HMDB0033828	6	Antioside;Bipindoside;Lokundjoside;Panogenin-3-o-alpha-L-rhamnopyranoside;BRL_32872;MET-enkephalin	C08848;C08851;C08874;C17523;C13851;C11684
pos-M590T66	2.68637	1.10751e-06	1.02729e-05	1	1	1	1.44453	0.191774	up	590.071	1.10132	1	0	-	Unknown	-	-	-	1	Delphinidin 3-(6''-malonyl-glucoside)	HMDB0029247	2	Delphinidin_3-O-(6''-O-malonyl)-beta-D-glucoside;11-O-Demethylpradimicinone_II	C16301;C06778
pos-M590T57	11.1626	4.78076e-08	8.31579e-07	1	1	1	2.33494	0.343569	up	590.24	0.950667	1	0	-	Unknown	-	-	-	11	2-{2,6-dihydroxy-4-[6-hydroxy-7-(3-methylbut-2-en-1-yl)-1-benzofuran-2-yl]phenyl}-6-(2,4-dihydroxyphenyl)-4-(hydroxymethyl)cyclohex-3-ene-1-carboxylic acid;2-{4-[5,6-dihydroxy-7-(3-methylbut-2-en-1-yl)-1-benzofuran-2-yl]-2,6-dihydroxyphenyl}-6-(2,4-dihydroxyphenyl)-4-methylcyclohex-3-ene-1-carboxylic acid;2-{2,6-dihydroxy-4-[6-hydroxy-7-(3-methylbut-2-en-1-yl)-1-benzofuran-2-yl]phenyl}-6-(2,4-dih…	HMDB0126150;HMDB0126151;HMDB0126152;HMDB0126153;HMDB0126154;HMDB0126155;HMDB0126156;HMDB0126157;HMDB0126158;HMDB0126159;HMDB0126160	0	-	-
pos-M590T298	3.22769	9.064e-08	1.39678e-06	1	1	1	1.64036	0.0985591	up	590.331	4.95838	1	0	-	Unknown	-	-	-	3	1-Palmitoylglycerophosphoinositol;1-hexadecanoyl-sn-glycero-3-phospho-D-myo-inositol;Ganoderic acid H	HMDB0061695;HMDB0062714;HMDB0035987	0	-	-
pos-M590T175	2.63277	0.000201761	0.000779367	1	1	1	1.43479	0.182141	up	590.033	2.91273	0	0	-	Unknown	-	-	-	0	-	-	0	-	-
pos-M589T66	12.8388	1.22322e-05	7.2901e-05	1	1	1	2.36754	0.196312	up	589.069	1.09902	1	0	-	Unknown	-	-	-	1	BL II	HMDB0039565	0	-	-
pos-M589T64	14.2775	3.8606e-11	3.64715e-09	1	1	1	2.43473	0.26959	up	589.243	1.0589	1	0	-	Unknown	-	-	-	2	Chlorophyll c;Desglucocheirotoxin	HMDB0031147;HMDB0034362	4	Adonitoxin;Aspecioside;Convallatoxin;15-Demethoxy-epsilon-rhodomycin	C08843;C08850;C08858;C18641
pos-M589T48	2.16837	1.09878e-05	6.66892e-05	1	1	1	1.24157	0.383483	up	588.643	0.800425	0	0	-	Unknown	-	-	-	0	-	-	0	-	-
pos-M589T297	3.68164	2.06572e-11	2.32162e-09	1	1	1	1.71423	0.214319	up	589.329	4.9509	1	0	-	Unknown	-	-	-	9	PA(8:0/17:0);PA(10:0/a-15:0);PA(10:0/i-15:0);PA(8:0/a-17:0);PA(8:0/i-17:0);PA(a-13:0/i-12:0);PA(i-12:0/a-13:0);PA(i-12:0/i-13:0);PA(i-13:0/i-12:0)	HMDB0115488;HMDB0115607;HMDB0115614;HMDB0115682;HMDB0115690;HMDB0115703;HMDB0115776;HMDB0115782;HMDB0115799	0	-	-
pos-M589T228	2.04678	0.00151192	0.00447874	1	1	1	1.21885	0.0662703	up	589.114	3.79282	1	0	-	Unknown	-	-	-	3	Ginkgetin;Isoginkgetin;Formononetin 7-(2-p-hydroxybenzoylglucoside)	HMDB0033762;HMDB0033937;HMDB0038773	1	Ginkgetin	C10048
pos-M588T68	5.98935	1.25265e-06	1.12743e-05	1	1	1	2.01866	0.220971	up	588.26	1.13347	1	0	-	Unknown	-	-	-	0	-	-	1	Coelichelin	C15719
pos-M588T312	2.04927	0.000840279	0.00267613	1	1	1	1.14628	0.244374	up	588.317	5.19952	1	0	-	Unknown	-	-	-	1	Ganoderic acid F	HMDB0035988	1	Lipomycin	C15842
pos-M587T57	7.41074	1.00855e-05	6.18898e-05	1	1	1	2.09775	0.14426	up	587.209	0.9509	1	0	-	Unknown	-	-	-	1	Physalin E acetate	HMDB0031878	0	-	-
pos-M587T312	2.08828	5.19711e-05	0.000246068	1	1	1	1.18825	0.0929106	up	587.313	5.19443	1	0	-	Unknown	-	-	-	0	-	-	1	Manzamine_A	C19898
pos-M586T57	12.8834	3.59004e-08	6.70921e-07	1	1	1	2.38792	0.069328	up	586.207	0.946508	1	0	-	Unknown	-	-	-	5	SN38 glucuronide;Asticolorin C;Phloretin xylosyl-galactoside;cis-Mulberroside A;Piceatannol 3,4'-diglucoside	HMDB0060511;HMDB0030135;HMDB0029252;HMDB0031726;HMDB0039384	2	UR-12947;SN38_glucuronide	C14125;C11376
pos-M586T48	2.10172	0.000246993	0.000928503	1	1	1	1.22202	0.247639	up	585.662	0.80255	0	0	-	Unknown	-	-	-	0	-	-	0	-	-
pos-M586T221	3.18209	1.268e-06	1.13771e-05	1	1	1	1.52089	0.090301	up	586.134	3.6869	1	0	-	Unknown	-	-	-	1	8-[5-(5,7-dihydroxy-4-oxo-4H-chromen-2-yl)-2-hydroxyphenyl]-5,7-dihydroxy-2-(4-hydroxy-3-methoxyphenyl)-4H-chromen-4-one	HMDB0132365	0	-	-
pos-M585T322	3.49016	0.00935911	0.0219925	0.944444	0.777778	1	1.3816	0.0163191	up	584.888	5.37073	0	0	-	Unknown	-	-	-	0	-	-	0	-	-
pos-M583T51	3.66093	2.80092e-06	2.17225e-05	1	1	1	1.62945	0.0650514	up	582.689	0.842067	0	0	-	Unknown	-	-	-	0	-	-	0	-	-
pos-M582T107	5.77758	3.71056e-08	6.89162e-07	1	1	1	1.99222	0.17144	up	582.212	1.78395	0	0	-	Unknown	-	-	-	0	-	-	0	-	-
pos-M581T133	5.53448	2.57868e-08	5.08598e-07	1	1	1	1.98205	0.148118	up	581.163	2.22198	1	0	-	Unknown	-	-	-	3	6''-p-Coumaroylprunin;Gambiriin A1;Physalin K	HMDB0037583;HMDB0038357;HMDB0034347	5	Gambiriin_A1;Gambiriin_A2;Gambiriin_A3;Deoxyloganin_tetraacetate;8-Epideoxyloganin_tetraacetate	C17772;C17773;C17774;C11646;C11650
pos-M580T133	22.5282	9.78277e-09	2.41321e-07	1	1	1	2.65126	0.106675	up	580.16	2.22198	1	0	-	Unknown	-	-	-	1	[(6-{[5,7-dihydroxy-2-(4-oxocyclohexa-2,5-dien-1-ylidene)-2H-chromen-3-yl]oxy}-3,4,5-trihydroxyoxan-2-yl)methyl][1-hydroxy-3-(4-hydroxyphenyl)prop-2-en-1-ylidene]oxidanium	HMDB0125088	1	Pelargonidin_3-(6-p-coumaroyl)glucoside	C16368
pos-M579T146	16.8267	5.41883e-09	1.55264e-07	1	1	1	2.55762	0.108031	up	579.09	2.43421	1	0	-	Unknown	-	-	-	1	5-Methylthioribose	HMDB0001087	1	5-Methylthio-D-ribose	C03089
pos-M577T60	13.3493	0.000114635	0.000480857	1	1	1	2.38031	0.0452478	up	577.018	1.00417	0	0	-	Unknown	-	-	-	0	-	-	0	-	-
pos-M577T55	10.5347	5.11664e-07	5.55006e-06	1	1	1	2.28619	0.0921354	up	577.208	0.916267	1	0	-	Unknown	-	-	-	1	Physalolactone	HMDB0034333	0	-	-
pos-M577T269	3.40814	2.79201e-07	3.41258e-06	1	1	1	1.67459	0.0387122	up	577.203	4.4865	1	0	-	Unknown	-	-	-	0	-	-	1	Lappaol_C	C17686
pos-M576T58	8.24791	8.47312e-06	5.35713e-05	1	1	1	2.08512	0.324889	up	576.23	0.971833	1	0	-	Unknown	-	-	-	1	Ustiloxin C	HMDB0041053	1	7-Epiloganin_tetraacetate	C11662
pos-M576T255	2.39145	0.00185951	0.00536871	0.972222	0.833333	1	1.28188	0.418239	up	576.283	4.24599	1	0	-	Unknown	-	-	-	1	Atorvastatin	HMDB0005006	1	Atorvastatin	C06834
pos-M576T198	2.91629	1.46589e-08	3.29497e-07	1	1	1	1.56254	0.108604	up	576.176	3.29618	1	0	-	Unknown	-	-	-	4	Cartormin;4,5-Dihydro-4-hydroxy-5-S-glutathionyl-benzo[a]pyrene;7,8-Dihydro-7-hydroxy-8-S-glutathionyl-benzo[a]pyrene;Piceatannol 4'-galloylglucoside	HMDB0035209;HMDB0060391;HMDB0060423;HMDB0040862	2	4,5-Dihydro-4-hydroxy-5-S-glutathionyl-benzo[a]pyrene;7,8-Dihydro-7-hydroxy-8-S-glutathionyl-benzo[a]pyrene	C14855;C14856
pos-M575T90	2.03347	0.00191139	0.00550336	0.972222	0.833333	1	1.13037	0.165109	up	574.895	1.49438	0	0	-	Unknown	-	-	-	0	-	-	0	-	-
pos-M575T60	14.7464	2.51614e-08	4.98904e-07	1	1	1	2.47531	0.083646	up	575.228	1.00323	0	0	-	Unknown	-	-	-	0	-	-	0	-	-
pos-M575T255	2.826	0.000209468	0.000805316	1	1	1	1.50196	0.0737883	up	575.28	4.24747	1	0	-	Unknown	-	-	-	2	Bipindogulomethyloside;Desglucocheirotoxol	HMDB0030623;HMDB0033828	6	Asclepin;Antioside;Bipindoside;Lokundjoside;Panogenin-3-o-alpha-L-rhamnopyranoside;DMG-MINO	C08849;C08848;C08851;C08874;C17523;C12011
pos-M575T198	4.23151	3.5806e-06	2.65153e-05	1	1	1	1.80858	0.0338373	up	575.172	3.29488	1	0	-	Unknown	-	-	-	4	Viniferal;3'-demethyletoposide;(Z)-Resveratrol 3,4'-diglucoside;Cellulose triacetate	HMDB0029790;HMDB0061028;HMDB0039910;HMDB0032198	4	Delavirdine_mesylate;Schisantherin_A;Lappaol_A;Gomisin_G	C08087;C10881;C17684;C17819
pos-M574T66	2.38002	0.000439879	0.00152692	1	1	1	1.26211	0.279278	up	574.099	1.108	1	0	-	Unknown	-	-	-	0	-	-	3	GDP-3,6-dideoxy-D-galactose;GDP-beta-L-colitose;11-O-Demethylpradimicinone_II	C05136;C20613;C06778
pos-M574T57	16.6735	1.14017e-05	6.86887e-05	1	1	1	2.50317	0.284705	up	574.244	0.945417	1	0	-	Unknown	-	-	-	2	Endoxifen O-glucuronide;2-{2,6-dihydroxy-4-[6-hydroxy-7-(3-methylbut-2-en-1-yl)-1-benzofuran-2-yl]phenyl}-6-(2,4-dihydroxyphenyl)-4-methylcyclohex-3-ene-1-carboxylic acid	HMDB0060622;HMDB0126148	0	-	-
pos-M573T67	10.6653	3.02636e-06	2.31609e-05	1	1	1	2.26542	0.12084	up	573.096	1.11122	1	0	-	Unknown	-	-	-	1	BL II	HMDB0039565	1	4'-O-Demethylrebeccamycin	C19700
pos-M573T63	7.37292	8.00661e-10	3.53701e-08	1	1	1	2.13188	0.177284	up	573.212	1.04941	1	0	-	Unknown	-	-	-	11	2-{2,6-dihydroxy-4-[6-hydroxy-7-(3-methylbut-2-en-1-yl)-1-benzofuran-2-yl]phenyl}-6-(2,4-dihydroxyphenyl)-4-(hydroxymethyl)cyclohex-3-ene-1-carboxylic acid;2-{4-[5,6-dihydroxy-7-(3-methylbut-2-en-1-yl)-1-benzofuran-2-yl]-2,6-dihydroxyphenyl}-6-(2,4-dihydroxyphenyl)-4-methylcyclohex-3-ene-1-carboxylic acid;2-{2,6-dihydroxy-4-[6-hydroxy-7-(3-methylbut-2-en-1-yl)-1-benzofuran-2-yl]phenyl}-6-(2,4-dih…	HMDB0126150;HMDB0126151;HMDB0126152;HMDB0126153;HMDB0126154;HMDB0126155;HMDB0126156;HMDB0126157;HMDB0126158;HMDB0126159;HMDB0126160	1	Lappaol_B	C17685
pos-M567T369	2.86069	9.87895e-05	0.000423449	1	1	1	1.42356	0.117444	up	567.323	6.14428	0	0	-	Unknown	-	-	-	0	-	-	0	-	-
pos-M566T369	11.3844	1.69657e-06	1.43718e-05	1	1	1	2.31851	0.0852905	up	566.321	6.14848	1	0	-	Unknown	-	-	-	3	LysoPC(20:4(5Z,8Z,11Z,14Z));LysoPC(20:4(8Z,11Z,14Z,17Z));Daphniphylline	HMDB0010395;HMDB0010396;HMDB0030291	0	-	-
pos-M565T48	2.49286	3.29729e-05	0.000167622	1	1	1	1.36599	0.330699	up	564.826	0.793717	0	0	-	Unknown	-	-	-	0	-	-	0	-	-
pos-M563T57	6.11607	1.36505e-06	1.20997e-05	1	1	1	1.98154	0.173904	up	563.04	0.943942	1	0	-	Unknown	-	-	-	0	-	-	1	Ceftiofur_sodium	C13143
pos-M563T55_2	4.69714	1.62727e-08	3.55356e-07	1	1	1	1.85692	0.267663	up	563.227	0.919067	1	0	-	Unknown	-	-	-	6	Doxorubicinol;Doxorubicin-semiquinone;Doxorubicinol aglycone;Lacto-N-triaose;Lacto-N-triose I;N-Acetylgalactosaminyl lactose	HMDB0041884;HMDB0060822;HMDB0060823;HMDB0006592;HMDB0039750;HMDB0041622	3	Thiamine_disulfide;alpha-D-Galactosyl-N-acetyllactosamine;alpha-D-Galactosyl-1,3-beta-D-galactosyl-1,4-N-acetyl-D-glucosamine	C18377;C04428;C04847
pos-M563T55_1	3.42515	6.88602e-05	0.000311334	1	1	1	1.57838	0.188219	up	563.191	0.924617	1	0	-	Unknown	-	-	-	6	8-[1-(2,4-dihydroxyphenyl)-2-hydroxy-3-(3-hydroxyphenyl)propyl]-2-(4-hydroxy-3-methoxyphenyl)-3,4-dihydro-2H-1-benzopyran-3,5,7-triol;8-[1-(2,4-dihydroxyphenyl)-2-hydroxy-3-(4-hydroxy-3-methoxyphenyl)propyl]-2-(3-hydroxyphenyl)-3,4-dihydro-2H-1-benzopyran-3,5,7-triol;Artonin R;Mascaroside;Gibberellin A38 glucosyl ester;(8R,8'R)-Secoisolariciresinol 9-glucoside	HMDB0135118;HMDB0135128;HMDB0041125;HMDB0035603;HMDB0036903;HMDB0037083	1	Mascaroside	C09132
pos-M563T475	2.70945	0.000913804	0.00287752	1	1	1	1.41475	0.237076	up	563.123	7.92107	0	0	-	Unknown	-	-	-	0	-	-	0	-	-
pos-M562T61	3.31188	1.10494e-05	6.70002e-05	1	1	1	1.53663	0.42902	up	562.252	1.0223	1	0	-	Unknown	-	-	-	1	1-Stearoylglycerophosphoserine	HMDB0061698	0	-	-
pos-M562T56	8.02767	4.19678e-05	0.000205844	1	1	1	2.11572	0.22329	up	562.044	0.933317	0	0	-	Unknown	-	-	-	0	-	-	0	-	-
pos-M562T55	11.1748	1.38201e-07	1.93526e-06	1	1	1	2.32573	0.138379	up	562.214	0.916283	0	0	-	Unknown	-	-	-	0	-	-	0	-	-
pos-M561T64	5.15435	7.0715e-05	0.000318505	1	1	1	1.82539	0.374035	up	561.248	1.06961	1	0	-	Unknown	-	-	-	2	Isomorellic acid;Physangulide	HMDB0030734;HMDB0037381	2	Chloramphenicol_palmitate;beta-Rhodomycin	C11726;C18642
pos-M561T56	8.00307	1.04337e-07	1.56439e-06	1	1	1	2.12961	0.113336	up	561.043	0.925083	1	0	-	Unknown	-	-	-	0	-	-	1	Brodifacoum	C18694
pos-M561T55	26.937	1.32545e-09	5.23632e-08	1	1	1	2.67246	0.17515	up	561.213	0.916367	1	0	-	Unknown	-	-	-	2	Epirubicin;Doxorubicin	HMDB0014588;HMDB0015132	5	Trilobolide;Doxorubicin;Epirubicin;10-Carboxy-13-deoxycarminomycin;Puromycin_dihydrochloride	C09563;C01661;C11230;C12427;C11618
pos-M560T57	8.28634	2.61485e-05	0.000138267	1	1	1	2.17457	0.236944	up	560.228	0.95085	1	0	-	Unknown	-	-	-	1	Morphiceptin	HMDB0005777	0	-	-
pos-M560T414	12.4214	5.59845e-10	2.68829e-08	1	1	1	2.39544	0.363252	up	560.178	6.89887	1	0	-	Unknown	-	-	-	10	4-Demethylsimmondsin 2'-(E)-ferulate;3-Demethylsimmondsin 2'-(Z)-ferulate;6-(3-{8,8-dimethyl-2-oxo-2H,8H-pyrano[2,3-f]chromen-3-yl}-2-hydroxy-6-methoxyphenoxy)-3,4,5-trihydroxyoxane-2-carboxylic acid;6-(6-{8,8-dimethyl-2-oxo-2H,8H-pyrano[2,3-f]chromen-3-yl}-2-hydroxy-3-methoxyphenoxy)-3,4,5-trihydroxyoxane-2-carboxylic acid;6-(5-{8,8-dimethyl-2-oxo-2H,8H-pyrano[2,3-f]chromen-3-yl}-4-hydroxy-2-met…	HMDB0034773;HMDB0034774;HMDB0135726;HMDB0135727;HMDB0135730;HMDB0135731;HMDB0135732;HMDB0135735;HMDB0034687;HMDB0039341	0	-	-
pos-M559T68	2.72134	9.2939e-05	0.000402006	1	1	1	1.46355	0.0671062	up	559.233	1.132	1	0	-	Unknown	-	-	-	1	Rubraflavone B	HMDB0030629	0	-	-
pos-M559T48	5.10598	1.45239e-06	1.26781e-05	1	1	1	1.9331	0.102809	up	558.64	0.802533	0	0	-	Unknown	-	-	-	0	-	-	0	-	-
pos-M559T414	15.4603	8.63923e-06	5.43317e-05	1	1	1	2.48509	0.141618	up	559.182	6.90548	1	0	-	Unknown	-	-	-	5	Physalin K;8-Hydroxypinoresinol 8-glucoside;8-Hydroxypinoresinol 4-glucoside;Beclometasone dipropionate;Physalolactone C	HMDB0034347;HMDB0033281;HMDB0033282;HMDB0014538;HMDB0030142	1	Beclomethasone_dipropionate	C07813
pos-M559T281	2.35854	2.84809e-05	0.000148137	1	1	1	1.31309	0.180268	up	559.285	4.68533	1	0	-	Unknown	-	-	-	3	Glycinoeclepin B;Corchorosol A;Mandrax	HMDB0037035;HMDB0041137;HMDB0041921	3	Rhodexin_A;Mallogenin-3-o-alpha-L-rhamnopyranoside;Coroglaucigenin-3-o-alpha-L-rhamnopyranoside	C08877;C17522;C17524
pos-M558T414	13.3429	1.35296e-06	1.20236e-05	1	1	1	2.41852	0.0311088	up	558.179	6.90437	0	0	-	Unknown	-	-	-	0	-	-	0	-	-
pos-M558T384	6.70078	7.183e-06	4.68927e-05	1	1	1	2.07011	0.24511	up	558.457	6.39612	0	0	-	Unknown	-	-	-	0	-	-	0	-	-
pos-M557T48	5.03855	2.89375e-10	1.61842e-08	1	1	1	1.93193	0.125858	up	556.643	0.798942	0	0	-	Unknown	-	-	-	0	-	-	0	-	-
pos-M557T408	5.28358	0.000616421	0.00204538	1	1	1	1.91399	0.338137	up	557.165	6.7966	1	0	-	Unknown	-	-	-	7	6-(4-{2-[4,6-dihydroxy-2-methoxy-3-(3-methylbut-2-en-1-yl)phenyl]acetyl}-3-hydroxyphenoxy)-3,4,5-trihydroxyoxane-2-carboxylic acid;6-(2-{2-[4,6-dihydroxy-2-methoxy-3-(3-methylbut-2-en-1-yl)phenyl]acetyl}-5-hydroxyphenoxy)-3,4,5-trihydroxyoxane-2-carboxylic acid;6-{2-[2-(2,4-dihydroxyphenyl)-2-oxoethyl]-5-hydroxy-3-methoxy-4-(3-methylbut-2-en-1-yl)phenoxy}-3,4,5-trihydroxyoxane-2-carboxylic acid;6…	HMDB0125464;HMDB0125465;HMDB0125466;HMDB0125467;HMDB0133430;HMDB0133433;HMDB0133436	1	Dalpanin	C10416
pos-M557T384	4.75988	4.11785e-07	4.66618e-06	1	1	1	1.89422	0.0536766	up	557.456	6.39633	0	0	-	Unknown	-	-	-	0	-	-	0	-	-
pos-M557T193	2.03609	0.000165056	0.000657851	1	1	1	1.20568	0.193823	up	557.109	3.21262	1	0	-	Unknown	-	-	-	11	Ephedrannin A;6-{[3-(3,4-dimethoxyphenyl)-7-methoxy-8-methyl-4-oxo-4H-chromen-5-yl]oxy}-3,4,5-trihydroxyoxane-2-carboxylic acid;Medicarpin 3-O-(6'-malonylglucoside);6-[(6-{[3,4-dihydroxy-2,5-bis(hydroxymethyl)oxolan-2-yl]oxy}-3,4,5-trihydroxyoxan-2-yl)methoxy]-3,4,5-trihydroxyoxane-2-carboxylic acid;3,4,5-trihydroxy-6-{[4-hydroxy-2,5-bis(hydroxymethyl)-5-{[3,4,5-trihydroxy-6-(hydroxymethyl)oxan-2…	HMDB0037654;HMDB0129588;HMDB0038776;HMDB0125617;HMDB0125618;HMDB0125619;HMDB0125620;HMDB0125621;HMDB0125622;HMDB0125623;HMDB0125624	1	Medicarpin_3-O-glucoside-6'-malonate	C16224
pos-M556T407	5.71389	3.57298e-06	2.64665e-05	1	1	1	1.96671	0.133859	up	556.164	6.791	1	0	-	Unknown	-	-	-	3	Rheidin C;Limocitrol 3-glucoside;Isolimocitrol 3-glucoside	HMDB0038508;HMDB0037690;HMDB0038757	0	-	-
pos-M556T298	3.00939	0.00257067	0.00713744	1	1	1	1.59936	0.0569741	up	556.348	4.95838	0	0	-	Unknown	-	-	-	0	-	-	0	-	-
pos-M556T193	3.71746	1.83778e-07	2.42256e-06	1	1	1	1.71892	0.09859	up	556.103	3.21337	1	0	-	Unknown	-	-	-	3	2-amino-4-[(2-{[1-carboxy-2-hydroxy-2-(4-hydroxy-3-methoxyphenyl)ethyl]sulfanyl}-1-[(carboxymethyl)-C-hydroxycarbonimidoyl]ethyl)-C-hydroxycarbonimidoyl]butanoic acid;2-amino-4-[(2-{[2-carboxy-2-hydroxy-1-(4-hydroxy-3-methoxyphenyl)ethyl]sulfanyl}-1-[(carboxymethyl)-C-hydroxycarbonimidoyl]ethyl)-C-hydroxycarbonimidoyl]butanoic acid;Neoacrimarine J	HMDB0127975;HMDB0127976;HMDB0034787	0	-	-
pos-M555T48	5.15291	2.13761e-10	1.30836e-08	1	1	1	1.93629	0.129999	up	554.646	0.802333	0	0	-	Unknown	-	-	-	0	-	-	0	-	-
pos-M555T298	4.98902	1.66438e-09	6.21735e-08	1	1	1	1.91538	0.0647964	up	555.344	4.95884	1	0	-	Unknown	-	-	-	1	22-Acetylpriverogenin B	HMDB0034645	0	-	-
pos-M555T294	2.2054	2.32886e-06	1.86553e-05	1	1	1	1.29521	0.237534	up	555.12	4.90553	1	0	-	Unknown	-	-	-	2	C.I. Acid Green 50;Hydroxystilbamidine Isethionate	HMDB0033390;HMDB0015174	0	-	-
pos-M554T311	2.04188	0.00502421	0.0127681	0.888889	0.583333	1	1.00823	0.488639	up	554.332	5.18925	0	0	-	Unknown	-	-	-	0	-	-	0	-	-
pos-M553T48	2.06146	0.000166806	0.000663608	1	1	1	1.19784	0.235009	up	552.682	0.80435	0	0	-	Unknown	-	-	-	0	-	-	0	-	-
pos-M551T48	2.013	5.20264e-06	3.61069e-05	1	1	1	1.24215	0.0561563	up	550.687	0.802633	0	0	-	Unknown	-	-	-	0	-	-	0	-	-
pos-M551T346	8.14469	0.000752404	0.0024307	1	1	1	2.14463	0.242368	up	551.061	5.76242	0	0	-	Unknown	-	-	-	0	-	-	0	-	-
pos-M550T48	2.49318	1.12434e-05	6.78771e-05	1	1	1	1.39761	0.0748482	up	549.689	0.80255	0	0	-	Unknown	-	-	-	0	-	-	0	-	-
pos-M550T150	2.49242	0.000262089	0.000974851	1	1	1	1.36939	0.277001	up	550.161	2.49803	1	0	-	Unknown	-	-	-	1	Hydroxystilbamidine Isethionate	HMDB0015174	0	-	-
pos-M549T55	5.25125	2.36967e-06	1.89124e-05	1	1	1	1.89625	0.124169	up	549.211	0.9221	1	0	-	Unknown	-	-	-	2	Alkaloid RC;Terconazole	HMDB0029361;HMDB0014396	1	Terconazole	C08080
pos-M549T473	2.48177	0.0021043	0.00598207	0.972222	0.888889	1	1.26533	0.349295	up	549.283	7.87767	1	0	-	Unknown	-	-	-	1	Petasinoside	HMDB0030317	2	Antimycin_A1;Harringtonine	C11339;C10597
pos-M549T182	8.81603	1.73725e-07	2.3158e-06	1	1	1	2.19642	0.0860925	up	549.156	3.03915	1	0	-	Unknown	-	-	-	35	6-({2-[4,6-dihydroxy-2-methoxy-3-(3-methylbut-2-en-1-yl)phenyl]-6-hydroxy-3-oxo-2,3-dihydro-1-benzofuran-5-yl}oxy)-3,4,5-trihydroxyoxane-2-carboxylic acid;6-({2-[4,6-dihydroxy-2-methoxy-3-(3-methylbut-2-en-1-yl)phenyl]-5-hydroxy-3-oxo-2,3-dihydro-1-benzofuran-6-yl}oxy)-3,4,5-trihydroxyoxane-2-carboxylic acid;6-[2-(5,6-dihydroxy-3-oxo-2,3-dihydro-1-benzofuran-2-yl)-5-hydroxy-3-methoxy-4-(3-methylb…	HMDB0125967;HMDB0125968;HMDB0125969;HMDB0125970;HMDB0125971;HMDB0125972;HMDB0125973;HMDB0125975;HMDB0125976;HMDB0125977;HMDB0125978;HMDB0125979;HMDB0125980;HMDB0125981;HMDB0125982;HMDB0125983;HMDB0125984;HMDB0125985;HMDB0131899;HMDB0132622;HMDB0132623;HMDB0132624;HMDB0132626;HMDB0132628;HMDB0132629;HMDB0132630;HMDB0132631;HMDB0132632;HMDB0132633;HMDB0140256;HMDB0036121;HMDB0030128;HMDB0034094;HMD…	2	Puerarin_xyloside;Inumakilactone_A_glycoside	C17057;C09114
pos-M548T58	4.65698	5.73594e-09	1.6186e-07	1	1	1	1.85586	0.310238	up	548.231	0.966233	1	0	-	Unknown	-	-	-	1	Artonin Q	HMDB0041124	2	Virginiamycin_M1;N3'-Acetyltobramycin	C11299;C03010
pos-M548T55	6.68971	9.65906e-09	2.39174e-07	1	1	1	2.05798	0.379324	up	548.199	0.911908	0	0	-	Unknown	-	-	-	0	-	-	0	-	-
pos-M547T99	2.18445	0.000253911	0.000949309	1	1	1	1.22063	0.185561	up	547.27	1.65005	1	0	-	Unknown	-	-	-	3	Morellinol;Canavalioside;Malformin	HMDB0034352;HMDB0036317;HMDB0029429	0	-	-
pos-M547T69	2.46312	0.000174684	0.000688982	1	1	1	1.37611	0.176437	up	547.269	1.15358	1	0	-	Unknown	-	-	-	2	Morellinol;Malformin	HMDB0034352;HMDB0029429	0	-	-
pos-M547T58	11.599	3.67568e-08	6.83593e-07	1	1	1	2.34438	0.347964	up	547.234	0.964183	1	0	-	Unknown	-	-	-	3	O-6-deoxy-a-L-galactopyranosyl-(1->2)-O-b-D-galactopyranosyl-(1->3)-2-(acetylamino)-2-deoxy-D-Galactose;Lewis X trisaccharide;Lewis a trisaccharide	HMDB0002060;HMDB0006568;HMDB0006582	0	-	-
pos-M547T55	18.3062	1.29822e-08	3.00354e-07	1	1	1	2.53632	0.0676782	up	547.198	0.916267	1	0	-	Unknown	-	-	-	5	Acetyl-T2 Toxin;Mozambioside;Cafamarine;Gibberellin A37 glucosyl ester;锘緽osutinib	HMDB0033164;HMDB0037002;HMDB0037003;HMDB0038611;HMDB0240205	0	-	-
pos-M547T380	4.24555	2.20541e-06	1.78473e-05	1	1	1	1.76403	0.363424	up	547.356	6.33175	1	0	-	Unknown	-	-	-	1	1-Stearoylglycerophosphocholine	HMDB0094688	0	-	-
pos-M547T266	2.39468	1.74882e-06	1.47235e-05	1	1	1	1.33727	0.349399	up	547.098	4.43296	1	0	-	Unknown	-	-	-	11	[(3,4,5-trihydroxy-6-{1,2,6-trihydroxy-3-[hydroxy(3,4,5-trihydroxyoxan-2-yl)methyl]-4-oxocyclohexa-2,5-dien-1-yl}oxan-2-yl)methoxy]sulfonic acid;{4,5-dihydroxy-2-[hydroxy({2,3,4-trihydroxy-6-oxo-3-[3,4,5-trihydroxy-6-(hydroxymethyl)oxan-2-yl]cyclohexa-1,4-dien-1-yl})methyl]oxan-3-yl}oxidanesulfonic acid;{3,5-dihydroxy-2-[hydroxy({2,3,4-trihydroxy-6-oxo-3-[3,4,5-trihydroxy-6-(hydroxymethyl)oxan-2-…	HMDB0128277;HMDB0128278;HMDB0128279;HMDB0128280;HMDB0128281;HMDB0128282;HMDB0128283;HMDB0128284;HMDB0034318;HMDB0038507;HMDB0127934	0	-	-
pos-M546T55_2	13.642	4.34444e-14	4.53108e-11	1	1	1	2.43015	0.326731	up	546.212	0.917742	0	0	-	Unknown	-	-	-	0	-	-	0	-	-
pos-M546T55_1	3.42269	1.56528e-05	8.966e-05	1	1	1	1.58621	0.360384	up	546.135	0.916367	0	0	-	Unknown	-	-	-	0	-	-	0	-	-
pos-M546T388	4.06369	1.62789e-07	2.20726e-06	1	1	1	1.77374	0.156929	up	546.281	6.46169	1	0	-	Unknown	-	-	-	1	1-Stearoylglycerophosphoserine	HMDB0061698	0	-	-
pos-M546T380	14.5219	2.47365e-07	3.08468e-06	1	1	1	2.4255	0.422641	up	546.352	6.32516	1	0	-	Unknown	-	-	-	5	LysoPC(20:3(5Z,8Z,11Z));LysoPC(20:3(8Z,11Z,14Z));LysoPC(18:0);LysoPC(0:0/18:0);2-acetyl-1-alkyl-sn-glycero-3-phosphocholine	HMDB0010393;HMDB0010394;HMDB0010384;HMDB0011128;HMDB0062195	0	-	-
pos-M545T60	6.46031	1.41362e-06	1.24438e-05	1	1	1	2.04655	0.223613	up	545.217	1.00323	1	0	-	Unknown	-	-	-	2	11-Hydroxyprogesterone 11-glucuronide;Daunorubicin	HMDB0010364;HMDB0014832	2	Daunorubicin;4-O-(beta-L-Arabinofuranosyl-(1->2)-beta-L-arabinofuranosyl-(1->2)-beta-L-arabinofuranosyl)-(2S,4S)-4-hydroxyproline	C01907;C20705
pos-M545T55	4.8282	1.62736e-07	2.20726e-06	1	1	1	1.89113	0.0692962	up	545.131	0.916233	1	0	-	Unknown	-	-	-	29	6-(5-{3,5-dihydroxy-8,8-dimethyl-4-oxo-4H,8H-pyrano[2,3-f]chromen-2-yl}-2-hydroxyphenoxy)-3,4,5-trihydroxyoxane-2-carboxylic acid;6-(4-{3,5-dihydroxy-8,8-dimethyl-4-oxo-4H,8H-pyrano[2,3-f]chromen-2-yl}-2-hydroxyphenoxy)-3,4,5-trihydroxyoxane-2-carboxylic acid;6-{[2-(3,4-dihydroxyphenyl)-5-hydroxy-8,8-dimethyl-4-oxo-4H,8H-pyrano[2,3-f]chromen-3-yl]oxy}-3,4,5-trihydroxyoxane-2-carboxylic acid;6-{[2…	HMDB0127400;HMDB0127401;HMDB0127402;HMDB0127403;HMDB0127406;HMDB0127407;HMDB0127408;HMDB0127410;HMDB0127411;HMDB0127412;HMDB0127433;HMDB0127434;HMDB0127435;HMDB0127437;HMDB0127438;HMDB0127439;HMDB0127440;HMDB0127442;HMDB0127443;HMDB0127444;HMDB0127445;HMDB0127447;HMDB0127448;HMDB0127449;HMDB0032646;HMDB0124877;HMDB0124878;HMDB0033705;HMDB0037336	1	Iridin	C10465
pos-M545T369	17.1165	2.99661e-08	5.76632e-07	1	1	1	2.51294	0.204413	up	545.342	6.14607	1	0	-	Unknown	-	-	-	1	2-Oleoylglycerophosphocholine	HMDB0061701	1	1-Oleoylglycerophosphocholine	C03916
pos-M545T330	2.18595	0.00467774	0.0120177	1	1	1	1.15117	0.193536	up	544.907	5.50422	0	0	-	Unknown	-	-	-	0	-	-	0	-	-
pos-M544T54	7.77034	2.93097e-06	2.25567e-05	1	1	1	2.16689	0.039392	up	544.134	0.907658	0	0	-	Unknown	-	-	-	0	-	-	0	-	-
pos-M544T437	2.79385	1.06731e-05	6.49906e-05	1	1	1	1.44674	0.160055	up	544.352	7.27581	0	0	-	Unknown	-	-	-	0	-	-	0	-	-
pos-M544T390	15.6828	9.15006e-09	2.29403e-07	1	1	1	2.43677	0.413018	up	544.336	6.49283	1	0	-	Unknown	-	-	-	5	LysoPC(20:4(5Z,8Z,11Z,14Z));LysoPC(20:4(8Z,11Z,14Z,17Z));LysoPC(18:1(9Z));LysoPC(18:1(11Z));2-oleoyl-sn-glycero-3-phosphocholine	HMDB0010395;HMDB0010396;HMDB0002815;HMDB0010385;HMDB0062651	0	-	-
pos-M544T369	36.4885	6.60273e-07	6.81281e-06	1	1	1	2.82617	0.0713532	up	544.339	6.14174	1	1	LysoPC 20:4	Lipids and lipid-like molecules	Glycerophospholipids	HMDB10395	C04230	5	LysoPC(20:4(5Z,8Z,11Z,14Z));LysoPC(20:4(8Z,11Z,14Z,17Z));LysoPC(18:1(9Z));LysoPC(18:1(11Z));2-oleoyl-sn-glycero-3-phosphocholine	HMDB0010395;HMDB0010396;HMDB0002815;HMDB0010385;HMDB0062651	0	-	-
pos-M543T54	8.42976	2.69661e-10	1.54182e-08	1	1	1	2.20736	0.0410545	up	543.131	0.90755	1	0	-	Unknown	-	-	-	86	3-[5,7-dihydroxy-2-(3-hydroxyphenyl)-4-oxo-3,4-dihydro-2H-1-benzopyran-8-yl]-5,7-dihydroxy-2-(4-hydroxyphenyl)-3,4-dihydro-2H-1-benzopyran-4-one;3-[2-(3,4-dihydroxyphenyl)-5,7-dihydroxy-4-oxo-3,4-dihydro-2H-1-benzopyran-8-yl]-5,7-dihydroxy-2-phenyl-3,4-dihydro-2H-1-benzopyran-4-one;Yuccaol C;6-{[3,7-dihydroxy-2-(1-hydroxy-3-methoxy-4-oxocyclohexyl)-6-methoxy-4-oxo-4H-chromen-5-yl]oxy}-3,4,5-trihy…	HMDB0129200;HMDB0129201;HMDB0036739;HMDB0128859;HMDB0128860;HMDB0128861;HMDB0125552;HMDB0125553;HMDB0125554;HMDB0125555;HMDB0125556;HMDB0125558;HMDB0125559;HMDB0125560;HMDB0125561;HMDB0125562;HMDB0125563;HMDB0125564;HMDB0125566;HMDB0125567;HMDB0125568;HMDB0125569;HMDB0125571;HMDB0125572;HMDB0125573;HMDB0125576;HMDB0125577;HMDB0125578;HMDB0129040;HMDB0129041;HMDB0129042;HMDB0129045;HMDB0129046;HMD…	20	Isochamaejasmin;Rugulosin;CMP-8-amino-3,8-dideoxy-beta-D-manno-octulosonate;Mometasone_furoate;Sergeolide;Urdamycinone_F;Raffinose;Panose;Galactomannan;Maltotriose;Isomaltotriose;6-alpha-Maltosylglucose;1F-beta-D-Fructosylsucrose;6F-alpha-D-Galactosylsucrose;D-Gal_alpha_1->6D-Gal_alpha_1->6D-Glucose;Cellotriose;Gentianose;Melezitose;Umbelliferose;beta-1,2-Mannotriose	C09758;C16764;C21334;C07817;C08782;C12410;C00492;C00713;C00883;C01835;C02160;C03367;C03661;C03848;C05404;C06219;C08239;C08243;C08251;C21454
pos-M543T437	5.27803	8.51324e-07	8.35432e-06	1	1	1	1.88406	0.0665933	up	543.349	7.27798	1	0	-	Unknown	-	-	-	1	Ganoderiol G	HMDB0037780	0	-	-
pos-M543T368	3.3766	3.11949e-05	0.000159861	1	1	1	1.60125	0.216576	up	543.324	6.1401	1	0	-	Unknown	-	-	-	2	LysoPE(0:0/22:6(4Z,7Z,10Z,13Z,16Z,19Z));LysoPE(22:6(4Z,7Z,10Z,13Z,16Z,19Z)/0:0)	HMDB0011496;HMDB0011526	3	Belladonnine;Cucurbitacin_P;Protoverine	C10845;C08804;C10817
pos-M542T426	31.1162	2.53726e-05	0.000135041	1	1	1	2.79776	0.257675	up	542.184	7.10733	1	0	-	Unknown	-	-	-	2	6-{3,5-dihydroxy-2-[3-(3,4,5-trimethoxyphenyl)propanoyl]phenoxy}-3,4,5-trihydroxyoxane-2-carboxylic acid;6-{3,5-dihydroxy-4-[3-(3,4,5-trimethoxyphenyl)propanoyl]phenoxy}-3,4,5-trihydroxyoxane-2-carboxylic acid	HMDB0124886;HMDB0124887	0	-	-
pos-M542T412	2.82092	4.50565e-05	0.000218324	1	1	1	1.52828	0.0973763	up	542.337	6.87425	1	0	-	Unknown	-	-	-	1	VPGPR Enterostatin	HMDB0003577	1	Novapikromyin	C20740
pos-M542T369	7.04891	1.81013e-08	3.856e-07	1	1	1	2.07673	0.362925	up	542.32	6.14811	1	0	-	Unknown	-	-	-	1	LysoPC(20:5(5Z,8Z,11Z,14Z,17Z))	HMDB0010397	0	-	-
pos-M542T353	2.50194	1.39588e-05	8.14776e-05	1	1	1	1.39155	0.191513	up	542.323	5.883	1	1	LysoPC 20:5	Lipids and lipid-like molecules	Glycerophospholipids	HMDB10397	C04230	4	LysoPC(20:5(5Z,8Z,11Z,14Z,17Z));LysoPC(18:2(9Z,12Z));2-linoleoyl-sn-glycero-3-phosphocholine;11-[(2R,3S)-3-[2-amino-3-methyl-4-(2-methyl-1,3-thiazol-4-yl)but-3-en-1-yl]-2-methyloxiran-2-yl]-3,7-dihydroxy-4,4,6,8-tetramethyl-5-oxoundecanoic acid	HMDB0010397;HMDB0010386;HMDB0062711;HMDB0127524	0	-	-
pos-M541T56	5.10133	1.67707e-05	9.52054e-05	1	1	1	1.93464	0.0883	up	541.138	0.926458	1	0	-	Unknown	-	-	-	8	6-[(6-{[3,4-dihydroxy-2,5-bis(hydroxymethyl)oxolan-2-yl]oxy}-3,4,5-trihydroxyoxan-2-yl)methoxy]-3,4,5-trihydroxyoxane-2-carboxylic acid;3,4,5-trihydroxy-6-{[4-hydroxy-2,5-bis(hydroxymethyl)-5-{[3,4,5-trihydroxy-6-(hydroxymethyl)oxan-2-yl]oxy}oxolan-3-yl]oxy}oxane-2-carboxylic acid;3,4,5-trihydroxy-6-{[4-hydroxy-2,5-bis(hydroxymethyl)-2-{[3,4,5-trihydroxy-6-(hydroxymethyl)oxan-2-yl]oxy}oxolan-3-yl…	HMDB0125617;HMDB0125618;HMDB0125619;HMDB0125620;HMDB0125621;HMDB0125622;HMDB0125623;HMDB0125624	0	-	-
pos-M541T412	3.23411	1.09654e-08	2.62544e-07	1	1	1	1.64075	0.0760487	up	541.333	6.87174	1	0	-	Unknown	-	-	-	1	Ganoderiol I	HMDB0037778	0	-	-
pos-M541T289	2.54529	3.86682e-05	0.000192472	1	1	1	1.44726	0.0991699	up	541.329	4.81462	1	0	-	Unknown	-	-	-	2	Ganoderiol I;1-Stearoylglycerophosphoserine	HMDB0037778;HMDB0061698	0	-	-
pos-M540T394	2.97458	0.000803695	0.00257978	1	1	1	1.46078	0.257966	up	540.32	6.55876	1	0	-	Unknown	-	-	-	1	Physangulide	HMDB0037381	0	-	-
pos-M539T394	3.59872	2.78428e-06	2.16321e-05	1	1	1	1.67867	0.275714	up	539.318	6.55982	0	0	-	Unknown	-	-	-	0	-	-	0	-	-
pos-M538T436	3.99037	1.88744e-06	1.56803e-05	1	1	1	1.69725	0.0801473	up	538.393	7.2749	0	0	-	Unknown	-	-	-	0	-	-	0	-	-
pos-M537T412	2.2272	0.000460211	0.00158682	1	1	1	1.28902	0.235083	up	537.381	6.87477	1	0	-	Unknown	-	-	-	3	Cyclotricuspidogenin C;Cyclopassifloic acid A;Cyclopassifloic acid C	HMDB0033635;HMDB0035943;HMDB0035945	0	-	-
pos-M536T413	3.28425	8.09002e-06	5.16333e-05	1	1	1	1.64049	0.119444	up	536.378	6.87622	0	0	-	Unknown	-	-	-	0	-	-	0	-	-
pos-M535T60	3.71756	5.26361e-05	0.000248612	1	1	1	1.70627	0.100671	up	535.195	0.9945	0	0	-	Unknown	-	-	-	0	-	-	0	-	-
pos-M535T407	6.14363	3.23933e-05	0.00016503	1	1	1	2.0224	0.10584	up	535.184	6.79151	1	0	-	Unknown	-	-	-	7	6-(4-{2-[4,6-dihydroxy-2-methoxy-3-(3-methylbut-2-en-1-yl)phenyl]acetyl}-3-hydroxyphenoxy)-3,4,5-trihydroxyoxane-2-carboxylic acid;6-(2-{2-[4,6-dihydroxy-2-methoxy-3-(3-methylbut-2-en-1-yl)phenyl]acetyl}-5-hydroxyphenoxy)-3,4,5-trihydroxyoxane-2-carboxylic acid;6-{2-[2-(2,4-dihydroxyphenyl)-2-oxoethyl]-5-hydroxy-3-methoxy-4-(3-methylbut-2-en-1-yl)phenoxy}-3,4,5-trihydroxyoxane-2-carboxylic acid;6…	HMDB0125464;HMDB0125465;HMDB0125466;HMDB0125467;HMDB0133430;HMDB0133433;HMDB0133436	1	Dalpanin	C10416
pos-M535T197	2.64594	0.00486697	0.0124267	1	1	1	1.42591	0.149711	up	535.18	3.28502	1	0	-	Unknown	-	-	-	7	6-(4-{2-[4,6-dihydroxy-2-methoxy-3-(3-methylbut-2-en-1-yl)phenyl]acetyl}-3-hydroxyphenoxy)-3,4,5-trihydroxyoxane-2-carboxylic acid;6-(2-{2-[4,6-dihydroxy-2-methoxy-3-(3-methylbut-2-en-1-yl)phenyl]acetyl}-5-hydroxyphenoxy)-3,4,5-trihydroxyoxane-2-carboxylic acid;6-{2-[2-(2,4-dihydroxyphenyl)-2-oxoethyl]-5-hydroxy-3-methoxy-4-(3-methylbut-2-en-1-yl)phenoxy}-3,4,5-trihydroxyoxane-2-carboxylic acid;6…	HMDB0125464;HMDB0125465;HMDB0125466;HMDB0125467;HMDB0133430;HMDB0133433;HMDB0133436	1	Dalpanin	C10416
pos-M534T55_3	5.64758	1.37691e-06	1.21824e-05	1	1	1	1.96994	0.288062	up	534.221	0.9164	1	0	-	Unknown	-	-	-	1	Cyclocalopin D	HMDB0039813	1	Verruculogen	C20045
pos-M534T55_2	2.84019	9.27683e-07	8.91574e-06	1	1	1	1.47606	0.405369	up	534.156	0.92495	1	0	-	Unknown	-	-	-	14	6-[1-(2H-1,3-benzodioxol-5-yl)-3-(4-methoxy-1-benzofuran-5-yl)-3-oxopropoxy]-3,4,5-trihydroxyoxane-2-carboxylic acid;6-[3-(2H-1,3-benzodioxol-5-yl)-1-(4-methoxy-1-benzofuran-5-yl)-3-oxopropoxy]-3,4,5-trihydroxyoxane-2-carboxylic acid;1,3-Dicaffeoylquinic acid;Dicaffeoylquinic acid;Formononetin 7-(6''-malonylglucoside);1,5-Dicaffeoylquinic acid;3,4-Di-O-caffeoylquinic acid;3,5-Di-O-caffeoylquinic …	HMDB0129393;HMDB0129395;HMDB0029279;HMDB0029280;HMDB0029493;HMDB0030093;HMDB0030705;HMDB0030706;HMDB0030707;HMDB0034766;HMDB0037343;HMDB0037344;HMDB0040138;HMDB0040139	5	Hygromycin_A;Isometamidium_chloride;1,3-Dicaffeoylquinic_acid;Isochlorogenic_acid_b;Formononetin_7-O-glucoside-6''-O-malonate	C17579;C11201;C10445;C10468;C16222
pos-M534T55_1	15.8334	0.00011403	0.000478778	1	1	1	2.51932	0.114496	up	533.656	0.924767	0	0	-	Unknown	-	-	-	0	-	-	0	-	-
pos-M534T408	5.75941	6.76149e-07	6.91912e-06	1	1	1	1.98729	0.0694714	up	534.182	6.79443	1	0	-	Unknown	-	-	-	2	O-6-deoxy-a-L-galactopyranosyl-(1->2)-O-b-D-galactopyranosyl-(1->3)-2-(acetylamino)-1,5-anhydro-2-deoxy-D-arabino-Hex-1-enitol;O-6-deoxy-a-L-galactopyranosyl-(1->2)-O-b-D-galactopyranosyl-(1->4)-2-(acetylamino)-1,5-anhydro-2-deoxy-D-arabino-Hex-1-enitol	HMDB0002235;HMDB0002276	2	Norbormide;GW_1929	C19139;C15626
pos-M534T394	3.25307	4.63238e-06	3.28219e-05	1	1	1	1.59926	0.21393	up	534.362	6.55837	0	0	-	Unknown	-	-	-	0	-	-	0	-	-
pos-M533T55_2	11.9124	2.29286e-07	2.89932e-06	1	1	1	2.35194	0.133453	up	533.219	0.916308	1	0	-	Unknown	-	-	-	12	2-(6-{2,4-dihydroxy-3-[(1E)-3-methylbut-1-en-1-yl]benzoyl}-5-(2,4-dihydroxyphenyl)-3-(hydroxymethyl)cyclohex-2-en-1-yl)benzene-1,3-diol;2-(6-{2,4-dihydroxy-3-[(1E)-3-hydroxy-3-methylbut-1-en-1-yl]benzoyl}-5-(2,4-dihydroxyphenyl)-3-methylcyclohex-2-en-1-yl)benzene-1,3-diol;2-(6-{2,4-dihydroxy-3-[(1E)-3-methylbut-1-en-1-yl]benzoyl}-5-(2,4-dihydroxyphenyl)-4-hydroxy-3-methylcyclohex-2-en-1-yl)benzen…	HMDB0126468;HMDB0126471;HMDB0126472;HMDB0126475;HMDB0126481;HMDB0126482;HMDB0126485;HMDB0126486;HMDB0126492;HMDB0126495;HMDB0000579;HMDB0033655	1	6'-Oxo-G418	C21268
pos-M533T55_1	4.8791	2.15526e-09	7.58385e-08	1	1	1	1.90645	0.18265	up	533.155	0.924617	1	0	-	Unknown	-	-	-	0	-	-	1	Hydramethylnon	C10994
pos-M531T68	4.15972	0.00040104	0.00141097	1	1	1	1.76099	0.41196	up	531.239	1.12983	1	0	-	Unknown	-	-	-	15	2-(2,4-dihydroxyphenyl)-3-(3,7-dimethylocta-2,6-dien-1-yl)-5,7-dihydroxy-6-(4-hydroxy-3-methylbut-2-en-1-yl)-3,4-dihydro-2H-1-benzopyran-4-one;2-(2,4-dihydroxyphenyl)-5,7-dihydroxy-3-(4-hydroxy-3,7-dimethylocta-2,6-dien-1-yl)-6-(3-methylbut-2-en-1-yl)-3,4-dihydro-2H-1-benzopyran-4-one;2-(2,4-dihydroxyphenyl)-5,7-dihydroxy-3-[4-hydroxy-3-(4-methylpent-3-en-1-yl)but-2-en-1-yl]-6-(3-methylbut-2-en-1…	HMDB0129722;HMDB0129723;HMDB0129724;HMDB0129725;HMDB0129726;HMDB0129727;HMDB0129728;HMDB0129729;HMDB0129730;HMDB0129731;HMDB0014423;HMDB0060828;HMDB0036313;HMDB0036593;HMDB0032880	4	Argatroban;PD_123319;Mucronine_B;Validamycin_B	C04931;C15553;C10010;C21293
pos-M531T62	4.62991	2.8821e-05	0.000149697	1	1	1	1.73481	0.193817	up	531.064	1.03163	1	0	-	Unknown	-	-	-	2	{2-[5,7-dihydroxy-2-(3-methoxyphenyl)-4-oxo-4H-chromen-6-yl]-4-hydroxy-6-methyl-5-oxooxan-3-yl}oxidanesulfonic acid;{2-[5,7-dihydroxy-2-(3-methoxyphenyl)-4-oxo-4H-chromen-6-yl]-3-hydroxy-6-methyl-5-oxooxan-4-yl}oxidanesulfonic acid	HMDB0127338;HMDB0127339	1	Griseorhodin_A	C12048
pos-M531T477	3.2402	0.000339035	0.00122099	1	1	1	1.57093	0.217468	up	531.365	7.95277	1	0	-	Unknown	-	-	-	2	Fasciculol C;Maraviroc	HMDB0035853;HMDB0015584	0	-	-
pos-M531T476	3.71467	2.35575e-07	2.96987e-06	1	1	1	1.66436	0.0593607	up	531.188	7.92892	1	0	-	Unknown	-	-	-	35	3,4,5-trihydroxy-6-({4-hydroxy-7-methoxy-2,2-dimethyl-6-[(2E)-3-phenylprop-2-enoyl]-3,4-dihydro-2H-1-benzopyran-5-yl}oxy)oxane-2-carboxylic acid;3,4,5-trihydroxy-6-{2-hydroxy-5-[3-(5-methoxy-2,2-dimethyl-2H-chromen-6-yl)propanoyl]phenoxy}oxane-2-carboxylic acid;3,4,5-trihydroxy-6-{2-hydroxy-4-[3-(5-methoxy-2,2-dimethyl-2H-chromen-6-yl)propanoyl]phenoxy}oxane-2-carboxylic acid;3,4,5-trihydroxy-6-(…	HMDB0125832;HMDB0125887;HMDB0125888;HMDB0125891;HMDB0125892;HMDB0125897;HMDB0125900;HMDB0125903;HMDB0125904;HMDB0125908;HMDB0133807;HMDB0133808;HMDB0133811;HMDB0133813;HMDB0133814;HMDB0133815;HMDB0133816;HMDB0133817;HMDB0133818;HMDB0133819;HMDB0133820;HMDB0133821;HMDB0135860;HMDB0135861;HMDB0135862;HMDB0135863;HMDB0135866;HMDB0135868;HMDB0135869;HMDB0135870;HMDB0135871;HMDB0135872;HMDB0139405;HMD…	2	Curcumin_monoglucoside;Gibberellin_2-O-beta-D-glucoside	C17749;C04070
pos-M529T64	4.39359	1.45522e-07	2.02149e-06	1	1	1	1.8265	0.0740303	up	529.223	1.07498	1	0	-	Unknown	-	-	-	14	16,17-Dihydro-16a,17-dihydroxygibberellin A4 17-glucoside;2-(2,4-dihydroxyphenyl)-3-(3,7-dimethylocta-2,6-dien-1-yl)-5,7-dihydroxy-6-(4-hydroxy-3-methylbut-2-en-1-yl)-4H-chromen-4-one;2-(2,4-dihydroxyphenyl)-5,7-dihydroxy-3-(4-hydroxy-3,7-dimethylocta-2,6-dien-1-yl)-6-(3-methylbut-2-en-1-yl)-4H-chromen-4-one;2-(2,4-dihydroxyphenyl)-5,7-dihydroxy-3-[4-hydroxy-3-(4-methylpent-3-en-1-yl)but-2-en-1-y…	HMDB0040647;HMDB0129711;HMDB0129712;HMDB0129713;HMDB0129714;HMDB0129715;HMDB0129716;HMDB0129717;HMDB0129718;HMDB0129719;HMDB0129720;HMDB0035700;HMDB0002235;HMDB0002276	3	Karwinskione;Jamaicamide_C;Norbormide	C09944;C18214;C19139
pos-M528T55	5.77153	4.50221e-07	4.9996e-06	1	1	1	1.93667	0.250652	up	528.16	0.924525	1	0	-	Unknown	-	-	-	1	Lumefantrine	HMDB0015653	0	-	-
pos-M528T272	2.01108	0.00176277	0.00512728	1	1	1	1.19469	0.242397	up	528.316	4.52598	0	0	-	Unknown	-	-	-	0	-	-	0	-	-
pos-M527T55	7.75576	2.03798e-09	7.29923e-08	1	1	1	2.13793	0.0657062	up	527.157	0.917742	1	0	-	Unknown	-	-	-	81	6-(2-{8,8-dimethyl-2-oxo-2H,8H-pyrano[2,3-f]chromen-3-yl}-5-methoxyphenoxy)-3,4,5-trihydroxyoxane-2-carboxylic acid;6-{6-[(E)-2-(2,4-dihydroxyphenyl)ethenyl]-2,4-dihydroxy-3-(3-methylbut-2-en-1-yl)phenoxy}-3,4,5-trihydroxyoxane-2-carboxylic acid;6-{3-[(E)-2-(2,4-dihydroxyphenyl)ethenyl]-2,5-dihydroxy-6-(3-methylbut-2-en-1-yl)phenoxy}-3,4,5-trihydroxyoxane-2-carboxylic acid;3,4,5-trihydroxy-6-{3-h…	HMDB0135723;HMDB0125552;HMDB0125553;HMDB0125554;HMDB0125555;HMDB0125556;HMDB0125558;HMDB0125559;HMDB0125560;HMDB0125561;HMDB0125562;HMDB0125563;HMDB0125564;HMDB0125566;HMDB0125567;HMDB0125568;HMDB0125569;HMDB0125571;HMDB0125572;HMDB0125573;HMDB0125576;HMDB0125577;HMDB0125578;HMDB0129040;HMDB0129041;HMDB0129042;HMDB0129045;HMDB0129046;HMDB0129047;HMDB0129048;HMDB0129049;HMDB0129052;HMDB0129053;HMD…	16	Sergeolide;Urdamycinone_F;Raffinose;Panose;Galactomannan;Maltotriose;Isomaltotriose;6-alpha-Maltosylglucose;1F-beta-D-Fructosylsucrose;6F-alpha-D-Galactosylsucrose;D-Gal_alpha_1->6D-Gal_alpha_1->6D-Glucose;Cellotriose;Gentianose;Melezitose;Umbelliferose;beta-1,2-Mannotriose	C08782;C12410;C00492;C00713;C00883;C01835;C02160;C03367;C03661;C03848;C05404;C06219;C08239;C08243;C08251;C21454
pos-M527T175	14.4024	5.51134e-05	0.000257901	1	1	1	2.47429	0.338911	up	527.042	2.90853	1	0	-	Unknown	-	-	-	6	2,4,5-trihydroxy-3-[3-hydroxy-4-methoxy-5-(3,4,5-trihydroxybenzoyloxy)benzoyloxy]benzoic acid;3-[3,4-dihydroxy-5-(3,4,5-trihydroxybenzoyloxy)benzoyloxy]-2,5-dihydroxy-4-methoxybenzoic acid;3-[2,5-dihydroxy-4-methoxy-3-(3,4,5-trihydroxybenzoyloxy)benzoyloxy]-4,5-dihydroxybenzoic acid;3-hydroxy-4-methoxy-5-[2,4,5-trihydroxy-3-(3,4,5-trihydroxybenzoyloxy)benzoyloxy]benzoic acid;3,4-dihydroxy-5-[3-hy…	HMDB0128345;HMDB0128346;HMDB0128358;HMDB0128359;HMDB0128372;HMDB0128373	0	-	-
pos-M526T95	2.70685	6.96549e-05	0.000314436	1	1	1	1.48209	0.124436	up	526.225	1.58731	1	0	-	Unknown	-	-	-	1	(7'R,8'R)-4,7'-Epoxy-3'-methoxy-4',5,9,9'-lignanetetrol 9'-glucoside	HMDB0038710	1	Gibberellin_2-O-beta-D-glucoside	C04070
pos-M526T67	5.25707	2.7121e-07	3.32621e-06	1	1	1	1.91468	0.235043	up	526.225	1.11953	0	0	-	Unknown	-	-	-	0	-	-	0	-	-
pos-M526T56	10.6791	4.55115e-06	3.23431e-05	1	1	1	2.26525	0.0735642	up	526.167	0.928992	0	0	-	Unknown	-	-	-	0	-	-	0	-	-
pos-M526T55	19.4062	0.000181506	0.000712095	1	1	1	2.61133	0.211576	up	525.668	0.924875	0	0	-	Unknown	-	-	-	0	-	-	0	-	-
pos-M526T443_2	7.68595	0.00283734	0.00778254	0.972222	0.833333	1	1.99639	0.499585	up	526.46	7.38948	0	0	-	Unknown	-	-	-	0	-	-	0	-	-
pos-M526T245	2.18741	0.000566741	0.00190256	1	1	1	1.22374	0.13589	up	526.106	4.07823	1	0	-	Unknown	-	-	-	5	Cefotiam;Pyranodelphinin B;Norfluoxetine glucuronide;{2-[5,7-dihydroxy-2-(3-methoxyphenyl)-4-oxo-4H-chromen-6-yl]-4-hydroxy-6-methyl-5-oxooxan-3-yl}oxidanesulfonic acid;{2-[5,7-dihydroxy-2-(3-methoxyphenyl)-4-oxo-4H-chromen-6-yl]-3-hydroxy-6-methyl-5-oxooxan-4-yl}oxidanesulfonic acid	HMDB0014374;HMDB0035419;HMDB0061170;HMDB0127338;HMDB0127339	0	-	-
pos-M526T178	2.95667	1.67887e-05	9.52869e-05	1	1	1	1.50815	0.135972	up	526.121	2.96963	1	0	-	Unknown	-	-	-	12	Dasatinib;1,4-Dimethoxyglucobrassicin;3,4,5-trihydroxy-6-{[3,6,7-trihydroxy-2-(4-hydroxy-3-methoxyphenyl)-4-oxo-4H-chromen-5-yl]oxy}oxane-2-carboxylic acid;3,4,5-trihydroxy-6-{[3,5,7-trihydroxy-2-(4-hydroxy-3-methoxyphenyl)-4-oxo-4H-chromen-6-yl]oxy}oxane-2-carboxylic acid;3,4,5-trihydroxy-6-{[3,5,6-trihydroxy-2-(4-hydroxy-3-methoxyphenyl)-4-oxo-4H-chromen-7-yl]oxy}oxane-2-carboxylic acid;3,4,5-t…	HMDB0015384;HMDB0036986;HMDB0128769;HMDB0128770;HMDB0128771;HMDB0128772;HMDB0128773;HMDB0128774;HMDB0128775;HMDB0128776;HMDB0128777;HMDB0128778	0	-	-
pos-M525T69	8.89584	2.69626e-10	1.54182e-08	1	1	1	2.24058	0.0777053	up	525.2	1.14792	1	0	-	Unknown	-	-	-	1	Ligustroside	HMDB0034751	0	-	-
pos-M525T55	12.0935	9.44132e-09	2.34674e-07	1	1	1	2.34353	0.276447	up	525.167	0.924733	0	0	-	Unknown	-	-	-	0	-	-	0	-	-
pos-M525T178	4.12117	0.000123405	0.000512447	1	1	1	1.77862	0.166758	up	525.125	2.97428	1	0	-	Unknown	-	-	-	10	6-{3,5-dihydroxy-2-[3-(4-hydroxy-3-methoxyphenyl)-2-oxopropanoyl]-6-methoxyphenoxy}-3,4,5-trihydroxyoxane-2-carboxylic acid;6-{3,5-dihydroxy-4-[3-(4-hydroxy-3-methoxyphenyl)-2-oxopropanoyl]-2-methoxyphenoxy}-3,4,5-trihydroxyoxane-2-carboxylic acid;6-{3,5-dihydroxy-2-[3-(4-hydroxy-3-methoxyphenyl)-2-oxopropanoyl]-4-methoxyphenoxy}-3,4,5-trihydroxyoxane-2-carboxylic acid;6-{4-[2,3-dioxo-3-(2,4,6-tr…	HMDB0128783;HMDB0128784;HMDB0128785;HMDB0128786;HMDB0128849;HMDB0128850;HMDB0128851;HMDB0128852;HMDB0125131;HMDB0062425	0	-	-
pos-M524T69	27.3617	9.62354e-08	1.46739e-06	1	1	1	2.73195	0.0521542	up	524.196	1.15208	1	0	-	Unknown	-	-	-	23	8-(2-{[(2E)-3-(3,4-dihydroxyphenyl)prop-2-enoyl]oxy}propan-2-yl)-2-oxo-2H,8H,9H-furo[2,3-h]chromen-9-yl 3-methylbut-2-enoate;8-(1-hydroxy-2-{[(2E)-3-(4-hydroxyphenyl)prop-2-enoyl]oxy}propan-2-yl)-2-oxo-2H,8H,9H-furo[2,3-h]chromen-9-yl 3-methylbut-2-enoate;8-(2-{[(2E)-3-(2,4-dihydroxyphenyl)prop-2-enoyl]oxy}propan-2-yl)-2-oxo-2H,8H,9H-furo[2,3-h]chromen-9-yl 3-methylbut-2-enoate;2-{9-[(3-methylbut…	HMDB0128938;HMDB0128939;HMDB0128940;HMDB0128941;HMDB0128942;HMDB0133213;HMDB0133214;HMDB0133215;HMDB0133219;HMDB0133220;HMDB0133221;HMDB0133225;HMDB0133226;HMDB0133227;HMDB0133231;HMDB0133232;HMDB0133233;HMDB0133237;HMDB0133238;HMDB0133242;HMDB0133248;HMDB0133249;HMDB0134755	0	-	-
pos-M524T389	6.07374	8.42914e-07	8.29677e-06	1	1	1	1.98133	0.324028	up	524.361	6.49089	1	0	-	Unknown	-	-	-	0	-	-	1	Iriomoteolide_1a	C20009
pos-M524T367	5.19482	7.42462e-07	7.47739e-06	1	1	1	1.93214	0.247102	up	524.273	6.11894	1	0	-	Unknown	-	-	-	5	LysoPE(0:0/20:4(5Z,8Z,11Z,14Z));LysoPE(0:0/20:4(8Z,11Z,14Z,17Z));LysoPE(20:4(5Z,8Z,11Z,14Z)/0:0);LysoPE(20:4(8Z,11Z,14Z,17Z)/0:0);Fexofenadine	HMDB0011487;HMDB0011488;HMDB0011517;HMDB0011518;HMDB0005030	3	Calcimycin;Fexofenadine;Aflatrem	C11309;C06999;C20555
pos-M524T178	8.50203	2.14828e-08	4.4162e-07	1	1	1	2.18956	0.100611	up	524.122	2.97464	1	0	-	Unknown	-	-	-	0	-	-	1	Bacampicillin_hydrochloride	C08123
pos-M524T160	4.87362	6.51755e-08	1.06345e-06	1	1	1	1.88052	0.213028	up	524.122	2.67312	1	0	-	Unknown	-	-	-	0	-	-	1	Bacampicillin_hydrochloride	C08123
pos-M523T91	2.37715	4.0692e-06	2.94641e-05	1	1	1	1.35691	0.268171	up	522.975	1.51117	0	0	-	Unknown	-	-	-	0	-	-	0	-	-
pos-M523T55	6.04169	1.86957e-05	0.000104227	1	1	1	1.9838	0.231841	up	523.184	0.9248	1	0	-	Unknown	-	-	-	0	-	-	1	Melampodinin	C09501
pos-M523T390	22.4713	5.03723e-06	3.51178e-05	1	1	1	2.62946	0.359729	up	523.358	6.49408	1	0	-	Unknown	-	-	-	1	3beta-Acetoxy-19alpha-hydroxy-12-ursene	HMDB0036404	0	-	-
pos-M522T91	2.66507	2.25551e-06	1.81793e-05	1	1	1	1.46451	0.171366	up	521.978	1.51357	0	0	-	Unknown	-	-	-	0	-	-	0	-	-
pos-M522T55	2.64789	1.00971e-05	6.19315e-05	1	1	1	1.41886	0.260301	up	522.2	0.92495	1	0	-	Unknown	-	-	-	82	Caffeoylferuloylspermidine;N1-Caffeoyl-N10-feruloylspermidine;6-{6-[(E)-2-(2,4-dihydroxyphenyl)ethenyl]-2,4-dihydroxy-3-(3-methylbut-2-en-1-yl)phenoxy}-3,4,5-trihydroxyoxane-2-carboxylic acid;6-{3-[(E)-2-(2,4-dihydroxyphenyl)ethenyl]-2,5-dihydroxy-6-(3-methylbut-2-en-1-yl)phenoxy}-3,4,5-trihydroxyoxane-2-carboxylic acid;3,4,5-trihydroxy-6-{3-hydroxy-4-[(E)-2-[2,3,5-trihydroxy-4-(3-methylbut-2-en-…	HMDB0033470;HMDB0038843;HMDB0125552;HMDB0125553;HMDB0125554;HMDB0125555;HMDB0125556;HMDB0125558;HMDB0125559;HMDB0125560;HMDB0125561;HMDB0125562;HMDB0125563;HMDB0125564;HMDB0125566;HMDB0125567;HMDB0125568;HMDB0125569;HMDB0125571;HMDB0125572;HMDB0125573;HMDB0125576;HMDB0125577;HMDB0125578;HMDB0129040;HMDB0129041;HMDB0129042;HMDB0129045;HMDB0129046;HMDB0129047;HMDB0129048;HMDB0129049;HMDB0129052;HMD…	16	Sergeolide;Urdamycinone_F;Raffinose;Panose;Galactomannan;Maltotriose;Isomaltotriose;6-alpha-Maltosylglucose;1F-beta-D-Fructosylsucrose;6F-alpha-D-Galactosylsucrose;D-Gal_alpha_1->6D-Gal_alpha_1->6D-Glucose;Cellotriose;Gentianose;Melezitose;Umbelliferose;beta-1,2-Mannotriose	C08782;C12410;C00492;C00713;C00883;C01835;C02160;C03367;C03661;C03848;C05404;C06219;C08239;C08243;C08251;C21454
pos-M522T395	9.78399	1.80459e-08	3.85048e-07	1	1	1	2.23283	0.302554	up	522.354	6.58286	1	1	Plasmenyl-PC 18:0; PC(P-14:0/4:0)	Lipids and lipid-like molecules	Glycerophospholipids	-	C00958	4	LysoPC(18:1(9Z));LysoPC(18:1(11Z));2-oleoyl-sn-glycero-3-phosphocholine;Dipyridamole	HMDB0002815;HMDB0010385;HMDB0062651;HMDB0015110	2	Eudesobovatol_A;Eudesobovatol_B	C10562;C17677
pos-M521T91	2.541	6.28739e-07	6.56538e-06	1	1	1	1.45692	0.120414	up	520.975	1.51598	1	0	-	Unknown	-	-	-	1	Lentinic acid	HMDB0038385	0	-	-
pos-M521T427	3.58955	9.90824e-07	9.40517e-06	1	1	1	1.65751	0.380902	up	521.206	7.12491	1	0	-	Unknown	-	-	-	4	(7'S,8'S)-4,7'-Epoxy-3,8'-bilign-7-ene-3',5-dimethoxy-4',9,9'-triol 4'-glucoside;N2-Maltulosylarginine;1-(4Z,7Z,10Z,13Z,16Z,19Z-docosahexaenoyl)-glycero-3-phosphate;LysoPA(22:6(4Z,7Z,10Z,13Z,16Z,19Z)/0:0)	HMDB0040636;HMDB0041542;HMDB0062307;HMDB0114755	2	Brusatol;(-)-Pinoresinol_glucoside	C08754;C17529
pos-M521T368	6.97376	1.11468e-07	1.64554e-06	1	1	1	2.08939	0.0735854	up	521.342	6.14007	1	0	-	Unknown	-	-	-	0	-	-	3	Cucurbitacin_P;Neurosporaxanthin;Pederin	C08804;C08607;C15760
pos-M520T54	2.43897	8.98055e-05	0.000391505	1	1	1	1.29094	0.390874	up	520.205	0.907583	1	0	-	Unknown	-	-	-	2	1-alpha-Acevaltrate;Acevaltrate	HMDB0033653;HMDB0034494	1	Acevaltrate	C16752
pos-M520T428	8.35737	4.78233e-05	0.00022964	1	1	1	2.18868	0.228227	up	520.202	7.12828	1	0	-	Unknown	-	-	-	1	Validamycin A	HMDB0036592	1	Validamycin_A	C12112
pos-M520T368	15.3147	2.13864e-06	1.73933e-05	1	1	1	2.48067	0.176972	up	520.339	6.14007	1	1	LysoPC 18:2	Lipids and lipid-like molecules	Glycerophospholipids	HMDB10386	C04230	2	LysoPC(18:2(9Z,12Z));2-linoleoyl-sn-glycero-3-phosphocholine	HMDB0010386;HMDB0062711	1	Kolanone	C09948
pos-M519T55	15.439	4.36311e-08	7.80808e-07	1	1	1	2.46049	0.174736	up	519.202	0.916183	1	0	-	Unknown	-	-	-	6	(-)-Gossypol;7alpha-1(10->19)-Abeo-7-acetoxyobacun-9(11)-ene;11-Oxo-androsterone glucuronide;11-Deacetylvaltrate 11-(3-hydroxy-3-methylbutanoate);4-Propanoyl-HT2 toxin;8-Hexanoylneosolaniol	HMDB0040723;HMDB0036033;HMDB0010338;HMDB0033654;HMDB0036161;HMDB0038559	2	Gossypol;6'-Oxogentamicin_X2	C07667;C21267
pos-M519T54	3.37082	3.07683e-07	3.70214e-06	1	1	1	1.55434	0.168899	up	519.003	0.897708	0	0	-	Unknown	-	-	-	0	-	-	0	-	-
pos-M519T476	2.27947	0.0047537	0.0121792	1	1	1	1.24627	0.419665	up	519.26	7.93963	1	0	-	Unknown	-	-	-	3	Austalide G;Geranylfarnesyl diphosphate;Dehydrodolichol diphosphate	HMDB0030154;HMDB0012231;HMDB0060469	5	all-trans-Pentaprenyl_diphosphate;di-trans,poly-cis-Pentaprenyl_diphosphate;Fexaramine;Antibiotic_G-418;Emetine	C04217;C17435;C15649;C17703;C09421
pos-M519T417	2.81286	2.47375e-07	3.08468e-06	1	1	1	1.45539	0.371658	up	519.189	6.942	1	0	-	Unknown	-	-	-	5	3,4,5-trihydroxy-6-({8-hydroxy-17-methoxy-10-oxo-2-oxatricyclo[13.2.2.1鲁,鈦穄icosa-1(17),3,5,7(20),15,18-hexaen-4-yl}oxy)oxane-2-carboxylic acid;Lupiwighteone hydrate 7-glucoside;Ciceritol;Poly-g-D-glutamate;Solifenacin	HMDB0133428;HMDB0034813;HMDB0032777;HMDB0004135;HMDB0015530	3	Phellamurin;Simplexoside;Rubratoxin_B	C09808;C10885;C16767
pos-M519T380	4.97827	3.03956e-07	3.66575e-06	1	1	1	1.88732	0.229375	up	519.324	6.32516	1	0	-	Unknown	-	-	-	6	1-palmitoylglycerophosphocholine;LysoPE(0:0/20:4(5Z,8Z,11Z,14Z));LysoPE(0:0/20:4(8Z,11Z,14Z,17Z));LysoPE(20:4(5Z,8Z,11Z,14Z)/0:0);LysoPE(20:4(8Z,11Z,14Z,17Z)/0:0);Fexofenadine	HMDB0062541;HMDB0011487;HMDB0011488;HMDB0011517;HMDB0011518;HMDB0005030	3	Hodgkinsine;Fexofenadine;Aflatrem	C09211;C06999;C20555
pos-M519T353	2.55203	0.000202728	0.000782405	1	1	1	1.43349	0.128141	up	519.326	5.88117	1	0	-	Unknown	-	-	-	3	1-palmitoylglycerophosphocholine;2-Palmitoylglycerophosphocholine;Fexofenadine	HMDB0062541;HMDB0061702;HMDB0005030	7	Hodgkinsine;25-Hydroxy-24-epi-brassinolide;26-Hydroxy-24-epi-brassinolide;26-Hydroxybrassinolide;1-Palmitoylglycerophosphocholine;Fexofenadine;Aflatrem	C09211;C11050;C11051;C19874;C04102;C06999;C20555
pos-M519T220	5.6642	3.06374e-06	2.34058e-05	1	1	1	1.97012	0.0328331	up	519.039	3.66741	1	0	-	Unknown	-	-	-	10	6-({1-carboxy-3,4,9,10-tetrahydroxy-6-oxo-6H-benzo[c]chromen-8-yl}oxy)-3,4,5-trihydroxyoxane-2-carboxylic acid;6-({1-carboxy-3,4,8,10-tetrahydroxy-6-oxo-6H-benzo[c]chromen-9-yl}oxy)-3,4,5-trihydroxyoxane-2-carboxylic acid;6-({1-carboxy-3,4,8,9-tetrahydroxy-6-oxo-6H-benzo[c]chromen-10-yl}oxy)-3,4,5-trihydroxyoxane-2-carboxylic acid;6-({1-carboxy-3,8,9,10-tetrahydroxy-6-oxo-6H-benzo[c]chromen-4-yl}…	HMDB0126666;HMDB0126667;HMDB0126668;HMDB0126669;HMDB0126670;HMDB0126671;HMDB0037204;HMDB0127260;HMDB0127261;HMDB0127262	1	Dithiazanine_iodide	C18391
pos-M518T54	2.55981	3.96999e-05	0.000196569	1	1	1	1.25301	0.253565	up	518.008	0.895417	0	0	-	Unknown	-	-	-	0	-	-	0	-	-
pos-M518T417	6.11439	0.000465003	0.00160165	1	1	1	2.00861	0.0834011	up	518.187	6.9573	1	0	-	Unknown	-	-	-	1	Orcein	HMDB0039777	5	Isometamidium_chloride;N,N-Diethyl-2-[4-[6-methoxy-2-(4-methoxyphenyl)-1H-inden-3-yl]phenoxy]ethanamine_hydrochloride;Isonocardicin_A;Nocardicin_A;Nocardicin_B	C11201;C15328;C00927;C01941;C17350
pos-M518T380	8.59692	0.00038845	0.00137316	1	1	1	2.22683	0.12333	up	518.32	6.32933	1	0	-	Unknown	-	-	-	3	LysoPC(18:3(6Z,9Z,12Z));LysoPC(18:3(9Z,12Z,15Z));LysoPC(16:0)	HMDB0010387;HMDB0010388;HMDB0010382	0	-	-
pos-M518T353	4.11885	2.41557e-07	3.03535e-06	1	1	1	1.78939	0.079717	up	518.323	5.88273	1	1	LysoPC 18:3	Lipids and lipid-like molecules	Glycerophospholipids	HMDB10388	C04230	3	LysoPC(18:3(6Z,9Z,12Z));LysoPC(18:3(9Z,12Z,15Z));LysoPC(16:0)	HMDB0010387;HMDB0010388;HMDB0010382	0	-	-
pos-M517T65	5.99368	1.20708e-06	1.09473e-05	1	1	1	1.98989	0.139037	up	517.223	1.08565	1	0	-	Unknown	-	-	-	2	2-(6-{2,4-dihydroxy-3-[(1E)-3-methylbut-1-en-1-yl]benzoyl}-5-(2,4-dihydroxyphenyl)-3-methylcyclohex-2-en-1-yl)benzene-1,3-diol;Ustiloxin D	HMDB0126448;HMDB0041054	1	Microlenin	C09510
pos-M517T54	3.99327	3.16027e-09	1.03253e-07	1	1	1	1.65407	0.0902447	up	517.005	0.892642	1	0	-	Unknown	-	-	-	0	-	-	1	Ponceau_3R	C19293
pos-M517T307	2.00129	9.908e-05	0.000424617	1	1	1	1.22469	0.0586905	up	517.308	5.12285	1	0	-	Unknown	-	-	-	2	LysoPE(0:0/20:5(5Z,8Z,11Z,14Z,17Z));LysoPE(20:5(5Z,8Z,11Z,14Z,17Z)/0:0)	HMDB0011489;HMDB0011519	1	Aconine	C19990
pos-M516T45	3.80313	0.00244818	0.00683724	1	1	1	1.65781	0.19844	up	516.33	0.750267	1	0	-	Unknown	-	-	-	0	-	-	1	Cucurbitacin_S	C08806
pos-M516T406	2.1791	1.41882e-06	1.24753e-05	1	1	1	1.31654	0.141966	up	516.321	6.77327	0	0	-	Unknown	-	-	-	0	-	-	0	-	-
pos-M516T302_1	3.34692	8.31047e-11	6.31741e-09	1	1	1	1.66243	0.1444	up	515.842	5.0325	0	0	-	Unknown	-	-	-	0	-	-	0	-	-
pos-M515T45	8.15141	0.0031902	0.00861626	1	1	1	2.16998	0.145986	up	515.329	0.750942	1	0	-	Unknown	-	-	-	1	Dehydrocarpaine I	HMDB0030271	0	-	-
pos-M515T407	2.16752	4.51789e-08	7.99442e-07	1	1	1	1.31126	0.120854	up	515.318	6.77567	1	0	-	Unknown	-	-	-	3	Flavidulol C;Homodolichosterone;(2alpha,3alpha,5alpha,22R,23R)-2,3,22,23-Tetrahydroxy-25-methylergost-24(28)en-6-one	HMDB0039150;HMDB0034079;HMDB0039443	0	-	-
pos-M515T302_2	3.08183	7.57417e-09	2.007e-07	1	1	1	1.60287	0.028301	up	515.34	5.0325	1	0	-	Unknown	-	-	-	4	9,12,13-TriHOME;9,10,13-TriHOME;5,8,12-Trihydroxy-9-octadecenoic acid;(9S,10E,12S,13S)-9,12,13-Trihydroxy-10-octadecenoic acid	HMDB0004708;HMDB0004710;HMDB0030936;HMDB0038555	3	9,12,13-TriHOME;9,10,13-TriHOME;9,10-Dihydroxy-12,13-epoxyoctadecanoate	C14833;C14835;C14837
pos-M510T70	2.99805	6.05088e-05	0.000279983	1	1	1	1.52195	0.21984	up	510.129	1.1589	1	0	-	Unknown	-	-	-	4	2-amino-4-({1-[(carboxymethyl)-C-hydroxycarbonimidoyl]-2-[(2,3-dihydroxy-2-methyl-1-phenylpropyl)sulfanyl]ethyl}-C-hydroxycarbonimidoyl)butanoic acid;2-amino-4-({1-[(carboxymethyl)-C-hydroxycarbonimidoyl]-2-[(1,3-dihydroxy-2-methyl-1-phenylpropan-2-yl)sulfanyl]ethyl}-C-hydroxycarbonimidoyl)butanoic acid;2-amino-4-({1-[(carboxymethyl)-C-hydroxycarbonimidoyl]-2-[(2,3-dihydroxy-1-phenylbutyl)sulfany…	HMDB0133654;HMDB0133655;HMDB0133743;HMDB0133744	0	-	-
pos-M508T302	2.98935	0.000211552	0.000812015	1	1	1	1.50386	0.240059	up	508.371	5.03142	0	0	-	Unknown	-	-	-	0	-	-	0	-	-
pos-M508T259	2.09887	2.04867e-05	0.000112742	1	1	1	1.24017	0.204964	up	508.096	4.3226	0	0	-	Unknown	-	-	-	0	-	-	0	-	-
pos-M507T48_1	2.0859	0.00956486	0.0224134	0.944444	0.777778	1	1.04904	0.240985	up	506.673	0.802692	0	0	-	Unknown	-	-	-	0	-	-	0	-	-
pos-M507T302	3.1399	1.17946e-06	1.07453e-05	1	1	1	1.61524	0.136773	up	507.367	5.0325	1	0	-	Unknown	-	-	-	2	Theasapogenol A;Carboprost Tromethamine	HMDB0034519;HMDB0014573	0	-	-
pos-M507T271	2.00648	9.84844e-07	9.36842e-06	1	1	1	1.21306	0.270039	up	507.084	4.52037	0	0	-	Unknown	-	-	-	0	-	-	0	-	-
pos-M507T259	2.29247	2.63819e-06	2.07069e-05	1	1	1	1.2855	0.390969	up	507.104	4.32187	1	0	-	Unknown	-	-	-	3	Protohypericin;3-hydroxy-10-(3-methoxyphenyl)-8-(3,5,7-trihydroxy-4-oxo-3,4-dihydro-2H-1-benzopyran-2-yl)-4-oxatricyclo[4.3.1.0鲁,鈦穄decan-2-one;Silymonin	HMDB0034180;HMDB0128740;HMDB0030585	4	Cassiamin_C;104-1;104-2;8-D-Olivosyl-landomycin	C10308;C12403;C12407;C18778
pos-M507T224	2.08037	0.000322569	0.00116875	1	1	1	1.20364	0.198455	up	507.138	3.73427	1	0	-	Unknown	-	-	-	2	Dukunolide D;Jangomolide	HMDB0035732;HMDB0038158	0	-	-
pos-M507T190	15.9447	1.73623e-05	9.79246e-05	1	1	1	2.49047	0.271895	up	507.038	3.16073	1	0	-	Unknown	-	-	-	1	4-(6-carboxy-2,3,4-trihydroxyphenoxy)-4',5,5',6,6'-pentahydroxy-[1,1'-biphenyl]-2,2'-dicarboxylic acid	HMDB0136072	0	-	-
pos-M506T260	2.68432	2.10299e-08	4.35185e-07	1	1	1	1.50179	0.0375601	up	506.1	4.32782	1	0	-	Unknown	-	-	-	2	Cyanidin 3-O-(6''-malonyl-arabinoside);Nicergoline	HMDB0029243;HMDB0014837	0	-	-
pos-M506T190	16.107	1.25557e-05	7.45058e-05	1	1	1	2.52	0.149005	up	506.042	3.15987	0	0	-	Unknown	-	-	-	0	-	-	0	-	-
pos-M505T55	4.9098	0.000156415	0.000629181	1	1	1	1.85996	0.171331	up	505.178	0.920617	0	0	-	Unknown	-	-	-	0	-	-	0	-	-
pos-M505T190	17.0325	3.39825e-06	2.54031e-05	1	1	1	2.53961	0.139777	up	505.04	3.15987	1	0	-	Unknown	-	-	-	11	{2-[5,7-dihydroxy-2-(4-hydroxyphenyl)-4-oxo-4H-chromen-8-yl]-4,5-dihydroxyoxan-3-yl}oxidanesulfonic acid;{2-[5,7-dihydroxy-2-(4-hydroxyphenyl)-4-oxo-4H-chromen-8-yl]-3,5-dihydroxyoxan-4-yl}oxidanesulfonic acid;{6-[5,7-dihydroxy-2-(4-hydroxyphenyl)-4-oxo-4H-chromen-8-yl]-4,5-dihydroxyoxan-3-yl}oxidanesulfonic acid;[4,5-dihydroxy-2-(5,6,7-trihydroxy-4-oxo-2-phenyl-4H-chromen-8-yl)oxan-3-yl]oxidanes…	HMDB0127256;HMDB0127257;HMDB0127258;HMDB0127283;HMDB0127284;HMDB0127285;HMDB0127304;HMDB0127305;HMDB0127306;HMDB0127307;HMDB0061723	0	-	-
pos-M505T165_1	2.70579	0.00097156	0.0030371	1	1	1	1.43159	0.11776	up	505.084	2.7434	0	0	-	Unknown	-	-	-	0	-	-	0	-	-
pos-M505T107	2.11738	7.03282e-05	0.000317036	1	1	1	1.17227	0.287323	up	505.037	1.78412	1	0	-	Unknown	-	-	-	11	{2-[5,7-dihydroxy-2-(4-hydroxyphenyl)-4-oxo-4H-chromen-8-yl]-4,5-dihydroxyoxan-3-yl}oxidanesulfonic acid;{2-[5,7-dihydroxy-2-(4-hydroxyphenyl)-4-oxo-4H-chromen-8-yl]-3,5-dihydroxyoxan-4-yl}oxidanesulfonic acid;{6-[5,7-dihydroxy-2-(4-hydroxyphenyl)-4-oxo-4H-chromen-8-yl]-4,5-dihydroxyoxan-3-yl}oxidanesulfonic acid;[4,5-dihydroxy-2-(5,6,7-trihydroxy-4-oxo-2-phenyl-4H-chromen-8-yl)oxan-3-yl]oxidanes…	HMDB0127256;HMDB0127257;HMDB0127258;HMDB0127283;HMDB0127284;HMDB0127285;HMDB0127304;HMDB0127305;HMDB0127306;HMDB0127307;HMDB0061723	0	-	-
pos-M504T55	7.12974	4.68302e-07	5.17614e-06	1	1	1	2.03862	0.143694	up	504.21	0.916375	1	0	-	Unknown	-	-	-	0	-	-	3	Nocardicin_C;Isonocardicin_C;Haplodimerine	C17351;C17352;C10691
pos-M504T378	6.51084	1.61867e-05	9.2292e-05	1	1	1	1.99201	0.211877	up	504.307	6.29627	1	1	LysoPE 20:3	Lipids and lipid-like molecules	Glycerophospholipids	HMDB11484;HMDB11485;HMDB11486;HMDB11514;HMDB11515	C04438	13	LysoPE(0:0/20:3(11Z,14Z,17Z));LysoPE(0:0/20:3(5Z,8Z,11Z));LysoPE(0:0/20:3(8Z,11Z,14Z));LysoPE(20:3(11Z,14Z,17Z)/0:0);LysoPE(20:3(5Z,8Z,11Z)/0:0);LysoPE(20:3(8Z,11Z,14Z)/0:0);LysoPC(15:0);LysoPE(0:0/18:0);LysoPE(18:0/0:0);LysoSM(d18:1);PA(20:4(5Z,8Z,11Z,14Z)e/2:0);1-(7Z,10Z,13Z,16Z-docosatetraenoyl)-glycero-3-phosphate;LysoPA(22:4(7Z,10Z,13Z,16Z)/0:0)	HMDB0011484;HMDB0011485;HMDB0011486;HMDB0011514;HMDB0011515;HMDB0011516;HMDB0010381;HMDB0011129;HMDB0011130;HMDB0006482;HMDB0011156;HMDB0062310;HMDB0114752	1	Sphingosyl-phosphocholine	C03640
pos-M504T351	2.2094	0.000199656	0.000773067	1	1	1	1.26818	0.224688	up	504.226	5.84961	1	0	-	Unknown	-	-	-	0	-	-	2	Rutaevin;Nafenopin_glucuronide	C08779;C11608
pos-M503T96_1	2.21543	3.82467e-05	0.000190688	1	1	1	1.18959	0.328236	up	503.15	1.60503	0	0	-	Unknown	-	-	-	0	-	-	0	-	-
pos-M503T55	20.514	5.67052e-06	3.86443e-05	1	1	1	2.59449	0.085269	up	503.207	0.916408	1	0	-	Unknown	-	-	-	9	Isocycloheterophyllin;Cycloheterophyllin;Artonin A;Artonin B;Artonin F;Testosterone glucuronide;Dehydroisoandrosterone 3-glucuronide;Dehydroepiandrosterone 3-glucuronide;Erinacine G	HMDB0029471;HMDB0030685;HMDB0034665;HMDB0034667;HMDB0035187;HMDB0003193;HMDB0010327;HMDB0010348;HMDB0029655	3	Myxothiazol_Z;PD_123177;Testosterone_glucuronide	C15675;C15552;C11134
pos-M503T48	2.20101	5.18662e-07	5.60447e-06	1	1	1	1.3272	0.0640555	up	502.697	0.794775	0	0	-	Unknown	-	-	-	0	-	-	0	-	-
pos-M503T367	8.00688	1.0733e-10	7.76245e-09	1	1	1	2.16678	0.0617673	up	503.295	6.11407	1	0	-	Unknown	-	-	-	1	Crustecdysone	HMDB0030180	6	20-Hydroxyecdysone;Ajugasterone_C;Inokosterone;Pterosterone;26-Hydroxyecdysone;Callinecdysone_A	C02633;C08811;C08819;C08838;C16499;C16992
pos-M502T61_1	2.25501	6.46321e-05	0.000295549	1	1	1	1.2944	0.0921292	up	502.114	1.01455	1	0	-	Unknown	-	-	-	4	Omeprazole;(S)-Esomeprazole;Esomeprazole;Isofenphos	HMDB0001913;HMDB0005009;HMDB0014874;HMDB0031796	2	Omeprazole;Isofenphos	C07324;C11002
pos-M502T367	29.1858	2.46318e-06	1.95278e-05	1	1	1	2.7404	0.0410862	up	502.292	6.11185	1	1	LysoPE 20:4	Lipids and lipid-like molecules	Glycerophospholipids	HMDB11487;HMDB11488;HMDB11517;HMDB11518	C04438	11	LysoPE(0:0/20:4(5Z,8Z,11Z,14Z));LysoPE(0:0/20:4(8Z,11Z,14Z,17Z));LysoPE(20:4(5Z,8Z,11Z,14Z)/0:0);LysoPE(20:4(8Z,11Z,14Z,17Z)/0:0);Fexofenadine;LysoPE(0:0/18:1(11Z));LysoPE(0:0/18:1(9Z));LysoPE(18:1(11Z)/0:0);LysoPE(18:1(9Z)/0:0);LysoPA(22:5(4Z,7Z,10Z,13Z,16Z)/0:0);LysoPA(22:5(7Z,10Z,13Z,16Z,19Z)/0:0)	HMDB0011487;HMDB0011488;HMDB0011517;HMDB0011518;HMDB0005030;HMDB0011475;HMDB0011476;HMDB0011505;HMDB0011506;HMDB0114753;HMDB0114754	2	Fexofenadine;Aflatrem	C06999;C20555
pos-M501T54	2.56133	3.17628e-06	2.40681e-05	1	1	1	1.23669	0.0986632	up	501.031	0.898933	0	0	-	Unknown	-	-	-	0	-	-	0	-	-
pos-M500T433	2.71571	9.02902e-05	0.000393324	1	1	1	1.45299	0.257917	up	500.303	7.22417	1	0	-	Unknown	-	-	-	4	Tauroursodeoxycholic acid;Taurodeoxycholic acid;Taurochenodesoxycholic acid;Gentamicin	HMDB0000874;HMDB0000896;HMDB0000951;HMDB0014936	4	Taurodeoxycholate;Taurochenodeoxycholate;Tauroursodeoxycholic_acid;Gentamicin_C1	C05463;C05465;C16868;C07656
pos-M500T366	5.89836	1.26262e-06	1.13482e-05	1	1	1	1.97546	0.268609	up	500.274	6.10314	1	0	-	Unknown	-	-	-	2	LysoPE(0:0/18:2(9Z,12Z));LysoPE(18:2(9Z,12Z)/0:0)	HMDB0011477;HMDB0011507	0	-	-
pos-M500T352	3.20876	1.88465e-06	1.56648e-05	1	1	1	1.59915	0.305605	up	500.276	5.8643	1	1	LysoPE 20:5	Lipids and lipid-like molecules	Glycerophospholipids	HMDB11489	C04438	6	LysoPE(0:0/20:5(5Z,8Z,11Z,14Z,17Z));LysoPE(20:5(5Z,8Z,11Z,14Z,17Z)/0:0);LysoPE(0:0/18:2(9Z,12Z));LysoPE(18:2(9Z,12Z)/0:0);1-(4Z,7Z,10Z,13Z,16Z,19Z-docosahexaenoyl)-glycero-3-phosphate;LysoPA(22:6(4Z,7Z,10Z,13Z,16Z,19Z)/0:0)	HMDB0011489;HMDB0011519;HMDB0011477;HMDB0011507;HMDB0062307;HMDB0114755	0	-	-
pos-M499T436	3.39726	1.23776e-06	1.11645e-05	1	1	1	1.61935	0.292378	up	499.301	7.27418	1	0	-	Unknown	-	-	-	3	Polyporusterone B;Polyporusterone C;all-trans-Carophyll yellow	HMDB0038496;HMDB0038497;HMDB0032879	1	Cucurbitacin_S	C08806
pos-M499T412	2.1979	0.00011011	0.00046419	1	1	1	1.25183	0.203174	up	499.29	6.86068	0	0	-	Unknown	-	-	-	0	-	-	0	-	-
pos-M498T412	9.35395	3.75034e-07	4.3211e-06	1	1	1	2.25248	0.270818	up	498.286	6.86288	1	0	-	Unknown	-	-	-	3	Hydrocortamate;Netilmicin;Citronellyl beta-sophoroside	HMDB0014907;HMDB0015090;HMDB0032839	2	Progeldanamycin;Netilmicin	C15823;C07657
pos-M498T382	6.37748	0.000442092	0.00153306	1	1	1	1.96727	0.141333	up	498.429	6.3633	0	0	-	Unknown	-	-	-	0	-	-	0	-	-
pos-M498T380	5.03697	8.26368e-06	5.2553e-05	1	1	1	1.81473	0.253824	up	498.344	6.32933	1	0	-	Unknown	-	-	-	1	Crustecdysone	HMDB0030180	6	20-Hydroxyecdysone;Ajugasterone_C;Inokosterone;Pterosterone;26-Hydroxyecdysone;Callinecdysone_A	C02633;C08811;C08819;C08838;C16499;C16992
pos-M498T351	2.17799	0.00526589	0.0133149	1	1	1	1.26362	0.22964	up	498.257	5.84772	1	0	-	Unknown	-	-	-	6	N1,N10-Diferuloylspermidine;LysoPE(0:0/18:3(6Z,9Z,12Z));LysoPE(0:0/18:3(9Z,12Z,15Z));LysoPE(18:3(6Z,9Z,12Z)/0:0);LysoPE(18:3(9Z,12Z,15Z)/0:0);Solifenacin	HMDB0033471;HMDB0011478;HMDB0011479;HMDB0011508;HMDB0011509;HMDB0015530	0	-	-
pos-M498T159_2	3.16089	8.78886e-06	5.51132e-05	1	1	1	1.555	0.279732	up	498.005	2.64444	1	0	-	Unknown	-	-	-	0	-	-	1	2'-Deoxy-5-hydroxymethylcytidine-5'-triphosphate	C11039
pos-M498T159_1	2.77851	0.000130846	0.000538798	1	1	1	1.48453	0.217229	up	497.755	2.64447	0	0	-	Unknown	-	-	-	0	-	-	0	-	-
pos-M497T387	3.99543	0.000931379	0.00292553	1	1	1	1.71036	0.317327	up	497.342	6.44723	1	0	-	Unknown	-	-	-	18	(20S,24E)-20,26-Dihydroxy-24-dammaren-3-one;22alpha-Hydroxyerythrodiol;Longispinogenin;Soyasapogenol B;(3xi,16xi,21xi)-12-Ursene-3,16,21-triol;Heliantriol B2;Lucidumol B;(3beta,24xi)-Cycloart-25-ene-3,24,27-triol;Heliantriol A1;Coriandrinonediol;Heterobetulin;Heliantriol B1;Heliantriol C;Heliantriol F;Soyasapogenol F;(3b,24x)-Cycloartane-3-oxo-24,25-diol;(2alpha,3beta)-20(29)-Lupene-2,3,28-triol;…	HMDB0033256;HMDB0034549;HMDB0034643;HMDB0034648;HMDB0034656;HMDB0035034;HMDB0035324;HMDB0036433;HMDB0036540;HMDB0038799;HMDB0038800;HMDB0038801;HMDB0038802;HMDB0038803;HMDB0039212;HMDB0040553;HMDB0041183;HMDB0041533	2	Soyasapogenol_B;Soyasapogenol_F	C08980;C17421
pos-M497T221	2.09271	4.77479e-05	0.00022933	1	1	1	1.26033	0.0419782	up	497.117	3.68807	1	0	-	Unknown	-	-	-	23	6-[(6-carboxy-3,4,5-trihydroxyoxan-2-yl)oxy]-2-(3,4-dihydroxyphenyl)-3,5,7-trihydroxy-1位鈦?chromen-1-ylium;3-[(6-carboxy-3,4,5-trihydroxyoxan-2-yl)oxy]-2-(3,4-dihydroxyphenyl)-5,6,7-trihydroxy-1位鈦?chromen-1-ylium;2-{4-[(6-carboxy-3,4,5-trihydroxyoxan-2-yl)oxy]-3-hydroxyphenyl}-3,5,6,7-tetrahydroxy-1位鈦?chromen-1-ylium;2-{3-[(6-carboxy-3,4,5-trihydroxyoxan-2-yl)oxy]-4-hydroxyphenyl}-3,5,6,7-tetrahyd…	HMDB0130409;HMDB0130410;HMDB0130411;HMDB0130412;HMDB0130413;HMDB0130414;HMDB0130416;HMDB0130417;HMDB0130418;HMDB0130419;HMDB0130420;HMDB0130422;HMDB0130423;HMDB0130424;HMDB0130425;HMDB0130426;HMDB0130427;HMDB0130428;HMDB0130429;HMDB0130430;HMDB0130431;HMDB0130432;HMDB0130433	1	(3-Hydroxy-4-methylanthranilyl)adenylate	C21460
pos-M497T170	2.24882	0.00085318	0.00271026	0.972222	0.874306	1	1.19857	0.32684	up	497.127	2.83774	1	0	-	Unknown	-	-	-	21	Yuccaol A;3,4,5-trihydroxy-6-{2,3,4,6-tetrahydroxy-5-[3-(4-methoxyphenyl)propanoyl]phenoxy}oxane-2-carboxylic acid;3,4,5-trihydroxy-6-{2,3,4,5-tetrahydroxy-6-[3-(4-methoxyphenyl)propanoyl]phenoxy}oxane-2-carboxylic acid;3,4,5-trihydroxy-6-{2,3,5,6-tetrahydroxy-4-[3-(4-methoxyphenyl)propanoyl]phenoxy}oxane-2-carboxylic acid;3,4,5-trihydroxy-6-{2,4,6-trihydroxy-3-[2-(2-hydroxy-4-methoxyphenyl)propa…	HMDB0036714;HMDB0130234;HMDB0130235;HMDB0130236;HMDB0133872;HMDB0133873;HMDB0133874;HMDB0133875;HMDB0133876;HMDB0133884;HMDB0133885;HMDB0133886;HMDB0133887;HMDB0133895;HMDB0133896;HMDB0133897;HMDB0133898;HMDB0041675;HMDB0041676;HMDB0033694;HMDB0041222	0	-	-
pos-M497T146	21.986	0.000174062	0.00068682	1	1	1	2.67275	0.179586	up	497.014	2.43397	1	0	-	Unknown	-	-	-	1	7-Methylguanosine 5'-diphosphate	HMDB0059613	1	N7-Methylguanosine_5'-diphosphate	C20183
pos-M496T58	5.31916	1.97878e-10	1.23174e-08	1	1	1	1.93976	0.114715	up	496.018	0.9677	0	0	-	Unknown	-	-	-	0	-	-	0	-	-
pos-M496T55	7.26171	4.52773e-08	8.0038e-07	1	1	1	2.09976	0.256753	up	496.153	0.91625	1	0	-	Unknown	-	-	-	4	10-Formyltetrahydrofolate;Folinic acid;Pteroyl-D-glutamic acid;Raloxifene	HMDB0000972;HMDB0001562;HMDB0002140;HMDB0014624	6	Sodium_folinate;10-Formyltetrahydrofolate;Folinic_acid;Raloxifene;Azimilide;OA-6129_A	C17731;C00234;C03479;C07228;C13777;C20813
pos-M496T387	4.0281	0.000562756	0.00189113	1	1	1	1.74255	0.255535	up	496.339	6.44796	1	1	LysoPC 16:0	Lipids and lipid-like molecules	Glycerophospholipids	-	C04230	4	LysoPC(16:0);Docosa-4,7,10,13,16-pentaenoyl carnitine;Clupanodonyl carnitine;23-Acetoxysoladulcidine	HMDB0010382;HMDB0006321;HMDB0006496;HMDB0031402	0	-	-
pos-M496T169	4.18451	6.05571e-07	6.3668e-06	1	1	1	1.74651	0.447159	up	496.126	2.81928	0	0	-	Unknown	-	-	-	0	-	-	0	-	-
pos-M495T59	18.6213	1.00546e-05	6.17291e-05	1	1	1	2.56129	0.2175	up	495.015	0.9855	1	0	-	Unknown	-	-	-	0	-	-	1	Miconazole_nitrate	C08070
pos-M495T55	11.3932	4.55044e-06	3.23431e-05	1	1	1	2.3377	0.0573677	up	495.156	0.9137	1	0	-	Unknown	-	-	-	1	Delavirdine	HMDB0014843	1	Delavirdine	C06941
pos-M495T312	2.19965	2.75864e-10	1.56367e-08	1	1	1	1.33799	0.0820818	up	495.094	5.20233	1	0	-	Unknown	-	-	-	2	(-)-Epigallocatechin 3-(3-methyl-gallate);(-)-Epigallocatechin 3-(4-methyl-gallate)	HMDB0038363;HMDB0040293	1	Tetracenomycin_C	C06801
pos-M494T54	21.7604	2.14552e-09	7.55978e-08	1	1	1	2.61372	0.0443798	up	494.152	0.9076	1	0	-	Unknown	-	-	-	8	Glyburide;2-amino-4-({1-[(carboxymethyl)-C-hydroxycarbonimidoyl]-2-[(2,3-dihydroxy-2-methyl-1-phenylpropyl)sulfanyl]ethyl}-C-hydroxycarbonimidoyl)butanoic acid;2-amino-4-({1-[(carboxymethyl)-C-hydroxycarbonimidoyl]-2-[(1,3-dihydroxy-2-methyl-1-phenylpropan-2-yl)sulfanyl]ethyl}-C-hydroxycarbonimidoyl)butanoic acid;2-amino-4-({1-[(carboxymethyl)-C-hydroxycarbonimidoyl]-2-[(2,3-dihydroxy-1-phenylbut…	HMDB0015151;HMDB0133654;HMDB0133655;HMDB0133743;HMDB0133744;HMDB0125181;HMDB0125182;HMDB0125183	1	Glyburide	C07022
pos-M493T66	3.23335	0.00289417	0.00791603	1	1	1	1.56338	0.236756	up	493.176	1.10822	1	0	-	Unknown	-	-	-	1	Ertapenem	HMDB0014448	2	beta-Funaltrexamine;E3040_glucuronide	C18127;C11595
pos-M493T280	5.9102	8.54906e-08	1.33239e-06	1	1	1	1.99787	0.141331	up	493.043	4.66953	1	0	-	Unknown	-	-	-	2	2',3'-Dideoxyadenosine-5-triphosphate;Dideoxyadenosine Triphosphate	HMDB0060728;HMDB0061724	0	-	-
pos-M493T220	2.07394	0.00588836	0.0146978	0.916667	0.666667	1	1.11333	0.351225	up	493.092	3.6728	1	0	-	Unknown	-	-	-	1	{10-butanoyl-5-hydroxy-2,2-dimethyl-8-oxo-6-propyl-2H,3H,4H,8H-pyrano[3,2-g]chromen-3-yl}oxidanesulfonic acid	HMDB0130102	2	Sodium_cloxacillin_monohydrate;Cefovecin_sodium	C14010;C13142
pos-M492T67	6.90276	3.27868e-07	3.88584e-06	1	1	1	2.09345	0.228631	up	492.174	1.1116	1	0	-	Unknown	-	-	-	2	Dimenhydrinate;trans-Caffeic acid [apiosyl-(1->6)-glucosyl] ester	HMDB0015120;HMDB0033694	0	-	-
pos-M492T394	2.7551	7.77965e-07	7.76892e-06	1	1	1	1.46465	0.230648	up	492.097	6.55983	0	0	-	Unknown	-	-	-	0	-	-	0	-	-
pos-M492T384	2.40904	2.4852e-07	3.096e-06	1	1	1	1.35092	0.322777	up	492.22	6.39508	1	0	-	Unknown	-	-	-	0	-	-	1	Robustaol_A	C09968
pos-M491T306	2.26617	9.79159e-08	1.48953e-06	1	1	1	1.36423	0.0592401	up	491.126	5.10232	1	0	-	Unknown	-	-	-	2	L-2-Aminoadipate adenylate;Melleolide M	HMDB0006941;HMDB0035068	1	L-2-Aminoadipate_adenylate	C05560
pos-M491T183	3.16169	0.00146519	0.00435613	1	1	1	1.57285	0.237494	up	491.146	3.05808	1	0	-	Unknown	-	-	-	0	-	-	1	Deacetylvindoline	C01091
pos-M490T57	5.06684	0.000516024	0.00175375	1	1	1	1.88363	0.300691	up	490.181	0.941683	1	0	-	Unknown	-	-	-	2	4-Hydroxyvalsartan;4-O-Methyl-a-D-glucosyl-(1->2)-b-D-xylosyl-(1->4)-D-xylose	HMDB0013848;HMDB0039742	1	Formylmethionyl-leucyl-phenylalanine_methyl_ester	C11221
pos-M489T56	3.51553	5.42627e-12	8.66792e-10	1	1	1	1.66536	0.248166	up	489.186	0.936467	1	0	-	Unknown	-	-	-	2	10-Formyldihydrofolate;(6S)-5-formyltetrahydrofolate(2-)	HMDB0006485;HMDB0062757	3	Staurosporine;Nigakilactone_E;10-Formyldihydrofolate	C02079;C17030;C03204
pos-M489T377	7.6008	0.00101868	0.00316882	1	1	1	2.1233	0.264415	up	489.233	6.2849	0	0	-	Unknown	-	-	-	0	-	-	0	-	-
pos-M489T302_2	3.75568	0.000145593	0.000591217	1	1	1	1.71932	0.191215	up	489.354	5.03074	1	0	-	Unknown	-	-	-	1	Theasapogenol A	HMDB0034519	0	-	-
pos-M489T106	2.1248	0.00066335	0.00218081	0.972222	0.859722	1	1.16858	0.378428	up	489.063	1.75843	1	0	-	Unknown	-	-	-	4	3,4-dihydroxy-5-[3-hydroxy-4-methoxy-5-(3,4,5-trihydroxybenzoyloxy)benzoyloxy]benzoic acid;3-[3,4-dihydroxy-5-(3,4,5-trihydroxybenzoyloxy)benzoyloxy]-5-hydroxy-4-methoxybenzoic acid;{4-[3-(4,5-dihydroxy-7-methoxy-2,2-dimethyl-3,4-dihydro-2H-1-benzopyran-6-yl)-3-oxoprop-1-en-1-yl]phenyl}oxidanesulfonic acid;{5-hydroxy-6-[3-(4-hydroxyphenyl)prop-2-enoyl]-7-methoxy-2,2-dimethyl-3,4-dihydro-2H-1-benz…	HMDB0128323;HMDB0128324;HMDB0125810;HMDB0125811	0	-	-
pos-M488T87	2.61236	5.27619e-05	0.000249043	1	1	1	1.38866	0.368915	up	488.18	1.45315	1	0	-	Unknown	-	-	-	2	Biotripyrrin-b;Biotripyrrin-a	HMDB0003324;HMDB0003323	2	Ignavine;Plumieride	C17485;C09797
pos-M488T378	9.44306	3.43424e-09	1.09972e-07	1	1	1	2.26727	0.277439	up	488.23	6.30097	1	0	-	Unknown	-	-	-	3	Ac-Ser-Asp-Lys-Pro-OH;Limonin;Zapoterin	HMDB0062552;HMDB0035921;HMDB0035984	5	Limonin;Zapoterin;Butyrylmallotochromene;Drummondin_A;Isobutyrylmallotochromene	C03514;C08788;C08997;C09004;C09009
pos-M488T221	2.45413	1.56068e-09	5.90611e-08	1	1	1	1.40131	0.274141	up	488.081	3.68805	0	0	-	Unknown	-	-	-	0	-	-	0	-	-
pos-M487T50	2.95736	6.16379e-05	0.0002843	1	1	1	1.47853	0.25447	up	486.706	0.83895	0	0	-	Unknown	-	-	-	0	-	-	0	-	-
pos-M487T280_1	6.80209	3.81338e-09	1.18228e-07	1	1	1	2.08576	0.107735	up	487.027	4.66953	0	0	-	Unknown	-	-	-	0	-	-	0	-	-
pos-M487T221	2.23891	0.0034073	0.0091373	0.972222	0.833333	1	1.26144	0.22989	up	487.056	3.69157	0	0	-	Unknown	-	-	-	0	-	-	0	-	-
pos-M487T202	2.84049	0.000695037	0.00226955	1	1	1	1.48512	0.228366	up	487.058	3.37099	0	0	-	Unknown	-	-	-	0	-	-	0	-	-
pos-M486T369	2.14432	6.41429e-06	4.26758e-05	1	1	1	1.28193	0.0495507	up	486.215	6.14687	1	0	-	Unknown	-	-	-	2	Dukunolide D;Jangomolide	HMDB0035732;HMDB0038158	1	Acriflavine	C11273
pos-M486T265	2.38154	8.05594e-09	2.09561e-07	1	1	1	1.35445	0.267215	up	486.306	4.42185	1	0	-	Unknown	-	-	-	3	3,17-Androstanediol glucuronide;3-alpha-Androstanediol glucuronide;17-Hydroxyandrostane-3-glucuronide	HMDB0010321;HMDB0010339;HMDB0010359	1	Novamethymycin	C20741
pos-M486T207	2.90167	0.000333357	0.00120237	1	1	1	1.4715	0.101355	up	486.071	3.44383	1	0	-	Unknown	-	-	-	2	6,11-dihydroxy-7-(3-hydroxy-4,5-dimethoxyphenyl)-3-(4-hydroxyphenyl)-2位鈦?8-dioxatricyclo[7.3.1.0鈦?鹿鲁]trideca-1(13),2,4,6,9,11-hexaen-2-ylium;Pigment A aglycone	HMDB0134853;HMDB0029250	2	alpha,beta-Dihydroxyethyl-TPP;L_735821	C13378;C13853
pos-M486T165	2.60929	0.000743952	0.00240787	1	1	1	1.34987	0.303708	up	486.101	2.7479	1	0	-	Unknown	-	-	-	1	Cromoglicic acid	HMDB0015138	2	1-O-(2-Acetamido-2-deoxy-alpha-D-glucopyranosyl)-1D-myo-inositol_3-phosphate;Cromolyn	C19761;C06928
pos-M485T58	2.50258	0.00263012	0.00728464	1	1	1	1.32043	0.245003	up	485.055	0.9602	0	0	-	Unknown	-	-	-	0	-	-	0	-	-
pos-M485T51	2.9182	4.30015e-07	4.82869e-06	1	1	1	1.53525	0.231235	up	484.705	0.847592	0	0	-	Unknown	-	-	-	0	-	-	0	-	-
pos-M485T438	6.73153	5.40245e-05	0.000253945	1	1	1	1.98934	0.244911	up	485.185	7.30517	1	0	-	Unknown	-	-	-	3	6-{[2,2-dimethyl-6-(3-oxo-3-phenylpropyl)-2H-chromen-5-yl]oxy}-3,4,5-trihydroxyoxane-2-carboxylic acid;Dukunolide E;N-Desmethylrosuvastatin	HMDB0125915;HMDB0035733;HMDB0060942	0	-	-
pos-M485T266	2.30511	1.68163e-07	2.25433e-06	1	1	1	1.37197	0.0988137	up	485.303	4.43427	1	0	-	Unknown	-	-	-	7	Hydroxysintaxanthin 5,6-epoxide;13'-Carboxy-gamma-tocopherol;(3beta,5alpha,6beta,7alpha,22E,24R)-Ergosta-8,22-diene-3,5,6,7-tetrol;(3beta,5alpha,6alpha,9alpha,22E,24R)-Ergosta-7,22-diene-3,5,6,9-tetrol;3,5,9-Trihydroxyergost-7-en-6-one;Secasterone;3-Dehydroteasterone	HMDB0039086;HMDB0012557;HMDB0032107;HMDB0032123;HMDB0032875;HMDB0040999;HMDB0041527	5	Gallopamil;Stylisterol_B;Di-n-decyl_phthalate;Diisodecyl_phthalate;3-Dehydroteasterone	C13764;C14158;C14505;C14578;C15792
pos-M485T205	3.11885	7.94501e-06	5.08863e-05	1	1	1	1.59088	0.066526	up	485.071	3.41536	1	0	-	Unknown	-	-	-	46	Cefamandole;Rimonabant;3,4,5-trihydroxy-6-[3-(3,5,7-trihydroxy-4-oxo-4H-chromen-2-yl)phenoxy]oxane-2-carboxylic acid;6-{[3,7-dihydroxy-2-(3-hydroxyphenyl)-4-oxo-4H-chromen-5-yl]oxy}-3,4,5-trihydroxyoxane-2-carboxylic acid;6-{[3,5-dihydroxy-2-(3-hydroxyphenyl)-4-oxo-4H-chromen-7-yl]oxy}-3,4,5-trihydroxyoxane-2-carboxylic acid;6-{[5,7-dihydroxy-2-(3-hydroxyphenyl)-4-oxo-4H-chromen-3-yl]oxy}-3,4,5-t…	HMDB0015421;HMDB0015623;HMDB0125272;HMDB0125273;HMDB0125274;HMDB0125275;HMDB0125378;HMDB0125379;HMDB0125380;HMDB0125418;HMDB0125419;HMDB0125420;HMDB0125421;HMDB0126626;HMDB0128606;HMDB0128607;HMDB0128608;HMDB0128609;HMDB0129992;HMDB0129993;HMDB0130189;HMDB0130190;HMDB0130191;HMDB0130231;HMDB0130232;HMDB0130233;HMDB0131979;HMDB0133345;HMDB0133346;HMDB0133347;HMDB0133348;HMDB0133355;HMDB0133356;HMD…	5	Cefamandole_sodium;Cefamandole;SR_141716;Luteolin_7-O-glucuronide;Cephamycin_C	C13968;C06879;C14319;C03515;C06566
pos-M485T165	6.4076	0.000178771	0.00070327	1	1	1	2.06609	0.088562	up	485.1	2.75019	0	0	-	Unknown	-	-	-	0	-	-	0	-	-
pos-M484T445	10.8845	4.31822e-07	4.84272e-06	1	1	1	2.31626	0.208173	up	484.307	7.4176	1	0	-	Unknown	-	-	-	1	Lithocholyltaurine	HMDB0000722	1	Taurolithocholate	C02592
pos-M484T377	5.36415	5.79694e-05	0.000269621	1	1	1	1.86061	0.226765	up	484.413	6.28407	0	0	-	Unknown	-	-	-	0	-	-	0	-	-
pos-M484T365	5.00843	4.14733e-06	2.99053e-05	1	1	1	1.86494	0.174538	up	484.279	6.09099	1	0	-	Unknown	-	-	-	1	N-Oleoyl tyrosine	HMDB0062337	0	-	-
pos-M484T165	10.0915	2.53648e-06	2.00291e-05	1	1	1	2.28485	0.0280272	up	484.105	2.74797	1	0	-	Unknown	-	-	-	0	-	-	1	Karakin	C08495
pos-M483T165	21.8167	4.35655e-09	1.31018e-07	1	1	1	2.62798	0.0183686	up	483.103	2.74401	1	0	-	Unknown	-	-	-	0	-	-	1	1-O-[2-(L-Cysteinamido)-2-deoxy-alpha-D-glucopyranosyl]-1D-myo-inositol	C19703
pos-M482T440	11.5644	3.18534e-06	2.41227e-05	1	1	1	2.3384	0.0928497	up	482.292	7.33938	0	0	-	Unknown	-	-	-	0	-	-	0	-	-
pos-M482T425	14.8526	6.63198e-05	0.0003021	1	1	1	2.46595	0.171651	up	482.292	7.07982	0	0	-	Unknown	-	-	-	0	-	-	0	-	-
pos-M482T385	4.62986	3.02509e-05	0.000155851	1	1	1	1.81788	0.40292	up	482.314	6.4226	0	0	-	Unknown	-	-	-	0	-	-	0	-	-
pos-M481T62	2.60459	0.000767568	0.00247386	1	1	1	1.32432	0.313058	up	481.035	1.03677	1	0	-	Unknown	-	-	-	2	{2-[5,7-dihydroxy-2-(3-methoxyphenyl)-4-oxo-4H-chromen-6-yl]-4-hydroxy-6-methyl-5-oxooxan-3-yl}oxidanesulfonic acid;{2-[5,7-dihydroxy-2-(3-methoxyphenyl)-4-oxo-4H-chromen-6-yl]-3-hydroxy-6-methyl-5-oxooxan-4-yl}oxidanesulfonic acid	HMDB0127338;HMDB0127339	1	Griseorhodin_A	C12048
pos-M481T48	2.95995	0.000120555	0.000502696	1	1	1	1.56048	0.136299	up	480.864	0.7936	0	0	-	Unknown	-	-	-	0	-	-	0	-	-
pos-M481T424	2.74261	4.36933e-06	3.12811e-05	1	1	1	1.48998	0.141256	up	481.279	7.06452	0	0	-	Unknown	-	-	-	0	-	-	0	-	-
pos-M481T386	13.1592	1.12633e-09	4.58824e-08	1	1	1	2.40681	0.161314	up	481.31	6.42713	1	0	-	Unknown	-	-	-	6	4a-Carboxy-4b-methyl-5a-cholesta-8,24-dien-3b-ol;4a-Methylzymosterol-4-carboxylic acid;(3beta,22E,24R)-5,8-Epidioxy-23-methylergosta-6,22-dien-3-ol;Camellenodiol;4-Methylzymosterol intermediate 1;4伪-carboxy-4尾-methyl-5伪-cholesta-8,24-dien-3尾-ol	HMDB0001181;HMDB0006927;HMDB0032668;HMDB0035735;HMDB0060146;HMDB0062383	3	Emetine;Testosterone_decanoate;4alpha-Methylzymosterol-4-carboxylate	C09421;C14607;C15808
pos-M480T60	2.77802	8.65474e-07	8.46768e-06	1	1	1	1.50371	0.161171	up	480.042	1.00198	1	0	-	Unknown	-	-	-	2	2,3-Dihydro-2-S-glutathionyl-3-hydroxy bromobenzene;3,4-Dihydro-3-hydroxy-4-S-glutathionyl bromobenzene	HMDB0060358;HMDB0060381	2	3,4-Dihydro-3-hydroxy-4-S-glutathionyl_bromobenzene;2,3-Dihydro-2-S-glutathionyl-3-hydroxy_bromobenzene	C14847;C14848
pos-M480T58	6.53048	8.8477e-07	8.61123e-06	1	1	1	2.07678	0.230575	up	480.159	0.959642	1	0	-	Unknown	-	-	-	2	5,10-Methylene-THF;5-Methyldihydrofolic acid	HMDB0001533;HMDB0006486	2	5,10-Methylenetetrahydrofolate;Medermycin	C00143;C12437
pos-M480T476	2.713	3.08096e-05	0.000158229	1	1	1	1.38281	0.215667	up	480.19	7.93207	0	0	-	Unknown	-	-	-	0	-	-	0	-	-
pos-M480T423	8.90623	0.000116255	0.000486946	1	1	1	2.1863	0.297436	up	480.276	7.05063	1	0	-	Unknown	-	-	-	3	PC-M5';Neryl rhamnosyl-glucoside;xi-Linalool 3-[rhamnosyl-(1->6)-glucoside]	HMDB0038569;HMDB0029349;HMDB0030422	2	Lythramine;Cytochalasin_B	C10604;C19954
pos-M480T404	6.25318	4.11631e-06	2.97227e-05	1	1	1	1.94962	0.426271	up	480.276	6.73395	1	0	-	Unknown	-	-	-	3	PC-M5';Neryl rhamnosyl-glucoside;xi-Linalool 3-[rhamnosyl-(1->6)-glucoside]	HMDB0038569;HMDB0029349;HMDB0030422	2	Lythramine;Cytochalasin_B	C10604;C19954
pos-M480T392	14.9397	9.96175e-10	4.15588e-08	1	1	1	2.41621	0.403275	up	480.307	6.53062	1	1	LysoPE 18:1	Lipids and lipid-like molecules	Glycerophospholipids	HMDB11475;HMDB11476;HMDB11505;HMDB11506	C04438	8	LysoPE(0:0/18:1(11Z));LysoPE(0:0/18:1(9Z));LysoPE(18:1(11Z)/0:0);LysoPE(18:1(9Z)/0:0);3-Hydroxy-11Z-octadecenoylcarnitine;3-Hydroxy-9Z-octadecenoylcarnitine;1-(11Z,14Z-eicosadienoyl)-glycero-3-phosphate;LysoPA(20:2(11Z,14Z)/0:0)	HMDB0011475;HMDB0011476;HMDB0011505;HMDB0011506;HMDB0013339;HMDB0013340;HMDB0062303;HMDB0114758	0	-	-
pos-M479T66	3.62138	0.00013083	0.000538798	1	1	1	1.6432	0.180357	up	479.079	1.09867	1	0	-	Unknown	-	-	-	33	Neoglucobrassicin;3,4,5-trihydroxy-6-{[5-hydroxy-4-oxo-2-(3,4,5-trihydroxyphenyl)-4H-chromen-7-yl]oxy}oxane-2-carboxylic acid;3,4,5-trihydroxy-6-{[7-hydroxy-4-oxo-2-(3,4,5-trihydroxyphenyl)-4H-chromen-5-yl]oxy}oxane-2-carboxylic acid;6-[4-(5,7-dihydroxy-4-oxo-4H-chromen-2-yl)-2,6-dihydroxyphenoxy]-3,4,5-trihydroxyoxane-2-carboxylic acid;6-[5-(5,7-dihydroxy-4-oxo-4H-chromen-2-yl)-2,3-dihydroxyphen…	HMDB0038384;HMDB0124897;HMDB0124898;HMDB0124899;HMDB0124900;HMDB0125259;HMDB0125260;HMDB0125261;HMDB0125262;HMDB0125313;HMDB0125314;HMDB0125315;HMDB0125316;HMDB0125317;HMDB0125384;HMDB0125385;HMDB0125386;HMDB0125387;HMDB0125388;HMDB0125389;HMDB0125390;HMDB0125391;HMDB0130219;HMDB0130220;HMDB0130221;HMDB0130222;HMDB0131763;HMDB0131943;HMDB0131945;HMDB0131946;HMDB0029212;HMDB0029214;HMDB0041769	3	4-Methoxyglucobrassicin;Neoglucobrassicin;Hallactone_B	C08423;C08424;C09105
pos-M479T61	15.4019	6.01626e-05	0.000278678	1	1	1	2.4544	0.124501	up	479.04	1.01033	1	0	-	Unknown	-	-	-	4	(2-hydroxy-2-{9-[(3-methylbut-2-enoyl)oxy]-2-oxo-2H,8H,9H-furo[2,3-h]chromen-8-yl}propoxy)sulfonic acid;(2-{9-hydroxy-2-oxo-2H,8H,9H-furo[2,3-h]chromen-8-yl}-2-[(3-methylbut-2-enoyl)oxy]propoxy)sulfonic acid;(8-{1-hydroxy-2-[(3-methylbut-2-enoyl)oxy]propan-2-yl}-2-oxo-2H,8H,9H-furo[2,3-h]chromen-9-yl)oxidanesulfonic acid;[2-hydroxy-2-(9-{[(2E)-2-methylbut-2-enoyl]oxy}-2-oxo-2H,8H,9H-furo[2,3-h]ch…	HMDB0128927;HMDB0128935;HMDB0128936;HMDB0129114	0	-	-
pos-M479T58	8.65746	5.22769e-10	2.5383e-08	1	1	1	2.22697	0.125255	up	479.161	0.959075	1	0	-	Unknown	-	-	-	1	Diferuloylputrescine	HMDB0033468	0	-	-
pos-M479T366	5.81101	5.12213e-05	0.000243446	1	1	1	1.97074	0.279599	up	479.295	6.10447	1	0	-	Unknown	-	-	-	2	13'-Hydroxy-alpha-tocotrienol;Camelledionol	HMDB0012560;HMDB0035730	3	Dehydroemetine;o-Methylpsychotrine;Pfaffic_acid	C07996;C17411;C08965
pos-M479T267	2.40552	8.84302e-06	5.53996e-05	1	1	1	1.4052	0.101875	up	479.09	4.45613	1	0	-	Unknown	-	-	-	1	Flavin Mononucleotide	HMDB0001520	1	FMN	C00061
pos-M479T208_1	2.86211	8.08237e-05	0.000357236	1	1	1	1.50953	0.364601	up	479.09	3.46508	1	0	-	Unknown	-	-	-	1	Flavin Mononucleotide	HMDB0001520	1	FMN	C00061
pos-M479T168	2.22819	6.63089e-06	4.38623e-05	1	1	1	1.32093	0.0839026	up	479.282	2.80586	1	0	-	Unknown	-	-	-	1	Iloprost	HMDB0015220	0	-	-
pos-M478T58	35.6945	7.40332e-08	1.18064e-06	1	1	1	2.8545	0.0523148	up	478.158	0.959075	0	0	-	Unknown	-	-	-	0	-	-	0	-	-
pos-M478T366	16.8165	4.39999e-11	3.96973e-09	1	1	1	2.50634	0.176583	up	478.292	6.10388	1	1	LysoPE 18:2	Lipids and lipid-like molecules	Glycerophospholipids	HMDB11477	C04438	5	LysoPE(0:0/18:2(9Z,12Z));LysoPE(18:2(9Z,12Z)/0:0);1-(8Z,11Z,14Z-eicosatrienoyl)-glycero-3-phosphate;LysoPA(20:3(5Z,8Z,11Z)/0:0);LysoPA(20:3(8Z,11Z,14Z)/0:0)	HMDB0011477;HMDB0011507;HMDB0062313;HMDB0114747;HMDB0114759	1	Sophoranone	C08719
pos-M478T248	2.04633	0.00612455	0.0152174	1	1	1	1.07069	0.136178	up	478.076	4.13628	0	0	-	Unknown	-	-	-	0	-	-	0	-	-
pos-M478T209	3.7766	2.36318e-06	1.88837e-05	1	1	1	1.70892	0.037745	up	478.127	3.48564	1	0	-	Unknown	-	-	-	7	2-amino-4-({1-[(carboxymethyl)-C-hydroxycarbonimidoyl]-2-{[1-(2-hydroxyphenyl)-3-oxopropyl]sulfanyl}ethyl}-C-hydroxycarbonimidoyl)butanoic acid;2-amino-4-({1-[(carboxymethyl)-C-hydroxycarbonimidoyl]-2-[(2-hydroxy-3-oxo-1-phenylpropyl)sulfanyl]ethyl}-C-hydroxycarbonimidoyl)butanoic acid;2-amino-4-({1-[(carboxymethyl)-C-hydroxycarbonimidoyl]-2-{[1-(4-hydroxyphenyl)-3-oxopropyl]sulfanyl}ethyl}-C-hyd…	HMDB0134045;HMDB0135286;HMDB0135288;HMDB0135291;HMDB0135293;HMDB0015327;HMDB0060835	2	8-Methylthiooctyl_glucosinolate;Estramustine	C17254;C11228
pos-M477T55	11.1085	2.0527e-05	0.000112892	1	1	1	2.29534	0.189969	up	477.164	0.916275	1	0	-	Unknown	-	-	-	4	Methotrexate;5,7-dihydroxy-3-[3-hydroxy-4-methoxy-5-(3-methylbut-2-en-1-yl)phenyl]-8-(3-methylbut-2-en-1-yl)-3,4-dihydro-2H-1-benzopyran-4-one;1-Hydroxy-3,6,7-trimethoxy-2,8-diprenylxanthone;Kanzonol G	HMDB0014703;HMDB0134749;HMDB0036597;HMDB0040613	2	Methotrexate;Kurarinone	C01937;C17446
pos-M477T469	3.14499	9.57029e-06	5.92862e-05	1	1	1	1.57256	0.1943	up	477.317	7.8147	1	0	-	Unknown	-	-	-	7	Polyporusterone B;Polyporusterone C;27-Norcholestanehexol;Momordicinin;Ganoderol A;alpha,gamma-Onoceradienedione;Thujyl 19-trachylobanoate	HMDB0038496;HMDB0038497;HMDB0002157;HMDB0034726;HMDB0035728;HMDB0036787;HMDB0036840	1	Demethylphylloquinol	C21084
pos-M477T351	2.33279	5.48604e-06	3.77223e-05	1	1	1	1.36612	0.11038	up	477.279	5.84668	1	0	-	Unknown	-	-	-	0	-	-	2	Emetamine;Cerivastatin	C09420;C07966
pos-M477T258_1	34.7393	9.40555e-05	0.000406296	1	1	1	2.85267	0.348128	up	477.042	4.30524	1	0	-	Unknown	-	-	-	2	{5-[(1E)-3-{[3-(3,4-dihydroxyphenyl)-1-methoxy-1-oxopropan-2-yl]oxy}-3-oxoprop-1-en-1-yl]-2-hydroxyphenyl}oxidanesulfonic acid;[5-(2-{[(2E)-3-(3,4-dihydroxyphenyl)prop-2-enoyl]oxy}-3-methoxy-3-oxopropyl)-2-hydroxyphenyl]oxidanesulfonic acid	HMDB0124948;HMDB0124949	0	-	-
pos-M477T209	3.13983	3.76628e-07	4.33371e-06	1	1	1	1.58124	0.0240605	up	477.134	3.48435	1	0	-	Unknown	-	-	-	55	3-(3-hydroxyphenyl)-2-(4-hydroxyphenyl)-4-[(E)-2-(4-hydroxyphenyl)ethenyl]-2,3-dihydro-1-benzofuran-5,6-diol;3-(3,5-dihydroxyphenyl)-4-[(E)-2-(4-hydroxyphenyl)ethenyl]-2-phenyl-2,3-dihydro-1-benzofuran-5,6-diol;3-(3,5-dihydroxyphenyl)-2-(4-hydroxyphenyl)-4-[(E)-2-phenylethenyl]-2,3-dihydro-1-benzofuran-5,6-diol;3-(3-hydroxyphenyl)-2-(4-hydroxyphenyl)-4-[3-(4-hydroxyphenyl)oxiran-2-yl]-2,3-dihydro…	HMDB0129162;HMDB0129163;HMDB0129164;HMDB0129169;HMDB0129170;HMDB0129171;HMDB0129176;HMDB0129177;HMDB0129179;HMDB0129180;HMDB0129181;HMDB0129186;HMDB0129187;HMDB0129188;HMDB0129193;HMDB0129194;HMDB0129196;HMDB0129197;HMDB0129198;HMDB0135814;HMDB0135815;HMDB0135816;HMDB0135821;HMDB0135822;HMDB0135823;HMDB0135828;HMDB0135829;HMDB0135830;HMDB0030604;HMDB0032657;HMDB0040894;HMDB0062623;HMDB0132756;HMD…	5	Sirodesmin_H;Gnetin_A;epsilon-Viniferin;Morusinol;O-Demethyl-N-demethyl-staurosporine	C10617;C10260;C10289;C17868;C21128
pos-M477T146	4.11466	5.62313e-06	3.84318e-05	1	1	1	1.74873	0.0847379	up	477.061	2.43197	1	0	-	Unknown	-	-	-	8	SAICAR;Riboflavin cyclic-4',5'-phosphate;{4,8-dihydroxy-17-methoxy-10-oxo-2-oxatricyclo[13.2.2.1鲁,鈦穄icosa-1(17),3,5,7(20),15,18-hexaen-14-yl}oxidanesulfonic acid;{4,14-dihydroxy-17-methoxy-10-oxo-2-oxatricyclo[13.2.2.1鲁,鈦穄icosa-1(17),3,5,7(20),15,18-hexaen-8-yl}oxidanesulfonic acid;{4,8-dihydroxy-17-methoxy-10-oxo-2-oxatricyclo[13.2.2.1鲁,鈦穄icosa-1(17),3,5,7(20),15,18-hexaen-11-yl}oxidanesulfonic …	HMDB0000797;HMDB0059614;HMDB0133431;HMDB0133432;HMDB0133434;HMDB0133435;HMDB0133437;HMDB0133438	2	1-(5'-Phosphoribosyl)-5-amino-4-(N-succinocarboxamide)-imidazole;Riboflavin_cyclic-4',5'-phosphate	C04823;C16071
pos-M476T55	15.2718	4.65541e-09	1.37781e-07	1	1	1	2.44491	0.0526154	up	476.161	0.911592	1	0	-	Unknown	-	-	-	1	Raltitrexed	HMDB0014438	2	FMLP;ICI_D1694	C11596;C11372
pos-M476T351_1	2.44938	2.45064e-09	8.39658e-08	1	1	1	1.42427	0.0807208	up	476.276	5.84918	1	1	LysoPE 18:3	Lipids and lipid-like molecules	Glycerophospholipids	HMDB11478;HMDB11479	C04438	9	LysoPE(0:0/18:3(6Z,9Z,12Z));LysoPE(0:0/18:3(9Z,12Z,15Z));LysoPE(18:3(6Z,9Z,12Z)/0:0);LysoPE(18:3(9Z,12Z,15Z)/0:0);LysoPE(0:0/16:0);LysoPE(16:0/0:0);Sambutoxin;1-(5Z,8Z,11Z,14Z-eicosatetraenoyl)-sn-glycero-3-phosphate;LysoPA(20:4(8Z,11Z,14Z,17Z)/0:0)	HMDB0011478;HMDB0011479;HMDB0011508;HMDB0011509;HMDB0011473;HMDB0011503;HMDB0041085;HMDB0062312;HMDB0114742	0	-	-
pos-M476T287	3.08552	5.49669e-06	3.77557e-05	1	1	1	1.57529	0.208854	up	476.111	4.77574	1	0	-	Unknown	-	-	-	0	-	-	1	Moxifloxacin_hydrochloride	C08054
pos-M476T209	5.35372	2.65477e-09	8.98966e-08	1	1	1	1.95207	0.0258698	up	476.131	3.47927	0	0	-	Unknown	-	-	-	0	-	-	0	-	-
pos-M476T163	11.5927	7.79228e-05	0.000346598	1	1	1	2.33515	0.194686	up	475.591	2.70858	0	0	-	Unknown	-	-	-	0	-	-	0	-	-
pos-M475T69	2.77051	0.000741777	0.00240203	0.972222	0.833333	1	1.37785	0.289788	up	475.217	1.14793	1	0	-	Unknown	-	-	-	1	Minocycline	HMDB0015152	3	Hoechst_33342;Minocycline;Azimilide	C11189;C07225;C13777
pos-M475T55	10.5363	7.22412e-07	7.30934e-06	1	1	1	2.2745	0.116142	up	475.175	0.916308	0	0	-	Unknown	-	-	-	0	-	-	0	-	-
pos-M475T48	6.19649	5.30653e-05	0.000250294	1	1	1	2.04466	0.154433	up	474.677	0.79665	0	0	-	Unknown	-	-	-	0	-	-	0	-	-
pos-M475T230	2.24826	0.00601095	0.0149608	0.972222	0.833333	1	1.25645	0.13685	up	475.077	3.83347	1	0	-	Unknown	-	-	-	1	(-)-Epigallocatechin 3-cinnamate	HMDB0038831	0	-	-
pos-M475T211	3.6922	0.00104434	0.00324168	1	1	1	1.67428	0.159702	up	475.032	3.51043	1	0	-	Unknown	-	-	-	0	-	-	1	CI_Acid_Orange_3	C19370
pos-M475T163_1	17.8022	2.2452e-05	0.00012148	1	1	1	2.53209	0.0812163	up	474.923	2.70903	0	0	-	Unknown	-	-	-	0	-	-	0	-	-
pos-M474T70	6.79656	9.63707e-06	5.96291e-05	1	1	1	2.09228	0.199613	up	474.217	1.16568	0	0	-	Unknown	-	-	-	0	-	-	0	-	-
pos-M473T48	4.76292	1.2138e-07	1.75436e-06	1	1	1	1.8947	0.089411	up	472.682	0.800508	0	0	-	Unknown	-	-	-	0	-	-	0	-	-
pos-M473T312	2.06928	3.60404e-05	0.000181203	1	1	1	1.26766	0.147375	up	473.112	5.20298	1	0	-	Unknown	-	-	-	2	(-)-Epigallocatechin 3-(3-methyl-gallate);(-)-Epigallocatechin 3-(4-methyl-gallate)	HMDB0038363;HMDB0040293	1	Tetracenomycin_C	C06801
pos-M473T310	3.32983	1.98977e-05	0.000109802	1	1	1	1.60285	0.305302	up	473.257	5.17181	1	0	-	Unknown	-	-	-	4	Lucidenic acid K;Chenodeoxycholic acid sulfate;Chenodeoxycholic acid 3-sulfate;Ursodeoxycholic acid 3-sulfate	HMDB0035890;HMDB0002522;HMDB0002586;HMDB0002642	0	-	-
pos-M473T280	2.94539	1.22946e-07	1.77404e-06	1	1	1	1.56132	0.0738541	up	473.058	4.66796	1	0	-	Unknown	-	-	-	0	-	-	1	(L-Seryl)adenylate	C05820
pos-M473T107	4.88702	3.5127e-09	1.11929e-07	1	1	1	1.89961	0.189717	up	473.101	1.77812	1	0	-	Unknown	-	-	-	34	6-{[3,5-dihydroxy-2-(3-hydroxyphenyl)-3,4-dihydro-2H-1-benzopyran-7-yl]oxy}-3,4,5-trihydroxyoxane-2-carboxylic acid;3,4,5-trihydroxy-6-[3-(3,5,7-trihydroxy-3,4-dihydro-2H-1-benzopyran-2-yl)phenoxy]oxane-2-carboxylic acid;6-{3,5-dihydroxy-2-[3-(4-hydroxyphenyl)propanoyl]phenoxy}-3,4,5-trihydroxyoxane-2-carboxylic acid;6-{3,5-dihydroxy-4-[3-(4-hydroxyphenyl)propanoyl]phenoxy}-3,4,5-trihydroxyoxane-…	HMDB0127739;HMDB0127740;HMDB0128096;HMDB0128097;HMDB0128098;HMDB0129331;HMDB0129983;HMDB0129984;HMDB0129985;HMDB0132741;HMDB0133590;HMDB0133591;HMDB0134588;HMDB0134589;HMDB0134590;HMDB0134591;HMDB0134592;HMDB0134593;HMDB0134594;HMDB0134597;HMDB0134599;HMDB0134601;HMDB0134602;HMDB0134603;HMDB0134606;HMDB0134607;HMDB0135526;HMDB0135527;HMDB0029544;HMDB0031555;HMDB0033850;HMDB0037476;HMDB0041768;HMD…	5	Quinacetol_sulfate;Neoastilbin;2',3,4,4',6'-Peptahydroxychalcone_4'-O-glucoside;Astilbin;Neocarthamin	C18944;C09803;C16408;C17449;C17675
pos-M472T310	2.27325	0.0122174	0.0277803	1	1	1	1.30146	0.185392	up	472.254	5.17353	0	0	-	Unknown	-	-	-	0	-	-	0	-	-
pos-M472T280	3.8857	8.79716e-07	8.57164e-06	1	1	1	1.7361	0.21319	up	472.063	4.66884	1	0	-	Unknown	-	-	-	1	Cefazolin	HMDB0015422	2	GW_0742;Cefazolin	C15625;C06880
pos-M472T174	2.32933	6.78737e-05	0.000308102	1	1	1	1.28986	0.344417	up	472.13	2.90605	1	0	-	Unknown	-	-	-	1	[(4-{3-[2-(2,4-dihydroxyphenyl)-2-oxoethyl]-4,6-dihydroxy-2-methoxyphenyl}-2-methylbut-2-en-1-yl)oxy]sulfonic acid	HMDB0125476	0	-	-
pos-M471T48	4.89262	6.50406e-07	6.7457e-06	1	1	1	1.89149	0.216911	up	470.684	0.798767	0	0	-	Unknown	-	-	-	0	-	-	0	-	-
pos-M471T295	2.62376	1.14344e-06	1.05201e-05	1	1	1	1.46438	0.193651	up	470.968	4.92203	0	0	-	Unknown	-	-	-	0	-	-	0	-	-
pos-M471T280	5.74866	1.22256e-13	7.41327e-11	1	1	1	1.99983	0.168818	up	471.061	4.66662	1	0	-	Unknown	-	-	-	0	-	-	3	7a-Hydroxy-O-carbamoyl-deacetylcephalosporin_C;3,4-Bis(7-chloroindol-3-yl)pyrrole-2,5-dicarboxylate;Copper_gluconate	C06569;C19698;C12278
pos-M471T233	5.93607	2.22063e-10	1.34967e-08	1	1	1	2.00444	0.349193	up	471.017	3.88955	1	0	-	Unknown	-	-	-	4	Sanguisorbic acid dilactone;(4-{3,5-dihydroxy-8,8-dimethyl-4-oxo-4H,8H-pyrano[2,3-f]chromen-2-yl}phenyl)oxidanesulfonic acid;(3-{3,5-dihydroxy-8,8-dimethyl-4-oxo-4H,8H-pyrano[2,3-f]chromen-2-yl}phenyl)oxidanesulfonic acid;({3,5-dihydroxy-8-methyl-4-oxo-2-phenyl-4H,8H-pyrano[2,3-f]chromen-8-yl}methoxy)sulfonic acid	HMDB0029274;HMDB0127399;HMDB0127420;HMDB0127425	0	-	-
pos-M470T233	5.61253	1.7061e-08	3.68252e-07	1	1	1	1.9695	0.248576	up	470.022	3.88992	1	0	-	Unknown	-	-	-	0	-	-	1	Rimsulfuron	C10952
pos-M470T188	4.40625	0.00014981	0.000606168	1	1	1	1.80372	0.30864	up	470.104	3.13272	0	0	-	Unknown	-	-	-	0	-	-	0	-	-
pos-M469T255	2.22659	2.38278e-05	0.000127837	1	1	1	1.24542	0.391661	up	469.119	4.24757	0	0	-	Unknown	-	-	-	0	-	-	0	-	-
pos-M469T247	2.97134	1.44319e-07	2.00799e-06	1	1	1	1.57171	0.0815743	up	469.084	4.11608	0	0	-	Unknown	-	-	-	0	-	-	0	-	-
pos-M469T233	6.98907	2.16266e-07	2.76825e-06	1	1	1	2.1106	0.0292009	up	469.02	3.88811	1	0	-	Unknown	-	-	-	1	Bicalutamide	HMDB0015260	1	Bicalutamide	C08160
pos-M469T224	5.36299	0.000896813	0.00283436	1	1	1	1.9203	0.120878	up	469.105	3.7386	1	0	-	Unknown	-	-	-	1	(beta-1-O-[N-(2-formyl-3-chlorophenyl)anthraniloyl]-D-glucupyranuronic acid)	HMDB0060032	1	Stypandrol	C09971
pos-M469T221	5.22405	0.000103392	0.000440064	1	1	1	1.79895	0.0460226	up	469.123	3.67975	1	0	-	Unknown	-	-	-	3	Cubebinone;8-Acetoxy-4'-methoxypinoresinol;Sesartemin	HMDB0033259;HMDB0033277;HMDB0038931	2	Sesartemin;5'-Benzoylphosphoadenosine	C10884;C06433
pos-M468T224	8.41269	1.96981e-06	1.62226e-05	1	1	1	2.19628	0.0513932	up	468.111	3.73699	1	0	-	Unknown	-	-	-	1	Myricetin 3-arabinoside	HMDB0041635	0	-	-
pos-M467T48	2.08855	1.56778e-07	2.14696e-06	1	1	1	1.28047	0.0647306	up	466.724	0.802533	0	0	-	Unknown	-	-	-	0	-	-	0	-	-
pos-M467T237	2.18638	0.00372468	0.0098847	1	1	1	1.10659	0.406103	up	467.142	3.94195	1	0	-	Unknown	-	-	-	11	3,4,5-trihydroxy-2-[hydroxy(3,4,5-trihydroxyoxan-2-yl)methyl]-4-[3,4,5-trihydroxy-6-(hydroxymethyl)oxan-2-yl]cyclohexa-2,5-dien-1-one;Melledonal B;Doxycycline;Tetracycline;Carnocin CP 5;2-(3,4-dihydroxyphenyl)-3,7-dihydroxy-5-{[3,4,5-trihydroxy-6-(hydroxymethyl)oxan-2-yl]oxy}-1位鈦?chromen-1-ylium;2-(3,4-dihydroxyphenyl)-5,7-dihydroxy-3-{[3,4,5-trihydroxy-6-(hydroxymethyl)oxan-2-yl]oxy}-1位鈦?chromen…	HMDB0128223;HMDB0037043;HMDB0014399;HMDB0014897;HMDB0038222;HMDB0125125;HMDB0125126;HMDB0030684;HMDB0037977;HMDB0037978;HMDB0037990	5	Tetracycline;Doxycycline;Chrysanthemin;Cyanidin_3-O-galactoside;Cyanidin_5-O-glucoside	C06570;C06973;C08604;C08647;C16298
pos-M467T224	10.2258	1.18655e-12	3.29128e-10	1	1	1	2.28345	0.0573405	up	467.108	3.73972	1	0	-	Unknown	-	-	-	3	4-Hydroxyphenytoin glucuronide;Artomunoxanthentrione;Lacosamide-glucuronide	HMDB0060769;HMDB0037913;HMDB0060829	3	SB_243213;beta-Peltatin_A_methyl_ether;Wortmannin	C11743;C10730;C15181
pos-M466T444	5.53031	2.71505e-05	0.00014264	1	1	1	1.86801	0.346661	up	466.296	7.39763	1	0	-	Unknown	-	-	-	1	LysoPC(14:1(9Z))	HMDB0010380	1	16alpha,17alpha-Dihydroxyprogesterone_acetophenide	C14674
pos-M466T217	2.24921	0.00488275	0.0124584	0.916667	0.722222	1	1.24056	0.228843	up	466.124	3.622	1	0	-	Unknown	-	-	-	1	Moricizine	HMDB0014818	1	Moricizine	C07743
pos-M466T202	5.78953	1.30355e-08	3.01051e-07	1	1	1	2.00507	0.0539374	up	466.077	3.36853	1	0	-	Unknown	-	-	-	6	(5-{3,5-dihydroxy-8,8-dimethyl-4-oxo-4H,8H-pyrano[2,3-f]chromen-2-yl}-2-hydroxyphenyl)oxidanesulfonic acid;(4-{5,8-dihydroxy-12,12-dimethyl-6-oxo-3,11,14-trioxatetracyclo[8.5.0.0虏,鈦?0鹿鲁,鹿鈦礭pentadeca-1(10),2(7),4,8-tetraen-4-yl}phenyl)oxidanesulfonic acid;{4-[3,5-dihydroxy-8-(hydroxymethyl)-8-methyl-4-oxo-4H,8H-pyrano[2,3-f]chromen-2-yl]phenyl}oxidanesulfonic acid;{[3,5-dihydroxy-2-(4-hydroxypheny…	HMDB0127404;HMDB0127409;HMDB0127413;HMDB0127414;HMDB0127436;HMDB0127446	0	-	-
pos-M465T57_2	2.78619	7.96939e-05	0.000353271	1	1	1	1.4982	0.103376	up	465.182	0.9476	1	0	-	Unknown	-	-	-	1	Aripiprazole	HMDB0005042	1	Aripiprazole	C12564
pos-M465T57_1	2.81043	6.47053e-06	4.29622e-05	1	1	1	1.42734	0.260081	up	465.062	0.942125	1	0	-	Unknown	-	-	-	1	(-)-Epiafzelechin 3-gallate	HMDB0038846	1	4-Hydroxyglucobrassicin	C08422
pos-M465T202	7.30144	1.07473e-10	7.76245e-09	1	1	1	2.13101	0.0235368	up	465.074	3.36853	0	0	-	Unknown	-	-	-	0	-	-	0	-	-
pos-M464T56	4.8653	0.000165133	0.000657957	1	1	1	1.83983	0.221581	up	464.069	0.937842	0	0	-	Unknown	-	-	-	0	-	-	0	-	-
pos-M464T55	3.08799	1.56176e-05	8.94777e-05	1	1	1	1.54904	0.107343	up	464.184	0.916283	1	0	-	Unknown	-	-	-	2	Pivampicillin;Gefitinib	HMDB0015542;HMDB0014462	1	Pivampicillin	C11750
pos-M464T476	4.15283	6.42285e-06	4.27057e-05	1	1	1	1.74601	0.0885253	up	464.204	7.92803	1	0	-	Unknown	-	-	-	1	Vilazodone	HMDB0015637	0	-	-
pos-M464T425	8.09844	7.45664e-11	5.87385e-09	1	1	1	2.19065	0.146837	up	464.281	7.079	0	0	-	Unknown	-	-	-	0	-	-	0	-	-
pos-M464T385	7.55022	2.39318e-09	8.22133e-08	1	1	1	2.12329	0.192482	up	464.312	6.42138	1	0	-	Unknown	-	-	-	5	Oleoylcarnitine;Vaccenyl carnitine;Elaidic carnitine;11Z-Octadecenylcarnitine;Octadecenoylcarnitine	HMDB0005065;HMDB0006351;HMDB0006464;HMDB0013338;HMDB0094687	4	Gentamicin_C2;Gentamicin_C2b;Gentamicin_C2a;Perindopril_erbumine	C02033;C17706;C21270;C07707
pos-M464T229	3.55081	0.000154266	0.000621403	1	1	1	1.66289	0.0953488	up	464.006	3.81531	1	0	-	Unknown	-	-	-	2	3,6-dihydroxy-2-[3-methoxy-4-(sulfooxy)phenyl]-7-(sulfinooxy)-3,4-dihydro-2H-1-benzopyran-5-olate;Thiamine pyrophosphate	HMDB0127823;HMDB0001372	2	Thiamin_diphosphate;Sinalbin	C00068;C08426
pos-M463T55_2	5.65749	2.08484e-05	0.000114274	1	1	1	1.9332	0.0537312	up	463.183	0.916167	1	0	-	Unknown	-	-	-	3	Verbasoside;Diferuloylputrescine;PA(8:0/8:0)	HMDB0039233;HMDB0033468;HMDB0114771	1	(+)-Plicamine	C12254
pos-M463T55_1	5.58279	1.81945e-05	0.000101956	1	1	1	1.91853	0.133276	up	463.068	0.924525	1	0	-	Unknown	-	-	-	5	(2-hydroxy-2-{9-[(3-methylbut-2-enoyl)oxy]-2-oxo-2H,8H,9H-furo[2,3-h]chromen-8-yl}propoxy)sulfonic acid;(2-{9-hydroxy-2-oxo-2H,8H,9H-furo[2,3-h]chromen-8-yl}-2-[(3-methylbut-2-enoyl)oxy]propoxy)sulfonic acid;(8-{1-hydroxy-2-[(3-methylbut-2-enoyl)oxy]propan-2-yl}-2-oxo-2H,8H,9H-furo[2,3-h]chromen-9-yl)oxidanesulfonic acid;[2-hydroxy-2-(9-{[(2E)-2-methylbut-2-enoyl]oxy}-2-oxo-2H,8H,9H-furo[2,3-h]ch…	HMDB0128927;HMDB0128935;HMDB0128936;HMDB0129114;HMDB0033145	2	Azimsulfuron;Cephapirin_sodium	C18438;C08101
pos-M463T475	3.52656	9.03645e-09	2.27247e-07	1	1	1	1.63374	0.148457	up	463.2	7.92403	1	0	-	Unknown	-	-	-	3	13-Hydroxy-5'-O-methylmelledonal;Retrocalamin;Alvimopan	HMDB0035864;HMDB0038159;HMDB0015631	1	3beta-Hydroxy-16-phosphonopregn-5-en-20-one_monoethyl_ester	C15173
pos-M463T266	2.6048	1.90174e-05	0.000105727	1	1	1	1.47494	0.045417	up	463.095	4.43088	0	0	-	Unknown	-	-	-	0	-	-	0	-	-
pos-M462T55	10.1082	1.70824e-10	1.0962e-08	1	1	1	2.23262	0.0671286	up	462.181	0.908675	1	0	-	Unknown	-	-	-	3	3-cis-Hydroxyglipizide;4-trans-Hydroxyglipizide;Tamsulosin hydrochloride	HMDB0060934;HMDB0060935;HMDB0042022	1	Idanpramine	C17728
pos-M462T410	6.32622	6.87299e-09	1.87259e-07	1	1	1	2.02724	0.146305	up	462.266	6.837	1	0	-	Unknown	-	-	-	1	desmethylastemizole	HMDB0061013	0	-	-
pos-M462T365	8.54714	2.4594e-09	8.4045e-08	1	1	1	2.18161	0.223833	up	462.297	6.08625	1	0	-	Unknown	-	-	-	2	Linoelaidyl carnitine;Linoleyl carnitine	HMDB0006461;HMDB0006469	2	N-Arachidonyl_dopamine;3-(O-Geranylgeranyl)-sn-glycerol_1-phosphate	C12271;C04590
pos-M462T287	2.56509	4.01121e-05	0.000198122	1	1	1	1.46131	0.0718765	up	462.133	4.77532	1	0	-	Unknown	-	-	-	1	2-amino-4-({1-[(carboxymethyl)-C-hydroxycarbonimidoyl]-2-[(3-oxo-1-phenylpropyl)sulfanyl]ethyl}-C-hydroxycarbonimidoyl)butanoic acid	HMDB0135282	1	N-Methyl-2,3,7,8-tetramethoxy-5,6-dihydrobenzophenathridine-6-ethanoic_acid	C12223
pos-M461T62	9.43078	1.52161e-06	1.31373e-05	1	1	1	2.25548	0.0842042	up	461.205	1.03188	1	0	-	Unknown	-	-	-	2	Quinapril;Thiothixene	HMDB0015019;HMDB0015560	2	Lincomycin_hydrochloride;Quinapril	C14002;C07398
pos-M461T286	2.92927	6.49827e-06	4.31048e-05	1	1	1	1.56815	0.0826044	up	461.14	4.77482	1	0	-	Unknown	-	-	-	52	3-(3-hydroxyphenyl)-2-(4-hydroxyphenyl)-4-[(E)-2-(4-hydroxyphenyl)ethenyl]-2,3-dihydro-1-benzofuran-6-ol;5-{6-hydroxy-4-[(E)-2-(4-hydroxyphenyl)ethenyl]-2-phenyl-2,3-dihydro-1-benzofuran-3-yl}benzene-1,3-diol;5-[6-hydroxy-2-(4-hydroxyphenyl)-4-[(E)-2-phenylethenyl]-2,3-dihydro-1-benzofuran-3-yl]benzene-1,3-diol;3-(3-hydroxyphenyl)-4-[(E)-2-(4-hydroxyphenyl)ethenyl]-2-phenyl-2,3-dihydro-1-benzofur…	HMDB0129155;HMDB0129156;HMDB0129157;HMDB0129165;HMDB0129166;HMDB0129167;HMDB0129172;HMDB0129173;HMDB0129174;HMDB0129178;HMDB0129182;HMDB0129183;HMDB0129184;HMDB0129189;HMDB0129190;HMDB0129191;HMDB0129195;HMDB0129199;HMDB0135817;HMDB0135818;HMDB0135819;HMDB0135824;HMDB0135825;HMDB0135826;HMDB0135831;HMDB0135832;HMDB0135833;HMDB0034698;HMDB0040502;HMDB0129592;HMDB0129593;HMDB0129594;HMDB0129595;HMD…	2	Glaucolide_B;sec-o-Glucosylhamaudol	C09465;C17484
pos-M461T146	2.98873	1.28417e-05	7.57756e-05	1	1	1	1.48581	0.0642036	up	461.09	2.43411	1	0	-	Unknown	-	-	-	6	{4,8-dihydroxy-17-methoxy-10-oxo-2-oxatricyclo[13.2.2.1鲁,鈦穄icosa-1(17),3,5,7(20),15,18-hexaen-14-yl}oxidanesulfonic acid;{4,14-dihydroxy-17-methoxy-10-oxo-2-oxatricyclo[13.2.2.1鲁,鈦穄icosa-1(17),3,5,7(20),15,18-hexaen-8-yl}oxidanesulfonic acid;{4,8-dihydroxy-17-methoxy-10-oxo-2-oxatricyclo[13.2.2.1鲁,鈦穄icosa-1(17),3,5,7(20),15,18-hexaen-11-yl}oxidanesulfonic acid;{4,11-dihydroxy-17-methoxy-10-oxo-2-…	HMDB0133431;HMDB0133432;HMDB0133434;HMDB0133435;HMDB0133437;HMDB0133438	1	Bifenthrin	C10980
pos-M460T62	26.7378	6.13029e-06	4.12281e-05	1	1	1	2.72889	0.0151867	up	460.202	1.03059	1	0	-	Unknown	-	-	-	2	Cortisol 21-sulfate;b-D-Xylopyranosyl-(1->4)-a-L-rhamnopyranosyl-(1->2)-D-fucose	HMDB0062779;HMDB0041225	1	Cortisol_21-sulfate	C02822
pos-M460T287	3.54592	4.57412e-15	7.61577e-12	1	1	1	1.7092	0.0355289	up	460.136	4.77518	1	0	-	Unknown	-	-	-	1	Pitavastatin	HMDB0041991	0	-	-
pos-M459T58	2.24606	0.0206445	0.0439409	0.916667	0.707639	1	1.01182	0.466167	up	459.254	0.95975	1	0	-	Unknown	-	-	-	5	1-(5Z,8Z,11Z,14Z-eicosatetraenoyl)-sn-glycero-3-phosphate;LysoPA(20:4(8Z,11Z,14Z,17Z)/0:0);Astemizole;(R)-1-O-[b-D-Apiofuranosyl-(1->2)-b-D-glucopyranoside]-1,3-octanediol;Vilazodone	HMDB0062312;HMDB0114742;HMDB0014775;HMDB0032798;HMDB0015637	1	Astemizole	C06832
pos-M459T55	8.34362	1.49771e-10	9.93156e-09	1	1	1	2.17282	0.0965302	up	459.19	0.916283	1	0	-	Unknown	-	-	-	4	Gein;3-Hydroxychavicol 1-[rhamnosyl-(1->6)-glucoside];Eugenol O-[a-L-Arabinofuranosyl-(1->6)-b-D-glucopyranoside];Deoxynivalenol 3-glucoside	HMDB0029909;HMDB0037108;HMDB0037603;HMDB0039852	0	-	-
pos-M458T66	2.20191	0.000500554	0.00170741	1	1	1	1.20925	0.308258	up	458.112	1.09902	1	0	-	Unknown	-	-	-	4	(2-hydroxy-2-{9-[(3-methylbut-2-enoyl)oxy]-2-oxo-2H,8H,9H-furo[2,3-h]chromen-8-yl}propoxy)sulfonic acid;(2-{9-hydroxy-2-oxo-2H,8H,9H-furo[2,3-h]chromen-8-yl}-2-[(3-methylbut-2-enoyl)oxy]propoxy)sulfonic acid;(8-{1-hydroxy-2-[(3-methylbut-2-enoyl)oxy]propan-2-yl}-2-oxo-2H,8H,9H-furo[2,3-h]chromen-9-yl)oxidanesulfonic acid;[2-hydroxy-2-(9-{[(2E)-2-methylbut-2-enoyl]oxy}-2-oxo-2H,8H,9H-furo[2,3-h]ch…	HMDB0128927;HMDB0128935;HMDB0128936;HMDB0129114	0	-	-
pos-M458T55	32.6132	1.93632e-08	4.08146e-07	1	1	1	2.75994	0.179167	up	458.186	0.916408	1	0	-	Unknown	-	-	-	2	Propylene glycol alginate;Aminopterin	HMDB0039860;HMDB0001833	0	-	-
pos-M457T168	2.38508	4.91352e-06	3.44352e-05	1	1	1	1.40683	0.0628122	up	457.301	2.79827	1	0	-	Unknown	-	-	-	2	LysoPE(0:0/15:0);LysoPE(15:0/0:0)	HMDB0011472;HMDB0011502	0	-	-
pos-M456T361	3.47304	2.24847e-06	1.81506e-05	1	1	1	1.64585	0.267282	up	456.222	6.0178	1	0	-	Unknown	-	-	-	1	8-Propanoylneosolaniol	HMDB0038562	4	Gentamicin_A2;5-Ribosylparomamine;Istamycin_A1;Istamycin_B1	C17701;C18002;C17987;C17992
pos-M456T169	2.31459	8.62969e-06	5.42979e-05	1	1	1	1.33721	0.260361	up	456.109	2.81916	1	0	-	Unknown	-	-	-	2	N-Acetyl gemifloxacin;7-chloro-2-(1-hydroxy-3-methoxy-4-oxocyclohexa-2,5-dien-1-yl)-3,5,6,8-tetramethoxy-4H-chromen-4-one	HMDB0060633;HMDB0135841	0	-	-
pos-M455T383	4.85878	4.71903e-05	0.000227102	1	1	1	1.86461	0.2268	up	455.295	6.38097	1	0	-	Unknown	-	-	-	23	Verapamil;beta-Citraurin;3-Hydroxy-8'-apo-epsilon-caroten-8'-al;24,25-Dihydroxyvitamin D;25,26-dihydroxyvitamin D;Calcitriol;7a,12a-Dihydroxy-cholestene-3-one;24R,25-Dihydroxyvitamin D3;23S,25-dihydroxyvitamin D3;3 beta-Hydroxy-5-cholestenoate;7 alpha,24-Dihydroxy-4-cholesten-3-one;7 alpha,26-Dihydroxy-4-cholesten-3-one;Paricalcitol;Neotigogenin;Smilagenin;Octadecyl cis-p-coumarate;(24R)-24,25-Di…	HMDB0001850;HMDB0035091;HMDB0036885;HMDB0000430;HMDB0001420;HMDB0001903;HMDB0002197;HMDB0006226;HMDB0006720;HMDB0012453;HMDB0012457;HMDB0012459;HMDB0015046;HMDB0030047;HMDB0030048;HMDB0035300;HMDB0060133;HMDB0060425;HMDB0060508;HMDB0030024;HMDB0062401;HMDB0062610;HMDB0062736	21	Verapamil;4,4'-Diaponeurosporenic_acid;beta-Citraurin;Calcitriol;Sarsasapogenin;Secalciferol;Paricalcitol;Smilagenin;Tigogenin;1-alpha,24(R)-Dihydroxyvitamin_D3;5,6-24(S),25-Diepoxycholesterol;3beta,5beta-Ketodiol;Neotigogenin;7alpha,24-Dihydroxy-4-cholesten-3-one;7alpha,25-Dihydroxy-4-cholesten-3-one;3beta-Hydroxy-5-cholestenoate;7alpha,26-Dihydroxy-4-cholesten-3-one;4-Cholesten-7alpha,12alpha-d…	C07188;C16146;C20894;C01673;C03963;C07712;C08127;C08913;C08914;C12919;C15633;C16493;C16819;C17331;C17332;C17333;C17336;C17339;C19648;C19649;C19650
pos-M455T258	4.05222	5.91124e-05	0.000274539	1	1	1	1.78914	0.105672	up	455.059	4.30192	1	0	-	Unknown	-	-	-	7	Se-Adenosylselenohomocysteine;Se-Adenosyl-L-selenohomocysteine;{4-[3-(5-methoxy-2,2-dimethyl-2H-chromen-6-yl)prop-2-enoyl]phenyl}oxidanesulfonic acid;6-{[6-(2-carboxyethyl)-4-methoxy-2H-1,3-benzodioxol-5-yl]oxy}-3,4,5-trihydroxyoxane-2-carboxylic acid;3,4,5-trihydroxy-6-{[3-(6-hydroxy-7-methoxy-2H-1,3-benzodioxol-5-yl)propanoyl]oxy}oxane-2-carboxylic acid;6-{[6-(2-carboxyethyl)-5-methoxy-2H-1,3-b…	HMDB0011117;HMDB0062526;HMDB0125858;HMDB0128730;HMDB0128731;HMDB0128735;HMDB0128736	3	Se-Adenosyl-L-selenohomocysteine;4-Aminoanhydrochlortetracycline;O-Carbamoyl-deacetylcephalosporin_C	C05692;C18299;C06568
pos-M455T174	5.43434	8.74394e-05	0.000382276	1	1	1	1.94484	0.0565089	up	455.115	2.90542	1	0	-	Unknown	-	-	-	6	8,16-dihydroxy-6-(6-hydroxy-1-benzofuran-2-yl)-12-methyl-3,13-dioxapentacyclo[10.7.1.0虏,鹿鈦?0鈦?鈦?0鹿鈦?鹿鈦筣icosa-2(10),4,6,8,14(19),15,17-heptaen-11-one;6-{[2-(1,2-dihydroxypropan-2-yl)-7-oxo-2H,3H,7H-furo[3,2-g]chromen-9-yl]oxy}-3,4,5-trihydroxyoxane-2-carboxylic acid;3,4,5-trihydroxy-6-{[3-hydroxy-2-(2-hydroxypropan-2-yl)-7-oxo-2H,3H,7H-furo[3,2-g]chromen-9-yl]oxy}oxane-2-carboxylic acid;Apiosylglu…	HMDB0137763;HMDB0132922;HMDB0132924;HMDB0035318;HMDB0036523;HMDB0038422	0	-	-
pos-M454T383	10.1821	2.76855e-08	5.39919e-07	1	1	1	2.26324	0.116703	up	454.292	6.38095	1	1	LysoPE 16:0	Lipids and lipid-like molecules	Glycerophospholipids	HMDB11473;HMDB11503	C04438	9	LysoPE(0:0/16:0);LysoPE(16:0/0:0);Sambutoxin;3-Hydroxyhexadecanoylcarnitine;2-Hydroxyhexadecanoylcarnitine;3-hydroxyhexadecanoyl carnitine;DHAP(18:0);LysoPA(0:0/18:1(9Z));LysoPA(18:1(9Z)/0:0)	HMDB0011473;HMDB0011503;HMDB0041085;HMDB0013336;HMDB0013337;HMDB0061642;HMDB0011133;HMDB0007851;HMDB0007855	1	Stearoylglycerone_phosphate	C03805
pos-M454T209	3.53143	0.000485943	0.00166454	1	1	1	1.67903	0.0943516	up	454.149	3.481	1	0	-	Unknown	-	-	-	3	Oxynarcotine;(-)-Epigallocatechin 3-cinnamate;[5-hydroxy-7-methoxy-2,2-dimethyl-6-(3-phenylpropanoyl)-3,4-dihydro-2H-1-benzopyran-4-yl]oxidanesulfonic acid	HMDB0030247;HMDB0038831;HMDB0125835	0	-	-
pos-M454T169	10.3335	7.61323e-05	0.000339677	1	1	1	2.29	0.0606804	up	454.097	2.82301	0	0	-	Unknown	-	-	-	0	-	-	0	-	-
pos-M453T476	2.13686	0.0077667	0.0187179	1	1	1	1.16149	0.287113	up	453.17	7.92897	1	0	-	Unknown	-	-	-	7	Melleolide M;Phenethyl rutinoside;Eplerenone;Armillaripin;4-O-Methylmelleolide;Armillarin;Clausarinol	HMDB0035068;HMDB0032622;HMDB0014838;HMDB0030404;HMDB0037039;HMDB0039380;HMDB0041407	6	Avizafone;2,2-Dimethyl-3,4-bis(4-methoxyphenyl)-2H-1-benzopyran-7-ol_acetate;Magnoshinin;Eplerenone;Estra-1,3,5(10)-triene-3,6alpha,17beta-triol_triacetate;Estra-1,3,5(10)-triene-3,6beta,17beta-triol_triacetate	C11725;C15027;C10658;C12512;C15382;C15440
pos-M453T280	3.44297	1.41865e-06	1.24753e-05	1	1	1	1.67227	0.0980379	up	453.073	4.66895	1	0	-	Unknown	-	-	-	1	Benzofenap	HMDB0041340	1	Benzofenap	C18555
pos-M453T142	2.25096	4.87945e-06	3.42191e-05	1	1	1	1.26475	0.137832	up	453.267	2.37465	1	0	-	Unknown	-	-	-	1	(14alpha,17beta,20S,22R)-14,20-Epoxy-17-hydroxy-1-oxowitha-3,5,24-trienolide	HMDB0032685	0	-	-
pos-M452T95	2.23982	0.00432742	0.0112328	1	1	1	1.29826	0.22859	up	452.223	1.59123	1	0	-	Unknown	-	-	-	1	Norbuprenorphine	HMDB0060546	1	Formylmethionyl-leucyl-phenylalanine_methyl_ester	C11221
pos-M452T69	3.26418	1.6778e-08	3.63951e-07	1	1	1	1.62847	0.272235	up	452.121	1.15287	1	0	-	Unknown	-	-	-	5	Fukinolic acid;Avicularin;Quercetin 3-arabinoside;6-Hydroxyluteolin 6-xyloside;Quercetin 7-xyloside	HMDB0029499;HMDB0030860;HMDB0033795;HMDB0037595;HMDB0037927	1	Chlorohyssopifolin_A	C09359
pos-M452T280	4.17917	6.38975e-06	4.25342e-05	1	1	1	1.803	0.0805798	up	452.078	4.66697	1	0	-	Unknown	-	-	-	2	(beta-1-O-[N-(2-formyl-3-chlorophenyl)anthraniloyl]-D-glucupyranuronic acid);Halosulfuron-methyl	HMDB0060032;HMDB0034859	1	Halosulfuron-methyl	C18442
pos-M452T107	3.99221	1.78495e-06	1.49842e-05	1	1	1	1.76997	0.225242	up	452.121	1.77807	1	0	-	Unknown	-	-	-	5	Fukinolic acid;Avicularin;Quercetin 3-arabinoside;6-Hydroxyluteolin 6-xyloside;Quercetin 7-xyloside	HMDB0029499;HMDB0030860;HMDB0033795;HMDB0037595;HMDB0037927	1	Chlorohyssopifolin_A	C09359
pos-M451T70	7.5662	2.48282e-07	3.09451e-06	1	1	1	2.14866	0.141163	up	451.119	1.16048	1	0	-	Unknown	-	-	-	5	6-[2-(carboxymethyl)-3,5-dihydroxy-4-(3-methylbut-2-en-1-yl)phenoxy]-3,4,5-trihydroxyoxane-2-carboxylic acid;6-[4-(carboxymethyl)-3,5-dihydroxy-2-(3-methylbut-2-en-1-yl)phenoxy]-3,4,5-trihydroxyoxane-2-carboxylic acid;6-[2-(carboxymethyl)-3,5-dihydroxy-6-(3-methylbut-2-en-1-yl)phenoxy]-3,4,5-trihydroxyoxane-2-carboxylic acid;3,4,5-trihydroxy-6-({2-[2,4,6-trihydroxy-3-(3-methylbut-2-en-1-yl)phenyl…	HMDB0125492;HMDB0125493;HMDB0125494;HMDB0125495;HMDB0036984	0	-	-
pos-M451T280	5.12463	1.13476e-13	7.39691e-11	1	1	1	1.93739	0.0619529	up	451.076	4.66662	1	0	-	Unknown	-	-	-	2	Ziprasidone;Mollicellin C	HMDB0014391;HMDB0033341	4	Ziprasidone;Podophyllotoxone;Aklavinone;Mollicellin_C	C07568;C10875;C12424;C20046
pos-M451T276	2.43936	3.99846e-06	2.90487e-05	1	1	1	1.41779	0.137276	up	451.095	4.59697	1	0	-	Unknown	-	-	-	1	O-Deethylated candesartan	HMDB0013842	3	Exserohilone;Eupachlorin;Cyfluthrin	C10593;C09416;C10982
pos-M451T107	14.0467	5.15772e-05	0.000244647	1	1	1	2.45495	0.115853	up	451.119	1.77821	1	0	-	Unknown	-	-	-	5	6-[2-(carboxymethyl)-3,5-dihydroxy-4-(3-methylbut-2-en-1-yl)phenoxy]-3,4,5-trihydroxyoxane-2-carboxylic acid;6-[4-(carboxymethyl)-3,5-dihydroxy-2-(3-methylbut-2-en-1-yl)phenoxy]-3,4,5-trihydroxyoxane-2-carboxylic acid;6-[2-(carboxymethyl)-3,5-dihydroxy-6-(3-methylbut-2-en-1-yl)phenoxy]-3,4,5-trihydroxyoxane-2-carboxylic acid;3,4,5-trihydroxy-6-({2-[2,4,6-trihydroxy-3-(3-methylbut-2-en-1-yl)phenyl…	HMDB0125492;HMDB0125493;HMDB0125494;HMDB0125495;HMDB0036984	0	-	-
pos-M450T56	4.10274	1.13592e-05	6.84808e-05	1	1	1	1.73021	0.276622	up	450.173	0.9281	1	0	-	Unknown	-	-	-	24	6-Hydroxyfluvastatin;5-Hydroxyfluvastatin;3,4,5-trihydroxy-6-{2-[(1E)-3-(4-hydroxy-2-methoxyphenyl)prop-1-en-1-yl]phenoxy}oxane-2-carboxylic acid;3,4,5-trihydroxy-6-{4-[3-(2-hydroxyphenyl)prop-2-en-1-yl]-3-methoxyphenoxy}oxane-2-carboxylic acid;3,4,5-trihydroxy-6-{6-hydroxy-2-methoxy-3-[(2E)-3-phenylprop-2-en-1-yl]phenoxy}oxane-2-carboxylic acid;3,4,5-trihydroxy-6-{2-hydroxy-3-methoxy-4-[(2E)-3-p…	HMDB0014037;HMDB0014039;HMDB0130340;HMDB0130341;HMDB0130344;HMDB0130345;HMDB0130348;HMDB0130349;HMDB0130351;HMDB0130352;HMDB0130354;HMDB0130355;HMDB0130357;HMDB0130995;HMDB0135632;HMDB0135633;HMDB0135635;HMDB0135636;HMDB0135638;HMDB0031723;HMDB0033855;HMDB0037689;HMDB0039927;HMDB0040503	3	2-(2,4,5-Trimethoxyphenyl)-5,6,7,8-tetramethoxy-4H-1-benzopyran-4-one;2-(3,4,5-Trimethoxyphenyl)-5,6,7,8-tetramethoxy-4H-1-benzopyran-4-one;(-)-Medicocarpin	C14942;C14953;C16223
pos-M450T280	5.6941	2.53511e-10	1.48207e-08	1	1	1	1.98426	0.150435	up	450.083	4.66662	1	0	-	Unknown	-	-	-	3	(4-{3,5-dihydroxy-8,8-dimethyl-4-oxo-4H,8H-pyrano[2,3-f]chromen-2-yl}phenyl)oxidanesulfonic acid;(3-{3,5-dihydroxy-8,8-dimethyl-4-oxo-4H,8H-pyrano[2,3-f]chromen-2-yl}phenyl)oxidanesulfonic acid;({3,5-dihydroxy-8-methyl-4-oxo-2-phenyl-4H,8H-pyrano[2,3-f]chromen-8-yl}methoxy)sulfonic acid	HMDB0127399;HMDB0127420;HMDB0127425	1	Hetacillin_potassium	C13980
pos-M450T163_1	13.6605	0.000376068	0.00133573	1	1	1	2.43758	0.269399	up	449.734	2.72338	0	0	-	Unknown	-	-	-	0	-	-	0	-	-
pos-M450T130	3.64282	1.72055e-06	1.45277e-05	1	1	1	1.69754	0.0850396	up	450.105	2.16784	1	0	-	Unknown	-	-	-	1	Ipratropium bromide	HMDB0014476	3	Cyhalothrin;Altanserin;4-Aminoanhydrochlortetracycline	C10983;C11734;C18299
pos-M449T55	7.83156	0.000688591	0.00225189	1	1	1	2.1257	0.172684	up	449.169	0.916308	1	0	-	Unknown	-	-	-	26	Armillaridin;(Z)-Narceine imide;3-(4-hydroxyphenyl)-1-[2,4,6-trihydroxy-3,5-bis(3-methylbut-2-en-1-yl)phenyl]propan-1-one;3-phenyl-1-[2,4,6-trihydroxy-3-(4-hydroxy-3-methylbut-2-en-1-yl)-5-(3-methylbut-2-en-1-yl)phenyl]propan-1-one;3-phenyl-1-{2,4,6-trihydroxy-3-[(2E)-4-hydroxy-3-methylbut-2-en-1-yl]-5-(3-methylbut-2-en-1-yl)phenyl}propan-1-one;1-{3-[(3,3-dimethyloxiran-2-yl)methyl]-2,4,6-trihydr…	HMDB0035134;HMDB0030378;HMDB0133033;HMDB0133052;HMDB0133054;HMDB0133056;HMDB0133058;HMDB0133059;HMDB0133060;HMDB0133073;HMDB0133095;HMDB0133097;HMDB0133099;HMDB0133101;HMDB0133103;HMDB0133105;HMDB0133107;HMDB0133109;HMDB0133111;HMDB0133113;HMDB0030741;HMDB0031361;HMDB0032005;HMDB0035297;HMDB0035298;HMDB0036833	1	Vismione_D	C09977
pos-M449T300	3.82559	4.89152e-09	1.42616e-07	1	1	1	1.75509	0.0811846	up	449.08	4.99331	1	0	-	Unknown	-	-	-	1	Cysteineglutathione disulfide	HMDB0000656	2	S-Glutathionyl-L-cysteine;Clionamide	C05526;C17092
pos-M449T280	5.53242	9.07331e-12	1.25839e-09	1	1	1	1.97858	0.0350772	up	449.079	4.66662	1	0	-	Unknown	-	-	-	1	Cysteineglutathione disulfide	HMDB0000656	2	S-Glutathionyl-L-cysteine;Clionamide	C05526;C17092
pos-M448T55	9.06165	7.72699e-14	6.30834e-11	1	1	1	2.18048	0.0340977	up	448.165	0.916167	0	0	-	Unknown	-	-	-	0	-	-	0	-	-
pos-M448T231	3.60439	0.00313502	0.0084892	1	1	1	1.46392	0.148066	up	448.101	3.84295	1	0	-	Unknown	-	-	-	10	Se-Adenosylselenomethionine;2-{3-[(6-carboxy-3,4,5-trihydroxyoxan-2-yl)oxy]phenyl}-3,5,7-trihydroxy-1位鈦?chromen-1-ylium;3-[(6-carboxy-3,4,5-trihydroxyoxan-2-yl)oxy]-5,7-dihydroxy-2-(3-hydroxyphenyl)-1位鈦?chromen-1-ylium;(6-carboxy-3,4,5-trihydroxyoxan-2-yl)[3,5-dihydroxy-2-(3-hydroxyphenyl)-7H-chromen-7-ylidene]oxidanium;5-[(6-carboxy-3,4,5-trihydroxyoxan-2-yl)oxy]-3,7-dihydroxy-2-(3-hydroxyphenyl…	HMDB0011118;HMDB0125152;HMDB0125153;HMDB0125154;HMDB0125155;HMDB0127942;HMDB0127943;HMDB0127944;HMDB0060067;HMDB0061103	4	Se-Adenosylselenomethionine;SN-38_carboxylate_form;Calcium_gluconate;CMP-2-aminoethylphosphonate	C05691;C11366;C08133;C05673
pos-M448T229	4.27878	7.38136e-09	1.96717e-07	1	1	1	1.80355	0.19385	up	448.033	3.8166	1	0	-	Unknown	-	-	-	1	Thiamine pyrophosphate	HMDB0001372	2	Thiamin_diphosphate;Sinalbin	C00068;C08426
pos-M447T54	9.59477	5.74239e-06	3.90423e-05	1	1	1	2.24158	0.130086	up	447.189	0.907583	1	0	-	Unknown	-	-	-	5	Crosatoside B;Thioproperazine;Benazepril;1-palmitoyl-dihydroxyacetone-phosphate;1-(9Z-hexadecenoyl)-glycero-3-phosphate	HMDB0039253;HMDB0015559;HMDB0014682;HMDB0062190;HMDB0062323	2	Benazepril;Palmitoylglycerone_phosphate	C06843;C01192
pos-M447T51	3.52833	1.20645e-07	1.74761e-06	1	1	1	1.66984	0.120486	up	446.758	0.84745	0	0	-	Unknown	-	-	-	0	-	-	0	-	-
pos-M447T47	29.312	0.000105582	0.000447635	1	1	1	2.82965	0.210912	up	447.354	0.7754	0	0	-	Unknown	-	-	-	0	-	-	0	-	-
pos-M447T238	2.09997	1.36073e-08	3.11498e-07	1	1	1	1.28383	0.186358	up	447.108	3.975	1	0	-	Unknown	-	-	-	7	2-{9-hydroxy-2-oxo-2H,8H,9H-furo[2,3-h]chromen-8-yl}propan-2-yl (2E)-3-(3,4-dihydroxyphenyl)prop-2-enoate;1-hydroxy-2-{9-hydroxy-2-oxo-2H,8H,9H-furo[2,3-h]chromen-8-yl}propan-2-yl (2E)-3-(4-hydroxyphenyl)prop-2-enoate;2-{9-hydroxy-2-oxo-2H,8H,9H-furo[2,3-h]chromen-8-yl}propan-2-yl (2E)-3-(2,4-dihydroxyphenyl)prop-2-enoate;Ginkgolide A;Torachrysone 8-glucoside;Marmesin galactoside;Amlodipine	HMDB0128945;HMDB0128946;HMDB0128948;HMDB0036862;HMDB0038600;HMDB0041508;HMDB0005018	3	Ginkgolide_A;Nodakenin;Amlodipine	C07601;C09279;C06825
pos-M446T69_2	3.11554	9.55859e-09	2.37363e-07	1	1	1	1.60451	0.106529	up	446.187	1.15094	1	0	-	Unknown	-	-	-	2	Glipizide;b-D-Xylopyranosyl-(1->4)-a-L-rhamnopyranosyl-(1->2)-L-arabinose	HMDB0015200;HMDB0041221	2	Benexate_hydrochloride;4-Chloro-alpha-[4-[2-(diethylamino)ethoxy]phenyl]-alpha-phenylbenzeneethanol	C13182;C15067
pos-M446T54	13.6462	4.16339e-08	7.54912e-07	1	1	1	2.3925	0.0656685	up	446.186	0.90755	1	0	-	Unknown	-	-	-	2	Glipizide;b-D-Xylopyranosyl-(1->4)-a-L-rhamnopyranosyl-(1->2)-L-arabinose	HMDB0015200;HMDB0041221	2	Benexate_hydrochloride;4-Chloro-alpha-[4-[2-(diethylamino)ethoxy]phenyl]-alpha-phenylbenzeneethanol	C13182;C15067
pos-M446T466	6.01792	8.81633e-07	8.58711e-06	1	1	1	2.01027	0.126368	up	446.269	7.76247	1	0	-	Unknown	-	-	-	1	Irbesartan	HMDB0015163	3	Cassaidine;Aspidoalbine;Irbesartan	C08669;C09038;C07469
pos-M446T231	2.81476	2.38755e-05	0.00012804	1	1	1	1.44246	0.42546	up	446.105	3.84175	1	0	-	Unknown	-	-	-	2	alpha-(Methoxyimino)-N-methyl-2-[[[1-[3-(trifluoromethyl)phenyl]ethoxy]imino]methyl]benzeneacetamide;Theaflavic acid	HMDB0036028;HMDB0040609	0	-	-
pos-M445T175	2.43999	0.00010526	0.000446705	1	1	1	1.36733	0.144474	up	444.744	2.91358	1	0	-	Unknown	-	-	-	0	-	-	2	1,2,3,4,6,7,8-Heptachlorodibenzofuran;1,2,3,4,7,8,9-Heptachlorodibenzofuran	C18111;C18112
pos-M444T442	2.74487	0.00136695	0.00409441	1	1	1	1.36947	0.471424	up	444.253	7.36685	1	0	-	Unknown	-	-	-	1	PC-M6	HMDB0038568	4	Terpendole_B;beta-PC-M6;alpha-PC-M6;Cassaine	C20528;C20535;C20558;C08670
pos-M444T236	2.33786	3.66905e-05	0.000184151	1	1	1	1.37962	0.0910663	up	444.107	3.935	1	0	-	Unknown	-	-	-	3	N-debutylhalofantrine;4-Hydroxyphenylacetonitrile triacetylrhamnoside;N-desalkyludenafil	HMDB0061032;HMDB0032809;HMDB0061071	0	-	-
pos-M444T147	16.297	2.08826e-07	2.6862e-06	1	1	1	2.50898	0.0843909	up	443.971	2.4433	0	0	-	Unknown	-	-	-	0	-	-	0	-	-
pos-M443T280	2.37952	5.25345e-06	3.63821e-05	1	1	1	1.34902	0.280425	up	443.264	4.66884	1	0	-	Unknown	-	-	-	1	Prostaglandin G2 2-glyceryl Ester	HMDB0062591	0	-	-
pos-M442T304	2.032	0.000402631	0.00141542	1	1	1	1.12641	0.233712	up	442.118	5.06097	1	0	-	Unknown	-	-	-	2	Fenvalerate;(8-{2-[(3-methylbut-2-enoyl)oxy]propan-2-yl}-2-oxo-2H,8H,9H-furo[2,3-h]chromen-9-yl)oxidanesulfonic acid	HMDB0031791;HMDB0128922	2	Fenvalerate;Esfenvalerate	C10988;C18147
pos-M442T280	2.16429	2.40746e-09	8.25949e-08	1	1	1	1.32466	0.0885713	up	442.261	4.66873	1	0	-	Unknown	-	-	-	4	Leukotriene E3;Licoricidin;Kanzonol H;Heliocide B2	HMDB0002355;HMDB0034183;HMDB0040607;HMDB0040747	1	Licoricidin	C16986
pos-M441T55	5.82239	2.43777e-08	4.87068e-07	1	1	1	1.97041	0.121653	up	441.1	0.916408	1	0	-	Unknown	-	-	-	5	3,5-Dihydroxyphenyl 1-O-(6-O-galloyl-beta-D-glucopyranoside);{4-[3-(5-methoxy-2,2-dimethyl-2H-chromen-6-yl)propanoyl]phenyl}oxidanesulfonic acid;{4-[1-hydroxy-3-(5-methoxy-2,2-dimethyl-2H-chromen-6-yl)prop-2-en-1-yl]phenyl}oxidanesulfonic acid;{[1-(4-hydroxyphenyl)-3-(5-methoxy-2,2-dimethyl-2H-chromen-6-yl)prop-2-en-1-yl]oxy}sulfonic acid;Gluconasturtiin	HMDB0039307;HMDB0125860;HMDB0125877;HMDB0125878;HMDB0038423	1	Gluconasturtiin	C08417
pos-M441T383	2.58386	3.23202e-05	0.00016469	1	1	1	1.40098	0.341871	up	441.13	6.38943	1	0	-	Unknown	-	-	-	4	Cudraflavone A;Cyclomorusin;Clusin;6-Hydroxy-9,9-dimethyl-5-(3-methyl-1-oxobutyl)-1-propyl-3H,9H-[1,2]-dioxolo[3',4':4,5]furo[2,3-f][1]benzopyran-3-one	HMDB0030108;HMDB0030687;HMDB0029542;HMDB0034016	2	2-N,6-N-Bis(2,3-dihydroxybenzoyl)-L-lysine;Cyclomorusin	C06446;C17867
pos-M441T222	2.59413	0.0037948	0.0100391	1	1	1	1.34533	0.238601	up	441.088	3.69702	1	0	-	Unknown	-	-	-	6	(2-hydroxy-2-{9-[(3-methylbut-2-enoyl)oxy]-2-oxo-2H,8H,9H-furo[2,3-h]chromen-8-yl}propoxy)sulfonic acid;(2-{9-hydroxy-2-oxo-2H,8H,9H-furo[2,3-h]chromen-8-yl}-2-[(3-methylbut-2-enoyl)oxy]propoxy)sulfonic acid;(8-{1-hydroxy-2-[(3-methylbut-2-enoyl)oxy]propan-2-yl}-2-oxo-2H,8H,9H-furo[2,3-h]chromen-9-yl)oxidanesulfonic acid;[2-hydroxy-2-(9-{[(2E)-2-methylbut-2-enoyl]oxy}-2-oxo-2H,8H,9H-furo[2,3-h]ch…	HMDB0128927;HMDB0128935;HMDB0128936;HMDB0129114;HMDB0015270;HMDB0030451	2	Saphenamycin;Cephapirin	C12311;C06896
pos-M440T394	2.56515	0.00318509	0.00860691	0.972222	0.888889	1	1.26201	0.293957	up	440.116	6.56143	1	0	-	Unknown	-	-	-	4	Trehalose 6-phosphate;Lactose 6-phosphate;Isomangiferin;Mangiferin	HMDB0001124;HMDB0006789;HMDB0029477;HMDB0034410	12	alpha,alpha'-Trehalose_6-phosphate;Sucrose_6'-phosphate;Maltose_6'-phosphate;6-Phospho-beta-D-glucosyl-(1,4)-D-glucose;Lactose_6'-phosphate;Sucrose_6-phosphate;beta-D-Fructofuranosyl-alpha-D-mannopyranoside_6F-phosphate;alpha-Maltose_1-phosphate;Mangiferin;Norswertianolin;Tripteroside;Isomangiferin	C00689;C02591;C02995;C04534;C05396;C16688;C18050;C20237;C10077;C10089;C10095;C16979
pos-M439T394	3.30523	1.18964e-07	1.72613e-06	1	1	1	1.61426	0.159147	up	439.114	6.55972	1	0	-	Unknown	-	-	-	18	Silica aerogel;Iophendylate;2-[2,3-dihydroxy-4,6-dimethoxy-5-(3-methylbut-2-en-1-yl)phenyl]-7-hydroxy-3,4-dihydro-2H-1-benzopyran-4-one;6,7-dihydroxy-2-[6-hydroxy-2,4-dimethoxy-3-(3-methylbut-2-en-1-yl)phenyl]-3,4-dihydro-2H-1-benzopyran-4-one;3,4,5-trihydroxy-6-[3-(2-phenylcyclobutyl)phenoxy]oxane-2-carboxylic acid;3,4,5-trihydroxy-6-[4-(2-phenylcyclobutyl)phenoxy]oxane-2-carboxylic acid;6-(1,2-…	HMDB0032503;HMDB0015318;HMDB0124790;HMDB0124791;HMDB0134570;HMDB0134572;HMDB0134574;HMDB0135563;HMDB0135565;HMDB0135566;HMDB0135567;HMDB0135569;HMDB0135571;HMDB0135573;HMDB0135575;HMDB0029869;HMDB0033258;HMDB0041307	2	Dihydroanhydropodorhizol;(+)-Aschantin	C10557;C17845
pos-M439T222	6.9143	1.09274e-06	1.0154e-05	1	1	1	2.07321	0.106309	up	439.084	3.70633	1	0	-	Unknown	-	-	-	6	{4-[3-(5-methoxy-2,2-dimethyl-2H-chromen-6-yl)prop-2-enoyl]phenyl}oxidanesulfonic acid;6-{[6-(2-carboxyethyl)-4-methoxy-2H-1,3-benzodioxol-5-yl]oxy}-3,4,5-trihydroxyoxane-2-carboxylic acid;3,4,5-trihydroxy-6-{[3-(6-hydroxy-7-methoxy-2H-1,3-benzodioxol-5-yl)propanoyl]oxy}oxane-2-carboxylic acid;6-{[6-(2-carboxyethyl)-5-methoxy-2H-1,3-benzodioxol-4-yl]oxy}-3,4,5-trihydroxyoxane-2-carboxylic acid;3,…	HMDB0125858;HMDB0128730;HMDB0128731;HMDB0128735;HMDB0128736;HMDB0038403	1	Glucoerucin	C08409
pos-M438T383	3.08336	1.83399e-05	0.00010262	1	1	1	1.50642	0.386482	up	438.295	6.38453	1	0	-	Unknown	-	-	-	3	PE(P-16:0e/0:0);L-Palmitoylcarnitine;CPA(18:0/0:0)	HMDB0011152;HMDB0000222;HMDB0007004	2	Myxalamid_A;L-Palmitoylcarnitine	C12158;C02990
pos-M438T287	2.28104	0.000182917	0.000716986	1	1	1	1.34723	0.119293	up	438.155	4.77695	1	0	-	Unknown	-	-	-	5	Margrapine B;Artonol B;Flurbiprofen glucuronide;{4-[1-hydroxy-3-(5-methoxy-2,2-dimethyl-2H-chromen-6-yl)propyl]phenyl}oxidanesulfonic acid;[1-(4-hydroxyphenyl)-3-(5-methoxy-2,2-dimethyl-2H-chromen-6-yl)propoxy]sulfonic acid	HMDB0031279;HMDB0030488;HMDB0060918;HMDB0125906;HMDB0125907	0	-	-
pos-M437T321	3.35152	0.000706401	0.00230061	1	1	1	1.57307	0.0943851	up	436.993	5.35722	1	0	-	Unknown	-	-	-	10	[4-(5,7-dihydroxy-4-oxo-3,4-dihydro-2H-1-benzopyran-2-yl)-2-hydroxy-6-methoxyphenyl]oxidanesulfonic acid;[2-methoxy-4-(3,5,7-trihydroxy-4-oxo-3,4-dihydro-2H-1-benzopyran-2-yl)phenyl]oxidanesulfonic acid;[5,7-dihydroxy-2-(4-hydroxy-3-methoxyphenyl)-4-oxo-3,4-dihydro-2H-1-benzopyran-3-yl]oxidanesulfonic acid;{4-[2,3-dioxo-3-(2,4,6-trihydroxyphenyl)propyl]-2-methoxyphenyl}oxidanesulfonic acid;[5,6,7…	HMDB0124896;HMDB0126581;HMDB0126582;HMDB0126589;HMDB0127519;HMDB0128810;HMDB0128835;HMDB0128836;HMDB0128841;HMDB0133857	0	-	-
pos-M437T167	15.1063	0.00020161	0.000778898	1	1	1	2.49532	0.191627	up	436.909	2.77868	0	0	-	Unknown	-	-	-	0	-	-	0	-	-
pos-M437T109	2.22016	0.00554946	0.0139319	0.972222	0.888889	1	1.24904	0.262237	up	437.062	1.8159	1	0	-	Unknown	-	-	-	3	(7R)-7-(5-Carboxy-5-oxopentanoyl)aminocephalosporinate;6-(3,4-dihydroxy-6-methyl-5-oxooxan-2-yl)-5,7-dihydroxy-2-phenyl-4H-chromen-4-one;S-(2,2-Dichloro-1-hydroxy)ethyl glutathione	HMDB0060316;HMDB0127341;HMDB0060506	5	(7R)-7-(5-Carboxy-5-oxopentanoyl)aminocephalosporinate;Dihydro-NAME;Auramycinone;Nogalavinone;S-(2,2-Dichloro-1-hydroxy)ethyl_glutathione	C04712;C12418;C12419;C18631;C14861
pos-M436T92	2.0245	5.65916e-06	3.86072e-05	1	1	1	1.23067	0.140802	up	435.976	1.5266	0	0	-	Unknown	-	-	-	0	-	-	0	-	-
pos-M435T237	5.46995	1.36048e-09	5.31037e-08	1	1	1	1.9742	0.112024	up	434.984	3.95003	0	0	-	Unknown	-	-	-	0	-	-	0	-	-
pos-M434T222	2.85412	0.00192179	0.00552955	1	1	1	1.4985	0.0912374	up	434.128	3.70505	0	0	-	Unknown	-	-	-	0	-	-	0	-	-
pos-M434T147	2.15873	1.21632e-06	1.10081e-05	1	1	1	1.28715	0.193062	up	434.036	2.44671	1	0	-	Unknown	-	-	-	9	Carboxycelecoxib;[2,6-dihydroxy-4-(3,5,6,7-tetrahydroxy-4-oxo-3,4-dihydro-2H-1-benzopyran-2-yl)phenyl]oxidanesulfonic acid;[5,6,7-trihydroxy-4-oxo-2-(3,4,5-trihydroxyphenyl)-3,4-dihydro-2H-1-benzopyran-3-yl]oxidanesulfonic acid;{4-[2,3-dioxo-3-(2,3,4,6-tetrahydroxyphenyl)propyl]-2,6-dihydroxyphenyl}oxidanesulfonic acid;[5,7-dihydroxy-4-oxo-2-(2,3,4,5-tetrahydroxyphenyl)-3,4-dihydro-2H-1-benzopyra…	HMDB0060571;HMDB0125294;HMDB0125295;HMDB0125307;HMDB0125339;HMDB0129483;HMDB0129484;HMDB0129492;HMDB0129499	0	-	-
pos-M433T55	3.79092	0.00022184	0.000845404	1	1	1	1.72732	0.0807215	up	433.174	0.9161	1	0	-	Unknown	-	-	-	10	Zizybeoside I;Benzyl gentiobioside;Armillaricin;15beta-hydroxycyproterone acetate;Quinaprilat;3-phenyl-1-[2,4,6-trihydroxy-3,5-bis(3-methylbut-2-en-1-yl)phenyl]propan-1-one;1-[3-(3,7-dimethylocta-2,6-dien-1-yl)-2,4,6-trihydroxyphenyl]-3-phenylpropan-1-one;(R)-2',4',7-Trihydroxy-3',8-diprenylisoflavan;beta-Bixin;alpha-Bixin	HMDB0034954;HMDB0041515;HMDB0038686;HMDB0060708;HMDB0042005;HMDB0133050;HMDB0133093;HMDB0029793;HMDB0035074;HMDB0035317	5	Zizybeoside_I;Oseltamivir_phosphate;Benfuracarb;Bixin;Kazinol_A	C17564;C08093;C11073;C08582;C09760
pos-M433T49	4.48344	7.81874e-07	7.79602e-06	1	1	1	1.82674	0.226062	up	432.74	0.820975	0	0	-	Unknown	-	-	-	0	-	-	0	-	-
pos-M433T359	2.74177	0.000124192	0.000515143	1	1	1	1.46636	0.110744	up	433.255	5.99095	1	0	-	Unknown	-	-	-	4	Erinacine E;Colupdox a;Erinacine A;Erinacine B	HMDB0029656;HMDB0039597;HMDB0040291;HMDB0040390	1	Sterol_3-beta-D-glucoside	C03641
pos-M433T221	2.45907	0.0125678	0.0284802	0.888889	0.666667	1	1.27606	0.476495	up	433.092	3.68138	1	0	-	Unknown	-	-	-	12	{2-hydroxy-5-[3-(5-methoxy-2,2-dimethyl-2H-chromen-6-yl)prop-2-enoyl]phenyl}oxidanesulfonic acid;{4-[3-(7-hydroxy-5-methoxy-2,2-dimethyl-2H-chromen-6-yl)prop-2-enoyl]phenyl}oxidanesulfonic acid;(4-{3-[2-(hydroxymethyl)-5-methoxy-2-methyl-2H-chromen-6-yl]prop-2-enoyl}phenyl)oxidanesulfonic acid;({6-[3-(4-hydroxyphenyl)-3-oxoprop-1-en-1-yl]-5-methoxy-2-methyl-2H-chromen-2-yl}methoxy)sulfonic acid;{…	HMDB0125863;HMDB0125867;HMDB0125872;HMDB0125873;HMDB0125882;HMDB0125886;HMDB0039327;HMDB0130309;HMDB0130312;HMDB0130315;HMDB0030817;HMDB0035734	6	Methyl_aklanonate;Aklaviketone;Nicosulfuron;Spirodiclofen;Aloesin;Podolactone_B	C12422;C12423;C10949;C18553;C08994;C09172
pos-M433T163	2.03382	1.3438e-05	7.88975e-05	1	1	1	1.12807	0.302404	up	433.058	2.71302	1	0	-	Unknown	-	-	-	3	(4-{3,5-dihydroxy-8,8-dimethyl-4-oxo-4H,8H-pyrano[2,3-f]chromen-2-yl}phenyl)oxidanesulfonic acid;(3-{3,5-dihydroxy-8,8-dimethyl-4-oxo-4H,8H-pyrano[2,3-f]chromen-2-yl}phenyl)oxidanesulfonic acid;({3,5-dihydroxy-8-methyl-4-oxo-2-phenyl-4H,8H-pyrano[2,3-f]chromen-8-yl}methoxy)sulfonic acid	HMDB0127399;HMDB0127420;HMDB0127425	0	-	-
pos-M432T54	15.3061	1.67922e-07	2.25226e-06	1	1	1	2.45796	0.0568104	up	432.17	0.9076	1	0	-	Unknown	-	-	-	6	beta-D-Xylopyranosyl-(1->5)-alpha-L-arabinofuranosyl-(1->3)-L-arabinose;beta-D-Xylopyranosyl-(1->5)-alpha-L-arabinofuranosyl-(1->5)-L-arabinose;beta-D-Xylopyranosyl-(1->3)-alpha-L-arabinofuranosyl-(1->3)-L-arabinose;a-L-Arabinofuranosyl-(1->3)-b-D-xylopyranosyl-(1->4)-D-xylose;a-L-Arabinofuranosyl-(1->3)-[a-L-arabinofuranosyl-(1r5)]-L-arabinose;Flecainide	HMDB0038859;HMDB0038860;HMDB0038861;HMDB0038865;HMDB0041223;HMDB0015326	3	alpha-1,5-L-Arabinotriose;Flecainide;Clavamycin_A	C20571;C07001;C06667
pos-M432T246	2.13134	0.000899623	0.0028405	1	1	1	1.28335	0.0781467	up	432.168	4.10668	1	0	-	Unknown	-	-	-	14	Oxynarcotine;7,14-dihydroxy-6-methoxy-4,12-dimethyl-5-(3-methylbutanoyl)-10-oxo-2,9-dioxatricyclo[9.4.0.0鲁,鈦竇pentadeca-1(11),3(8),4,6,12,14-hexaene-15-carbaldehyde;7,14-dihydroxy-15-(hydroxymethyl)-6-methoxy-4,12-dimethyl-5-(3-methylbut-2-enoyl)-2,9-dioxatricyclo[9.4.0.0鲁,鈦竇pentadeca-1(11),3(8),4,6,12,14-hexaen-10-one;Podofilox;Lignans;Dulxanthone G;Dulxanthone H;Edulone A;beta-D-Xylopyranosyl-(1…	HMDB0030247;HMDB0139003;HMDB0139004;HMDB0015310;HMDB0031452;HMDB0034935;HMDB0034936;HMDB0034960;HMDB0038859;HMDB0038860;HMDB0038861;HMDB0038865;HMDB0041223;HMDB0015326	4	Picropodophyllin;Podophyllotoxin;alpha-1,5-L-Arabinotriose;Flecainide	C10871;C10874;C20571;C07001
pos-M432T229	2.4819	1.61746e-05	9.22638e-05	1	1	1	1.4242	0.159488	up	432.068	3.81532	1	0	-	Unknown	-	-	-	0	-	-	1	Rimsulfuron	C10952
pos-M432T218	2.308	1.75048e-05	9.86001e-05	1	1	1	1.34342	0.0407323	up	432.089	3.63652	1	0	-	Unknown	-	-	-	0	-	-	3	1-(5-Phosphoribosyl)-4-(N-succinocarboxamide)-5-aminoimidazole;DU-6859;Sulbenicillin	C04811;C11248;C11170
pos-M432T109	2.02472	1.46664e-05	8.48297e-05	1	1	1	1.23246	0.0540003	up	432.238	1.81346	1	0	-	Unknown	-	-	-	5	Eplerenone;Armillaripin;4-O-Methylmelleolide;Armillarin;Clausarinol	HMDB0014838;HMDB0030404;HMDB0037039;HMDB0039380;HMDB0041407	5	Undecylprodigiosin;Magnoshinin;Eplerenone;Estra-1,3,5(10)-triene-3,6alpha,17beta-triol_triacetate;Estra-1,3,5(10)-triene-3,6beta,17beta-triol_triacetate	C12023;C10658;C12512;C15382;C15440
pos-M431T91	2.12616	1.94716e-07	2.54023e-06	1	1	1	1.29781	0.114389	up	430.994	1.52086	1	0	-	Unknown	-	-	-	1	6-Hydroxy-5-[(4-sulfophenyl)azo]-2-naphthalenesulfonic acid	HMDB0034022	3	Caespitol;Isocaespitol;Epithienamycin_E	C17111;C17112;C11755
pos-M431T237	2.39041	4.98281e-05	0.000237647	1	1	1	1.33791	0.253768	up	431.073	3.94195	1	0	-	Unknown	-	-	-	10	Bicalutamide;CMP-2-aminoethylphosphonate;lamotrigine-2-N-glucuronide;3,4,5-trihydroxy-6-{[(3E)-4-(1-oxo-1H-isochromen-3-yl)but-3-en-2-yl]oxy}oxane-2-carboxylic acid;6-({3-[(1E)-but-1-en-1-yl]-1-oxo-1H-isochromen-7-yl}oxy)-3,4,5-trihydroxyoxane-2-carboxylic acid;6-({3-[(1E)-but-1-en-1-yl]-1-oxo-1H-isochromen-6-yl}oxy)-3,4,5-trihydroxyoxane-2-carboxylic acid;6-({3-[(1E)-but-1-en-1-yl]-1-oxo-1H-isoc…	HMDB0015260;HMDB0060067;HMDB0061103;HMDB0130035;HMDB0130037;HMDB0130038;HMDB0130041;HMDB0130042;HMDB0137957;HMDB0038066	5	Bicalutamide;Calcium_gluconate;CMP-2-aminoethylphosphonate;Tetracenomycin_E;Tetracenomycin_B2	C08160;C08133;C05673;C12370;C12378
pos-M430T91	2.14307	0.00080627	0.00258608	1	1	1	1.23624	0.251659	up	430.49	1.51912	0	0	-	Unknown	-	-	-	0	-	-	0	-	-
pos-M430T60_1	2.483	0.00348394	0.00931694	0.972222	0.833333	1	1.21015	0.383928	up	429.933	1.00147	0	0	-	Unknown	-	-	-	0	-	-	0	-	-
pos-M430T228	4.92566	5.24765e-06	3.63612e-05	1	1	1	1.8595	0.277549	up	430.035	3.79837	1	0	-	Unknown	-	-	-	1	Cloransulam-methyl	HMDB0033147	1	Cloransulam-methyl	C10907
pos-M429T233	2.45136	5.40243e-05	0.000253945	1	1	1	1.28282	0.390812	up	429.216	3.88151	1	0	-	Unknown	-	-	-	4	Taraxacolide 1-O-b-D-glucopyranoside;Dihydroxyfumitremorgin C;Tasosartan;Fluvastatin	HMDB0035610;HMDB0038581;HMDB0015439;HMDB0015227	2	12alpha,13alpha-Dihydroxyfumitremorgin_C;Fluvastatin	C20605;C07014
pos-M428T254_1	6.77339	2.79404e-05	0.000146084	1	1	1	2.04904	0.278452	up	427.997	4.2409	1	0	-	Unknown	-	-	-	0	-	-	1	Kylinone	C17181
pos-M428T166	6.6128	7.44028e-06	4.82615e-05	1	1	1	2.06684	0.0219616	up	428.078	2.75912	0	0	-	Unknown	-	-	-	0	-	-	0	-	-
pos-M428T151	2.63562	0.000437551	0.00151994	1	1	1	1.43656	0.169612	up	428.133	2.52127	1	0	-	Unknown	-	-	-	6	4-Hydroxyphenylacetonitrile triacetylrhamnoside;N-desalkyludenafil;3-(4-Hydroxybenzoyl)epicatechin;({2-[2-(2-hydroxypropan-2-yl)-7-oxo-2H,3H,7H-furo[3,2-g]chromen-6-yl]-2-methylbut-3-en-1-yl}oxy)sulfonic acid;{2-hydroxy-2-[6-(2-methylbut-3-en-2-yl)-7-oxo-2H,3H,7H-furo[3,2-g]chromen-2-yl]propoxy}sulfonic acid;[2-(2-hydroxypropan-2-yl)-6-(2-methylbut-3-en-2-yl)-7-oxo-2H,3H,7H-furo[3,2-g]chromen-3-y…	HMDB0032809;HMDB0061071;HMDB0039327;HMDB0130309;HMDB0130312;HMDB0130315	3	Methyl_aklanonate;Aklaviketone;Nicosulfuron	C12422;C12423;C10949
pos-M428T147	7.19244	1.70506e-06	1.44202e-05	1	1	1	2.09603	0.0467225	up	428	2.4433	1	0	-	Unknown	-	-	-	0	-	-	1	Kylinone	C17181
pos-M427T166	11.2678	3.56075e-07	4.14011e-06	1	1	1	2.33751	0.112161	up	427.085	2.75873	1	0	-	Unknown	-	-	-	3	{4-[3-(5-hydroxy-2,2-dimethyl-2H-chromen-6-yl)propanoyl]phenyl}oxidanesulfonic acid;Sulfinpyrazone sulfide;Glucotropaeolin	HMDB0125896;HMDB0060943;HMDB0038419	3	Fructoselysine_6-phosphate;Glucoselysine-6-phosphate;Glucotropaeolin	C16489;C20979;C02153
pos-M426T165	16.9483	1.16409e-15	3.37251e-12	1	1	1	2.51906	0.0536966	up	426.082	2.75798	1	0	-	Unknown	-	-	-	4	Propinol adenylate;(R)-2-Hydroxy-7,8-dimethoxy-2H-1,4-benzoxazin-3(4H)-one 2-glucoside;HDMBOA-Glc;[4-(5-hydroxy-7-methoxy-8-methyl-4-oxo-4H-chromen-3-yl)-2-methoxyphenyl]oxidanesulfonic acid	HMDB0006806;HMDB0037262;HMDB0037265;HMDB0129590	2	Propionyladenylate;Lomefloxacin_hydrochloride	C05983;C08053
pos-M425T454	4.37092	0.000533711	0.00180586	1	1	1	1.798	0.150051	up	425.324	7.57042	1	0	-	Unknown	-	-	-	1	Bis(2-methylundecan-2-yl) Disulfide	HMDB0062674	0	-	-
pos-M425T294	2.29759	2.53172e-05	0.000134829	1	1	1	1.22113	0.42223	up	425.253	4.9032	1	0	-	Unknown	-	-	-	1	Pravastatin	HMDB0005022	2	Pravastatin;Erythronolide_B	C01844;C06635
pos-M425T280	5.63729	1.0903e-06	1.0135e-05	1	1	1	1.94817	0.244382	up	424.975	4.6587	1	0	-	Unknown	-	-	-	2	3-[3,5-dihydroxy-4-(sulfooxy)benzoyloxy]-4,5-dihydroxybenzoic acid;3-hydroxy-4-(sulfooxy)-5-(3,4,5-trihydroxybenzoyloxy)benzoic acid	HMDB0128331;HMDB0128332	1	Chlorimuron	C18777
pos-M425T217	2.21664	0.000404179	0.00142048	1	1	1	1.31005	0.165005	up	425.097	3.61877	1	0	-	Unknown	-	-	-	18	2-(2,4-dihydroxy-5-methoxyphenyl)-5,7-dihydroxy-6-(3-methylbut-2-en-1-yl)-3,4-dihydro-2H-1-benzopyran-4-one;3-(2,4-dihydroxy-5-methoxyphenyl)-1-[2,4,6-trihydroxy-3-(3-methylbut-2-en-1-yl)phenyl]prop-2-en-1-one;(1Z)-2-hydroxy-1,7-bis(4-hydroxy-3-methoxyphenyl)hept-1-ene-3,5-dione;7-hydroxy-1,7-bis(4-hydroxy-3-methoxyphenyl)hept-1-ene-3,5-dione;1-(3,4-dihydroxy-5-methoxyphenyl)-7-(4-hydroxy-3-metho…	HMDB0132627;HMDB0132634;HMDB0133440;HMDB0133441;HMDB0133444;HMDB0133445;HMDB0133446;HMDB0133447;HMDB0133448;HMDB0133449;HMDB0133450;HMDB0133471;HMDB0141242;HMDB0141250;HMDB0030601;HMDB0034629;HMDB0039058;HMDB0040355	6	Isosamidin;Peucenidin;Pteryxin;Samidin;2-(4-Ethoxyphenyl)-5,6,7,8-tetramethoxy-4H-1-benzopyran-4-one;(-)-5'-Demethylyatein	C09270;C09284;C09307;C09310;C14948;C21184
pos-M425T161	4.90079	8.48521e-05	0.000372276	1	1	1	1.89484	0.188736	up	425.097	2.68026	1	0	-	Unknown	-	-	-	18	2-(2,4-dihydroxy-5-methoxyphenyl)-5,7-dihydroxy-6-(3-methylbut-2-en-1-yl)-3,4-dihydro-2H-1-benzopyran-4-one;3-(2,4-dihydroxy-5-methoxyphenyl)-1-[2,4,6-trihydroxy-3-(3-methylbut-2-en-1-yl)phenyl]prop-2-en-1-one;(1Z)-2-hydroxy-1,7-bis(4-hydroxy-3-methoxyphenyl)hept-1-ene-3,5-dione;7-hydroxy-1,7-bis(4-hydroxy-3-methoxyphenyl)hept-1-ene-3,5-dione;1-(3,4-dihydroxy-5-methoxyphenyl)-7-(4-hydroxy-3-metho…	HMDB0132627;HMDB0132634;HMDB0133440;HMDB0133441;HMDB0133444;HMDB0133445;HMDB0133446;HMDB0133447;HMDB0133448;HMDB0133449;HMDB0133450;HMDB0133471;HMDB0141242;HMDB0141250;HMDB0030601;HMDB0034629;HMDB0039058;HMDB0040355	6	Isosamidin;Peucenidin;Pteryxin;Samidin;2-(4-Ethoxyphenyl)-5,6,7,8-tetramethoxy-4H-1-benzopyran-4-one;(-)-5'-Demethylyatein	C09270;C09284;C09307;C09310;C14948;C21184
pos-M425T147	2.70119	0.000452341	0.00156362	1	1	1	1.35244	0.366126	up	425.14	2.44663	1	0	-	Unknown	-	-	-	7	Benzyl beta-primeveroside;Benzyl O-[arabinofuranosyl-(1->6)-glucoside];Porson;Isogingerenone B;Gingerenone B;Erysothiopine;5-Hydroxy, 6-methoxy duloxetine sulfate	HMDB0041190;HMDB0041514;HMDB0030810;HMDB0035404;HMDB0035405;HMDB0030257;HMDB0061128	2	Burseran;(+)-Eudesmin	C10547;C10561
pos-M424T91	2.05204	0.00151472	0.00448412	1	1	1	1.18202	0.321411	up	423.509	1.51798	0	0	-	Unknown	-	-	-	0	-	-	0	-	-
pos-M424T294	2.36855	2.63127e-08	5.16624e-07	1	1	1	1.41049	0.0515484	up	424.251	4.8953	1	0	-	Unknown	-	-	-	2	Lincomycin;Kiwiionoside	HMDB0015564;HMDB0038691	3	Militarinone_C;Lincomycin;Flurogestone_acetate	C12335;C06812;C15432
pos-M424T147	3.11312	7.36166e-08	1.1767e-06	1	1	1	1.59744	0.182605	up	424.138	2.45567	1	0	-	Unknown	-	-	-	3	2-amino-4-({2-[(1-carboxy-1-hydroxy-2-methylpropan-2-yl)sulfanyl]-1-[(carboxymethyl)-C-hydroxycarbonimidoyl]ethyl}-C-hydroxycarbonimidoyl)butanoic acid;2-amino-4-({2-[(1-carboxy-2-hydroxy-1-methylpropyl)sulfanyl]-1-[(carboxymethyl)-C-hydroxycarbonimidoyl]ethyl}-C-hydroxycarbonimidoyl)butanoic acid;Margrapine A	HMDB0128932;HMDB0129122;HMDB0031254	1	Rotenonone	C10525
pos-M423T55	2.86435	4.44108e-06	3.16952e-05	1	1	1	1.51579	0.17017	up	423.089	0.911592	1	0	-	Unknown	-	-	-	13	Trehalose 6-phosphate;Lactose 6-phosphate;Isomangiferin;Mangiferin;3,4,5-trihydroxy-6-[2-hydroxy-3,4-dimethoxy-5-(3-oxoprop-1-en-1-yl)phenoxy]oxane-2-carboxylic acid;3,4,5-trihydroxy-6-[6-hydroxy-2,3-dimethoxy-4-(3-oxoprop-1-en-1-yl)phenoxy]oxane-2-carboxylic acid;3,4,5-trihydroxy-6-{[4-methoxy-6-(3-oxopropyl)-2H-1,3-benzodioxol-5-yl]oxy}oxane-2-carboxylic acid;3,4,5-trihydroxy-6-{[5-methoxy-6-(3…	HMDB0001124;HMDB0006789;HMDB0029477;HMDB0034410;HMDB0128694;HMDB0128695;HMDB0128700;HMDB0128701;HMDB0128710;HMDB0128712;HMDB0059984;HMDB0059986;HMDB0060019	13	alpha,alpha'-Trehalose_6-phosphate;Sucrose_6'-phosphate;Maltose_6'-phosphate;6-Phospho-beta-D-glucosyl-(1,4)-D-glucose;Lactose_6'-phosphate;Sucrose_6-phosphate;beta-D-Fructofuranosyl-alpha-D-mannopyranoside_6F-phosphate;alpha-Maltose_1-phosphate;Mangiferin;Norswertianolin;Tripteroside;Isomangiferin;Acetyl-maltose	C00689;C02591;C02995;C04534;C05396;C16688;C18050;C20237;C10077;C10089;C10095;C16979;C02130
pos-M423T413	2.45682	7.89032e-05	0.000350302	1	1	1	1.3721	0.148463	up	423.31	6.87875	1	0	-	Unknown	-	-	-	11	DG(8:0/12:0/0:0);DG(8:0/0:0/12:0);DG(8:0/i-12:0/0:0);DG(8:0/0:0/i-12:0);DG(10:0/0:0/10:0);DG(12:0/8:0/0:0);DG(12:0/0:0/8:0);DG(i-12:0/8:0/0:0);DG(i-12:0/0:0/8:0);3-(Acetyloxy)-2-hydroxypropyl octadecanoate;DG(10:0/10:0/0:0)	HMDB0092903;HMDB0092904;HMDB0092905;HMDB0092906;HMDB0092962;HMDB0093019;HMDB0093020;HMDB0093021;HMDB0093022;HMDB0059929;HMDB0092961	2	1,2-Didecanoylglycerol;Buxamine_E	C03199;C10795
pos-M423T392	4.10947	0.00056291	0.00189132	1	1	1	1.74406	0.385325	up	423.309	6.53567	1	0	-	Unknown	-	-	-	12	DG(8:0/12:0/0:0);DG(8:0/0:0/12:0);DG(8:0/i-12:0/0:0);DG(8:0/0:0/i-12:0);DG(10:0/0:0/10:0);DG(12:0/8:0/0:0);DG(12:0/0:0/8:0);DG(i-12:0/8:0/0:0);DG(i-12:0/0:0/8:0);3-(Acetyloxy)-2-hydroxypropyl octadecanoate;DG(10:0/10:0/0:0);Eicosanoic acid, trimethylsilyl ester	HMDB0092903;HMDB0092904;HMDB0092905;HMDB0092906;HMDB0092962;HMDB0093019;HMDB0093020;HMDB0093021;HMDB0093022;HMDB0059929;HMDB0092961;HMDB0094686	1	1,2-Didecanoylglycerol	C03199
pos-M423T280	7.57648	4.56707e-07	5.06085e-06	1	1	1	2.14655	0.128894	up	422.978	4.65937	1	0	-	Unknown	-	-	-	16	[2-(3,5-dihydroxyphenyl)-5,7-dihydroxy-4-oxo-3,4-dihydro-2H-1-benzopyran-3-yl]oxidanesulfonic acid;[3-(3,5,6,7-tetrahydroxy-4-oxo-3,4-dihydro-2H-1-benzopyran-2-yl)phenyl]oxidanesulfonic acid;[5,6,7-trihydroxy-2-(3-hydroxyphenyl)-4-oxo-3,4-dihydro-2H-1-benzopyran-3-yl]oxidanesulfonic acid;[4-(3,5,6,7-tetrahydroxy-4-oxo-3,4-dihydro-2H-1-benzopyran-2-yl)phenyl]oxidanesulfonic acid;[5,6,7-trihydroxy-…	HMDB0125271;HMDB0125331;HMDB0125332;HMDB0125416;HMDB0125417;HMDB0125427;HMDB0125439;HMDB0125440;HMDB0125445;HMDB0129476;HMDB0130230;HMDB0130241;HMDB0133561;HMDB0133565;HMDB0133566;HMDB0133571	0	-	-
pos-M423T226	2.50889	8.46064e-06	5.35054e-05	1	1	1	1.42235	0.149065	up	423.089	3.76999	1	0	-	Unknown	-	-	-	13	Trehalose 6-phosphate;Lactose 6-phosphate;Isomangiferin;Mangiferin;3,4,5-trihydroxy-6-[2-hydroxy-3,4-dimethoxy-5-(3-oxoprop-1-en-1-yl)phenoxy]oxane-2-carboxylic acid;3,4,5-trihydroxy-6-[6-hydroxy-2,3-dimethoxy-4-(3-oxoprop-1-en-1-yl)phenoxy]oxane-2-carboxylic acid;3,4,5-trihydroxy-6-{[4-methoxy-6-(3-oxopropyl)-2H-1,3-benzodioxol-5-yl]oxy}oxane-2-carboxylic acid;3,4,5-trihydroxy-6-{[5-methoxy-6-(3…	HMDB0001124;HMDB0006789;HMDB0029477;HMDB0034410;HMDB0128694;HMDB0128695;HMDB0128700;HMDB0128701;HMDB0128710;HMDB0128712;HMDB0059984;HMDB0059986;HMDB0060019	13	alpha,alpha'-Trehalose_6-phosphate;Sucrose_6'-phosphate;Maltose_6'-phosphate;6-Phospho-beta-D-glucosyl-(1,4)-D-glucose;Lactose_6'-phosphate;Sucrose_6-phosphate;beta-D-Fructofuranosyl-alpha-D-mannopyranoside_6F-phosphate;alpha-Maltose_1-phosphate;Mangiferin;Norswertianolin;Tripteroside;Isomangiferin;Acetyl-maltose	C00689;C02591;C02995;C04534;C05396;C16688;C18050;C20237;C10077;C10089;C10095;C16979;C02130
pos-M423T192	2.01773	0.00191651	0.00551619	1	1	1	1.15247	0.213822	up	423.14	3.19218	1	0	-	Unknown	-	-	-	17	2-[2,3-dihydroxy-4,6-dimethoxy-5-(3-methylbut-2-en-1-yl)phenyl]-7-hydroxy-3,4-dihydro-2H-1-benzopyran-4-one;6,7-dihydroxy-2-[6-hydroxy-2,4-dimethoxy-3-(3-methylbut-2-en-1-yl)phenyl]-3,4-dihydro-2H-1-benzopyran-4-one;3,4,5-trihydroxy-6-[3-(2-phenylcyclobutyl)phenoxy]oxane-2-carboxylic acid;3,4,5-trihydroxy-6-[4-(2-phenylcyclobutyl)phenoxy]oxane-2-carboxylic acid;6-(1,2-diphenylcyclobutoxy)-3,4,5-t…	HMDB0124790;HMDB0124791;HMDB0134570;HMDB0134572;HMDB0134574;HMDB0135563;HMDB0135565;HMDB0135566;HMDB0135567;HMDB0135569;HMDB0135571;HMDB0135573;HMDB0135575;HMDB0029869;HMDB0033258;HMDB0041307;HMDB0132969	4	Melithiazol_A;Melithiazole_E;Dihydroanhydropodorhizol;(+)-Aschantin	C15696;C15712;C10557;C17845
pos-M422T211	2.72366	1.9827e-10	1.23174e-08	1	1	1	1.5106	0.155342	up	422.069	3.52484	1	0	-	Unknown	-	-	-	1	Succinyladenosine	HMDB0000912	0	-	-
pos-M421T298	11.8108	7.01654e-05	0.000316553	1	1	1	2.31628	0.0646966	up	421.005	4.96379	0	0	-	Unknown	-	-	-	0	-	-	0	-	-
pos-M421T109	2.11648	0.00399746	0.0104965	0.972222	0.888889	1	1.19696	0.256209	up	421.091	1.80995	1	0	-	Unknown	-	-	-	6	6-(3,4-dihydroxy-6-methyl-5-oxooxan-2-yl)-5,7-dihydroxy-2-phenyl-4H-chromen-4-one;Zearalenone 4-sulfate;3,4,5-trihydroxy-6-{5-methoxy-2-[(1E)-3-oxopent-1-en-1-yl]phenoxy}oxane-2-carboxylic acid;3,4,5-trihydroxy-6-{[(4E)-5-(4-methoxyphenyl)-3-oxopent-4-en-2-yl]oxy}oxane-2-carboxylic acid;3,4,5-trihydroxy-6-{[(4E)-5-(4-methoxyphenyl)-3-oxopent-4-en-1-yl]oxy}oxane-2-carboxylic acid;Farnesyl pyrophos…	HMDB0127341;HMDB0033623;HMDB0132990;HMDB0132991;HMDB0132995;HMDB0000961	9	Musca-aurin-II;Dihydro-NAME;Auramycinone;Nogalavinone;trans,trans-Farnesyl_diphosphate;Nerolidyl_diphosphate;2-cis,6-trans-Farnesyl_diphosphate;(2Z,6Z)-Farnesyl_diphosphate;Gluconapoleiferin	C08560;C12418;C12419;C18631;C00448;C06111;C16826;C19760;C08416
pos-M420T261	2.33042	4.60733e-08	8.10605e-07	1	1	1	1.36273	0.15672	up	420.059	4.34933	0	0	-	Unknown	-	-	-	0	-	-	0	-	-
pos-M419T224	2.97765	0.000191906	0.000747612	1	1	1	1.53717	0.148385	up	419.105	3.73008	0	0	-	Unknown	-	-	-	0	-	-	0	-	-
pos-M418T55	5.31342	0.00115111	0.00352236	1	1	1	1.92635	0.130314	up	418.155	0.916308	1	0	-	Unknown	-	-	-	2	Narceine;Glipizide	HMDB0030246;HMDB0015200	3	Narceine;Dubiusine;Benexate_hydrochloride	C09591;C12240;C13182
pos-M417T438	9.104	7.6591e-07	7.6691e-06	1	1	1	2.17441	0.178171	up	417.198	7.30627	1	0	-	Unknown	-	-	-	4	Pipazethate;alpha-Acetolactate decarboxylase (enzyme preparation from bacillus subtilis recombinant);Colchicine;Glaudine	HMDB0015686;HMDB0032156;HMDB0015466;HMDB0030170	2	Colchicine;N-Formyldemecolcine	C07592;C16710
pos-M417T426	7.15161	1.79377e-08	3.83347e-07	1	1	1	2.12021	0.186359	up	417.239	7.09223	1	0	-	Unknown	-	-	-	11	Ramipril;CPA(18:2(9Z,12Z)/0:0);LysoPA(P-16:0e/0:0);2-Arachidonylglycerol;MG(0:0/20:4(8Z,11Z,14Z,17Z)/0:0);MG(20:4(5Z,8Z,11Z,14Z)/0:0/0:0);MG(20:4(8Z,11Z,14Z,17Z)/0:0/0:0);1-Acetoxy-2-hydroxy-5,12,15-heneicosatrien-4-one;[12]-Gingerol;Persenone A;Quinacrine	HMDB0014324;HMDB0007007;HMDB0011154;HMDB0004666;HMDB0011549;HMDB0011578;HMDB0011579;HMDB0035273;HMDB0036356;HMDB0036568;HMDB0015235	4	Stanolone_benzoate;2-Arachidonoylglycerol;1-Arachidonoylglycerol;Quinacrine	C14259;C13856;C13857;C07339
pos-M417T371	2.98561	0.000383617	0.00135789	1	1	1	1.44243	0.178446	up	417.26	6.18684	1	0	-	Unknown	-	-	-	5	Alfentanil;Colupox a;Colupox b;11-Hydroxyeicosatetraenoate glyceryl ester;2-(14,15-Epoxyeicosatrienoyl) Glycerol	HMDB0014940;HMDB0039596;HMDB0039598;HMDB0012530;HMDB0013651	6	Alfentanil;16alpha,17beta-Dihydroxyandrost-4-en-3-one_dipropionate;2alpha,17beta-Dihydroxyandrost-4-en-3-one_dipropionate;Manoalide;Tylactone;Candoxatrilat	C08005;C15289;C15290;C17156;C12000;C11721
pos-M417T224	2.70551	4.61428e-05	0.000222967	1	1	1	1.46876	0.170858	up	417.114	3.72558	0	0	-	Unknown	-	-	-	0	-	-	0	-	-
pos-M417T146_1	9.80216	9.9962e-06	6.14413e-05	1	1	1	2.28564	0.148654	up	417.017	2.43197	1	0	-	Unknown	-	-	-	0	-	-	1	Chlorflavonin	C10027
pos-M416T370	2.07857	0.0169602	0.0370492	0.972222	0.833333	1	1.18253	0.152988	up	416.336	6.16398	1	0	-	Unknown	-	-	-	3	3-Hydroxyhexadecanoylcarnitine;2-Hydroxyhexadecanoylcarnitine;3-hydroxyhexadecanoyl carnitine	HMDB0013336;HMDB0013337;HMDB0061642	0	-	-
pos-M416T260_1	2.06054	0.000336622	0.00121297	1	1	1	1.2264	0.200122	up	416.075	4.33133	1	0	-	Unknown	-	-	-	0	-	-	2	Cephaloridine;Ethidium_bromide	C11754;C11161
pos-M416T208	2.19905	0.00261016	0.00723628	0.944444	0.777778	1	1.15202	0.263452	up	416.035	3.4613	0	0	-	Unknown	-	-	-	0	-	-	0	-	-
pos-M416T160	2.08251	0.00332438	0.00893791	0.972222	0.833333	1	1.13907	0.259478	up	415.692	2.66435	0	0	-	Unknown	-	-	-	0	-	-	0	-	-
pos-M416T146	8.79415	5.59809e-06	3.83249e-05	1	1	1	2.23557	0.172773	up	416.02	2.43411	0	0	-	Unknown	-	-	-	0	-	-	0	-	-
pos-M415T95	2.60515	4.43265e-05	0.000215473	1	1	1	1.40434	0.24509	up	415.192	1.58697	1	0	-	Unknown	-	-	-	3	Betamethasone;Dexamethasone;Paramethasone	HMDB0014586;HMDB0015364;HMDB0015462	5	Betamethasone;Paramethasone;9alpha-Fluoro-11beta,17alpha,21-trihydroxy-6alpha-methylpregna-1,4-diene-3,20-dione;Dexamethasone;R-L3	C06848;C07413;C15319;C15643;C13824
pos-M415T245	2.41084	0.000201531	0.000778707	1	1	1	1.40181	0.0580488	up	415.082	4.07781	1	0	-	Unknown	-	-	-	9	(7R)-7-(5-Carboxy-5-oxopentanoyl)aminocephalosporinate;{4-[(E)-2-{3,5-dihydroxy-4-[(1E)-3-hydroxy-3-methylbut-1-en-1-yl]phenyl}ethenyl]phenyl}oxidanesulfonic acid;{4-[(E)-2-{2,3,5-trihydroxy-4-[(1E)-3-methylbut-1-en-1-yl]phenyl}ethenyl]phenyl}oxidanesulfonic acid;{5-[(E)-2-{3,5-dihydroxy-4-[(1E)-3-methylbut-1-en-1-yl]phenyl}ethenyl]-2-hydroxyphenyl}oxidanesulfonic acid;[4-(3-{3,5-dihydroxy-4-[(1E…	HMDB0060316;HMDB0128999;HMDB0129004;HMDB0129012;HMDB0129018;HMDB0129023;HMDB0129026;HMDB0129027;HMDB0138522	1	(7R)-7-(5-Carboxy-5-oxopentanoyl)aminocephalosporinate	C04712
pos-M415T228	2.09926	1.61676e-06	1.38186e-05	1	1	1	1.27316	0.115058	up	415.082	3.80811	1	0	-	Unknown	-	-	-	9	(7R)-7-(5-Carboxy-5-oxopentanoyl)aminocephalosporinate;{4-[(E)-2-{3,5-dihydroxy-4-[(1E)-3-hydroxy-3-methylbut-1-en-1-yl]phenyl}ethenyl]phenyl}oxidanesulfonic acid;{4-[(E)-2-{2,3,5-trihydroxy-4-[(1E)-3-methylbut-1-en-1-yl]phenyl}ethenyl]phenyl}oxidanesulfonic acid;{5-[(E)-2-{3,5-dihydroxy-4-[(1E)-3-methylbut-1-en-1-yl]phenyl}ethenyl]-2-hydroxyphenyl}oxidanesulfonic acid;[4-(3-{3,5-dihydroxy-4-[(1E…	HMDB0060316;HMDB0128999;HMDB0129004;HMDB0129012;HMDB0129018;HMDB0129023;HMDB0129026;HMDB0129027;HMDB0138522	1	(7R)-7-(5-Carboxy-5-oxopentanoyl)aminocephalosporinate	C04712
pos-M415T146	29.1075	2.56233e-07	3.17539e-06	1	1	1	2.77137	0.128382	up	415.017	2.43421	0	0	-	Unknown	-	-	-	0	-	-	0	-	-
pos-M415T134	2.00669	7.02075e-05	0.000316645	1	1	1	1.15086	0.389632	up	415.176	2.23446	1	0	-	Unknown	-	-	-	5	5-hydroxy-2-(3-hydroxy-4,5-dimethoxyphenyl)-7-methoxy-6-(3-methylbut-2-en-1-yl)-3,4-dihydro-2H-1-benzopyran-4-one;5-hydroxy-2-(4-hydroxy-3,5-dimethoxyphenyl)-7-methoxy-6-(3-methylbut-2-en-1-yl)-3,4-dihydro-2H-1-benzopyran-4-one;Garcinone C;1-(2H-1,3-Benzodioxol-5-yl)-2-[2,6-dimethoxy-4-(prop-2-en-1-yl)phenoxy]propyl acetate;Heteroflavanone C	HMDB0132659;HMDB0132660;HMDB0029511;HMDB0030827;HMDB0041256	3	Neoisostegane;Viguiestenin;Picrasin_G	C10707;C09586;C17054
pos-M415T109	2.93651	5.96684e-05	0.000276684	0.972222	0.833333	1	1.49685	0.229862	up	415.082	1.81337	1	0	-	Unknown	-	-	-	10	(7R)-7-(5-Carboxy-5-oxopentanoyl)aminocephalosporinate;{4-[(E)-2-{3,5-dihydroxy-4-[(1E)-3-hydroxy-3-methylbut-1-en-1-yl]phenyl}ethenyl]phenyl}oxidanesulfonic acid;{4-[(E)-2-{2,3,5-trihydroxy-4-[(1E)-3-methylbut-1-en-1-yl]phenyl}ethenyl]phenyl}oxidanesulfonic acid;{5-[(E)-2-{3,5-dihydroxy-4-[(1E)-3-methylbut-1-en-1-yl]phenyl}ethenyl]-2-hydroxyphenyl}oxidanesulfonic acid;[4-(3-{3,5-dihydroxy-4-[(1E…	HMDB0060316;HMDB0128999;HMDB0129004;HMDB0129012;HMDB0129018;HMDB0129023;HMDB0129026;HMDB0129027;HMDB0138522;HMDB0143634	1	(7R)-7-(5-Carboxy-5-oxopentanoyl)aminocephalosporinate	C04712
pos-M414T380	2.09022	0.00031849	0.00115546	1	1	1	1.24864	0.1304	up	414.32	6.33736	1	0	-	Unknown	-	-	-	1	3-Hydroxy-9-hexadecenoylcarnitine	HMDB0013333	0	-	-
pos-M414T260	2.06932	2.91416e-05	0.000151091	1	1	1	1.27901	0.0610619	up	414.079	4.33777	1	0	-	Unknown	-	-	-	1	Cefalotin	HMDB0014599	1	Cephalothin	C07761
pos-M414T254	3.06767	4.58173e-07	5.07494e-06	1	1	1	1.56975	0.15795	up	414.021	4.2409	1	0	-	Unknown	-	-	-	1	Halofuginone	HMDB0031784	1	Nidificene	C17116
pos-M414T244	3.86043	9.9365e-05	0.000425565	1	1	1	1.69435	0.198785	up	414.079	4.06755	1	0	-	Unknown	-	-	-	1	Cefalotin	HMDB0014599	1	Cephalothin	C07761
pos-M414T228	2.04001	9.23917e-10	3.9557e-08	1	1	1	1.27737	0.0154225	up	414.079	3.80664	1	0	-	Unknown	-	-	-	1	Cefalotin	HMDB0014599	1	Cephalothin	C07761
pos-M414T146	15.9619	3.28112e-08	6.22478e-07	1	1	1	2.52242	0.0891335	up	414.009	2.43232	1	0	-	Unknown	-	-	-	0	-	-	1	Haloxyfop_methyl	C11031
pos-M413T254	4.13851	9.66543e-05	0.000416075	1	1	1	1.778	0.234305	up	413.026	4.24088	1	0	-	Unknown	-	-	-	1	dIDP	HMDB0003536	2	dIDP;Pyraflufen-ethyl	C01344;C18554
pos-M413T229	2.17847	1.72911e-06	1.45858e-05	1	1	1	1.29771	0.156242	up	413.085	3.81495	1	0	-	Unknown	-	-	-	12	2-(3,4-dimethoxyphenyl)-5,6,8-trihydroxy-3,7-dimethoxy-4H-chromen-4-one;6-({3-[(1E)-buta-1,3-dien-1-yl]-1-oxo-1H-isochromen-5-yl}oxy)-3,4,5-trihydroxyoxane-2-carboxylic acid;2-(2,3-dihydroxy-4-methoxyphenyl)-5-hydroxy-3,6,7-trimethoxy-4H-chromen-4-one;2-(2,5-dihydroxy-4-methoxyphenyl)-5-hydroxy-3,6,7-trimethoxy-4H-chromen-4-one;3,4,5-trihydroxy-6-[2-(phenoxycarbonyl)phenoxy]oxane-2-carboxylic aci…	HMDB0129269;HMDB0130059;HMDB0130259;HMDB0130260;HMDB0135167;HMDB0136138;HMDB0136142;HMDB0034942;HMDB0126660;HMDB0128374;HMDB0128383;HMDB0128393	4	Secologanate;Swertiamarin;Geniposidic_acid;Gardoside	C01957;C09800;C11673;C16963
pos-M412T254	5.03406	1.49647e-09	5.70454e-08	1	1	1	1.91077	0.0928699	up	412.024	4.24093	0	0	-	Unknown	-	-	-	0	-	-	0	-	-
pos-M412T229	2.43867	2.64602e-10	1.52301e-08	1	1	1	1.42592	0.049098	up	412.083	3.81548	1	0	-	Unknown	-	-	-	2	7-chloro-2-(3,4-dimethoxyphenyl)-3,5,8-trihydroxy-6-methoxy-4H-chromen-4-one;7-chloro-2-(3,4-dimethoxyphenyl)-3,5,6-trihydroxy-8-methoxy-4H-chromen-4-one	HMDB0135843;HMDB0135845	1	Epithienamycin_F	C17399
pos-M412T225	2.88696	8.61032e-07	8.44323e-06	1	1	1	1.54731	0.0138928	up	412.102	3.75008	1	0	-	Unknown	-	-	-	1	Prochlorperazine	HMDB0014577	4	Prochlorperazine;Prostalidin_A;Tetracenomycin_B3;Tetracenomycin_D3_methylester	C07403;C10877;C12369;C12375
pos-M412T162	3.56651	0.000381268	0.00135123	1	1	1	1.57073	0.3295	up	412.065	2.70405	1	0	-	Unknown	-	-	-	4	N-Acetylneuraminic acid 9-phosphate;N-Acetylneuraminate 9-phosphate;Acetyl adenylate;DIMBOA-Glc	HMDB0004381;HMDB0006268;HMDB0006880;HMDB0029710	4	N-Acetylneuraminate_9-phosphate;Acetyl_adenylate;DIMBOA-glucoside;(2R)-2-beta-D-Glucopyranosyloxy-4-hydroxy-7-methoxy-(2H)-1,4-benzoxazin-3(4H)-one	C06241;C05993;C04831;C15768
pos-M411T442	4.66211	0.000115763	0.00048504	1	1	1	1.75998	0.215981	up	411.309	7.37448	1	0	-	Unknown	-	-	-	0	-	-	1	Undecylprodigiosin	C12023
pos-M411T229	2.5152	6.12961e-08	1.01282e-06	1	1	1	1.44422	0.0724713	up	411.09	3.81495	1	0	-	Unknown	-	-	-	22	3,4,5-trihydroxy-6-{[3-(4-methoxy-1-benzofuran-5-yl)-3-oxopropanoyl]oxy}oxane-2-carboxylic acid;6-[1-carboxy-2-(4-methoxy-1-benzofuran-5-yl)-2-oxoethyl]-3,4,5-trihydroxyoxane-2-carboxylic acid;3,4,5-trihydroxy-6-[2-hydroxy-4-(2-hydroxy-3-methoxy-3-oxopropyl)phenoxy]oxane-2-carboxylic acid;3,4,5-trihydroxy-6-[2-hydroxy-5-(2-hydroxy-3-methoxy-3-oxopropyl)phenoxy]oxane-2-carboxylic acid;6-[4-(2-carb…	HMDB0129404;HMDB0129405;HMDB0124952;HMDB0124953;HMDB0127786;HMDB0127787;HMDB0127841;HMDB0127842;HMDB0128002;HMDB0128003;HMDB0128004;HMDB0128040;HMDB0128041;HMDB0128042;HMDB0128051;HMDB0128052;HMDB0128053;HMDB0133891;HMDB0133892;HMDB0133899;HMDB0133900;HMDB0133901	0	-	-
pos-M411T164	2.84766	2.72895e-05	0.000143197	1	1	1	1.53976	0.0673681	up	411.139	2.73798	1	0	-	Unknown	-	-	-	21	2-[4,6-dihydroxy-2-methoxy-3-(3-methylbut-2-en-1-yl)phenyl]-1-(2,4-dihydroxy-5-methoxyphenyl)ethan-1-one;3-(2,4-dihydroxy-5-methoxyphenyl)-1-[2,4,6-trihydroxy-3-(3-methylbut-2-en-1-yl)phenyl]propan-1-one;1-hydroxy-1,7-bis(4-hydroxy-3-methoxyphenyl)heptane-3,5-dione;1-(3,4-dihydroxy-5-methoxyphenyl)-7-(4-hydroxy-3-methoxyphenyl)heptane-3,5-dione;2-hydroxy-1,7-bis(4-hydroxy-3-methoxyphenyl)heptane-…	HMDB0125487;HMDB0132645;HMDB0133451;HMDB0133453;HMDB0133454;HMDB0133455;HMDB0133518;HMDB0133525;HMDB0133709;HMDB0133710;HMDB0133711;HMDB0135229;HMDB0135552;HMDB0135581;HMDB0135582;HMDB0135584;HMDB0033284;HMDB0035110;HMDB0036557;HMDB0039059;HMDB0041197	5	Alectrol;Dihydrosamidin;Visnadin;Trachelogenin;17beta-(Acetylthio)estra-1,3,5(10)-trien-3-ol_acetate	C09059;C09260;C09316;C10891;C14955
pos-M410T298	5.391	3.93108e-08	7.22843e-07	1	1	1	1.9248	0.238343	up	410.141	4.96858	0	0	-	Unknown	-	-	-	0	-	-	0	-	-
pos-M410T229	2.5053	6.78146e-12	1.02208e-09	1	1	1	1.45165	0.0564025	up	410.086	3.81426	1	0	-	Unknown	-	-	-	1	4-(2-amino-3-hydroxyphenyl)-4-oxobutanoic acid O-glucoside	HMDB0062374	1	Pyraclostrobin	C18561
pos-M410T185	2.76997	0.00698019	0.0170525	0.944444	0.75	1	1.51178	0.271779	up	410.122	3.07947	1	0	-	Unknown	-	-	-	1	Dihydroxycitracridone I	HMDB0031401	1	Apholate	C19329
pos-M410T163	4.37589	4.70963e-06	3.32477e-05	1	1	1	1.82934	0.145006	up	410.086	2.71471	1	0	-	Unknown	-	-	-	1	4-(2-amino-3-hydroxyphenyl)-4-oxobutanoic acid O-glucoside	HMDB0062374	1	Pyraclostrobin	C18561
pos-M409T226_1	8.68367	8.25471e-11	6.29337e-09	1	1	1	2.22479	0.0566257	up	409.017	3.77053	1	0	-	Unknown	-	-	-	5	6-Hydroxy-5-[(4-sulfophenyl)azo]-2-naphthalenesulfonic acid;Quazepam;[2,6-dihydroxy-4-(3,5,7-trihydroxy-3,4-dihydro-2H-1-benzopyran-2-yl)phenyl]oxidanesulfonic acid;6-{[2-(2H-1,3-benzodioxol-5-yl)-2-oxoacetyl]oxy}-3,4,5-trihydroxyoxane-2-carboxylic acid;2-O-Caffeoylhydroxycitric acid	HMDB0034022;HMDB0015528;HMDB0141560;HMDB0129413;HMDB0040572	1	Quazepam	C07336
pos-M409T220	2.00162	9.52423e-08	1.45565e-06	1	1	1	1.2508	0.098038	up	409.103	3.6589	1	0	-	Unknown	-	-	-	38	2-[2,6-dihydroxy-4-methoxy-3-(3-methylbut-2-en-1-yl)phenyl]-7-hydroxy-3,4-dihydro-2H-1-benzopyran-4-one;2-[4,6-dihydroxy-2-methoxy-3-(3-methylbut-2-en-1-yl)phenyl]-7-hydroxy-3,4-dihydro-2H-1-benzopyran-4-one;1-(3,4-dihydroxyphenyl)-3-[4-hydroxy-3-(4-hydroxy-3-methylbut-2-en-1-yl)-2-methoxyphenyl]prop-2-en-1-one;3-[4,5-dihydroxy-2-methoxy-3-(3-methylbut-2-en-1-yl)phenyl]-1-(3,4-dihydroxyphenyl)pro…	HMDB0124792;HMDB0124793;HMDB0124801;HMDB0124803;HMDB0124804;HMDB0124805;HMDB0124806;HMDB0124807;HMDB0124808;HMDB0124809;HMDB0130855;HMDB0133472;HMDB0133473;HMDB0133475;HMDB0133476;HMDB0133487;HMDB0133488;HMDB0133508;HMDB0133509;HMDB0133517;HMDB0133521;HMDB0133522;HMDB0133524;HMDB0133528;HMDB0133529;HMDB0133532;HMDB0133533;HMDB0137490;HMDB0139292;HMDB0141228;HMDB0030439;HMDB0031552;HMDB0034836;HMD…	7	5'-Prenylhomoeriodictyol;Alkannin_beta,beta-dimethylacrylate;Sophoraisoflavanone_A;Fargesin;beta,beta-Dimethylacrylshikonin;(+)-Demethoxyaschantin;Bursehernin	C09831;C10293;C10530;C16957;C17415;C17844;C21183
pos-M408T256	2.87961	0.00401347	0.0105284	0.944444	0.777778	1	1.34977	0.213059	up	407.993	4.27108	1	0	-	Unknown	-	-	-	1	(-)-Epicatechin sulfate	HMDB0012467	0	-	-
pos-M408T210	2.01915	0.00112974	0.00346387	1	1	1	1.19787	0.20867	up	408.053	3.50777	1	0	-	Unknown	-	-	-	1	Tripamide	HMDB0042054	0	-	-
pos-M408T166	4.57525	3.006e-05	0.000155082	1	1	1	1.85437	0.179353	up	408.071	2.76831	1	0	-	Unknown	-	-	-	4	(S)-Neolitsine;Rutacridone epoxide;Gravacridonol;N-Methoxycarbonylanonaine	HMDB0033358;HMDB0033853;HMDB0039756;HMDB0041538	4	Flutolanil;Stylopine;Rutacridone_epoxide;Fenoxaprop-ethyl	C18502;C05175;C10739;C11024
pos-M408T159	2.09285	0.00410299	0.0107411	0.916667	0.666667	1	1.12157	0.261702	up	407.995	2.64358	0	0	-	Unknown	-	-	-	0	-	-	0	-	-
pos-M407T380	2.39605	0.000805566	0.00258483	0.972222	0.833333	1	1.24732	0.322443	up	407.217	6.33684	1	0	-	Unknown	-	-	-	9	Lincomycin;Ethynodiol Diacetate;Cortol;Beta-Cortol;gamma-Eudesmol rhamnoside;3-(3,4-dimethoxyphenyl)-N-[2-(3,4-dimethoxyphenyl)ethyl]-3-hydroxypropanimidic acid;3-(3,4-dimethoxyphenyl)-N-[2-(3,4-dimethoxyphenyl)-2-hydroxyethyl]propanimidic acid;3-(3,4-dimethoxyphenyl)-N-[2-(3,4-dimethoxyphenyl)ethyl]-2-hydroxypropanimidic acid;Roquefortine	HMDB0015564;HMDB0014961;HMDB0003180;HMDB0005821;HMDB0037961;HMDB0135477;HMDB0135478;HMDB0135479;HMDB0030381	10	Lincomycin;Megestrol_acetate;Ethynodiol_diacetate;Estradiol_dipropionate;Estra-1,3,5(10)-triene-3,16alpha-diol_dipropionate;Resibufogenin;Acequinocyl;Scillarenin;Cortol;Carboprost	C06812;C08151;C12724;C13077;C15350;C17058;C18535;C19643;C05482;C06872
pos-M407T265	7.30847	1.02934e-06	9.71722e-06	1	1	1	2.10614	0.485409	up	406.98	4.4105	1	0	-	Unknown	-	-	-	0	-	-	2	Chlorfenapyr;Ethion	C18455;C18725
pos-M407T229_1	2.35366	0.00428408	0.011139	0.972222	0.833333	1	1.28668	0.278075	up	407.109	3.81863	1	0	-	Unknown	-	-	-	28	6,7-dihydroxy-3-(7-hydroxy-5-methoxy-2,2-dimethyl-3,4-dihydro-2H-1-benzopyran-6-yl)-4H-chromen-4-one;3-(3,7-dihydroxy-5-methoxy-2,2-dimethyl-3,4-dihydro-2H-1-benzopyran-6-yl)-7-hydroxy-4H-chromen-4-one;7,8-dihydroxy-3-(7-hydroxy-5-methoxy-2,2-dimethyl-3,4-dihydro-2H-1-benzopyran-6-yl)-4H-chromen-4-one;5,7-dihydroxy-3-(7-hydroxy-5-methoxy-2,2-dimethyl-3,4-dihydro-2H-1-benzopyran-6-yl)-4H-chromen-4…	HMDB0125986;HMDB0125988;HMDB0125989;HMDB0125990;HMDB0125991;HMDB0139010;HMDB0029541;HMDB0030621;HMDB0034914;HMDB0035479;HMDB0036281;HMDB0038396;HMDB0038874;HMDB0038950;HMDB0039617;HMDB0039634;HMDB0040134;HMDB0040813;HMDB0040837;HMDB0040934;HMDB0000939;HMDB0132962;HMDB0132997;HMDB0039891;HMDB0040895;HMDB0004381;HMDB0006268;HMDB0006880	5	Rotenonone;4'-Demethyldeoxypodophyllotoxin;S-Adenosyl-L-homocysteine;N-Acetylneuraminate_9-phosphate;Acetyl_adenylate	C10525;C10552;C00021;C06241;C05993
pos-M406T278	7.53716	1.83129e-09	6.68753e-08	1	1	1	2.14727	0.0936263	up	406.073	4.63032	1	0	-	Unknown	-	-	-	0	-	-	1	Difenoconazole	C18459
pos-M406T255	3.24218	0.000192774	0.000750209	1	1	1	1.56698	0.385864	up	406.073	4.25082	1	0	-	Unknown	-	-	-	0	-	-	1	Difenoconazole	C18459
pos-M406T229	2.6685	0.0123582	0.0280686	1	1	1	1.50013	0.152113	up	406.106	3.82403	1	0	-	Unknown	-	-	-	2	Cephaloglycin;Desmethylazelastine	HMDB0014827;HMDB0060534	4	Cefaloglycin;Acutumidine;Flumetover;Oxyquinoline_sulfate	C13440;C10565;C10939;C18478
pos-M405T58	2.00195	3.13033e-09	1.02538e-07	1	1	1	1.19744	0.342932	up	405.161	0.959783	1	0	-	Unknown	-	-	-	1	Eletriptan	HMDB0014361	2	6alpha,9-Difluoro-11beta-hydroxypregn-4-ene-3,20-dione;Dimethomorph	C15381;C18583
pos-M405T312	9.26703	9.64697e-06	5.96706e-05	1	1	1	2.25803	0.192464	up	405.021	5.20139	1	0	-	Unknown	-	-	-	14	Sulfoxone;hesperetin 3'-O-sulfate;{3-[3-(3,4-dihydroxyphenyl)-3-oxoprop-1-en-1-yl]-6-hydroxy-2-methoxyphenyl}oxidanesulfonic acid;{5-[3-(3,4-dihydroxy-2-methoxyphenyl)prop-2-enoyl]-2-hydroxyphenyl}oxidanesulfonic acid;[5,7-dihydroxy-2-(3-methoxyphenyl)-4-oxo-3,4-dihydro-2H-1-benzopyran-3-yl]oxidanesulfonic acid;[5,7-dihydroxy-2-(4-methoxyphenyl)-4-oxo-3,4-dihydro-2H-1-benzopyran-3-yl]oxidanesulfo…	HMDB0015276;HMDB0029202;HMDB0126058;HMDB0126059;HMDB0126592;HMDB0127512;HMDB0128069;HMDB0128600;HMDB0129428;HMDB0001439;HMDB0128629;HMDB0128630;HMDB0128631;HMDB0128632	2	Aluminoparaaminosalicylate_calcium;1-(5'-Phosphoribosyl)-5-formamido-4-imidazolecarboxamide	C13104;C04734
pos-M404T55	4.27128	0.00017153	0.00067981	1	1	1	1.78923	0.0820738	up	404.176	0.916275	1	0	-	Unknown	-	-	-	1	Tiracizine	HMDB0042041	0	-	-
pos-M404T438	2.92766	0.00362035	0.00964121	0.972222	0.833333	1	1.51779	0.141078	up	404.284	7.30477	1	0	-	Unknown	-	-	-	0	-	-	1	Istamycin_C	C17995
pos-M403T439	4.36629	1.3331e-05	7.83394e-05	1	1	1	1.76046	0.160426	up	403.282	7.31177	1	0	-	Unknown	-	-	-	13	7b-Hydroxy-3-oxo-5b-cholanoic acid;MG(0:0/22:6(4Z,7Z,10Z,13Z,16Z,19Z)/0:0);MG(22:6(4Z,7Z,10Z,13Z,16Z,19Z)/0:0/0:0);MG(0:0/20:3(11Z,14Z,17Z)/0:0);MG(0:0/20:3(5Z,8Z,11Z)/0:0);MG(0:0/20:3(8Z,11Z,14Z)/0:0);MG(20:3(11Z,14Z,17Z)/0:0/0:0);MG(20:3(5Z,8Z,11Z)/0:0/0:0);MG(20:3(8Z,11Z,14Z)/0:0/0:0);Isopersin;2-Hydroxy-4-oxo-5,12-heneicosadien-1-yl acetate;Persin;Buspirone	HMDB0000541;HMDB0011557;HMDB0011587;HMDB0011545;HMDB0011546;HMDB0011547;HMDB0011575;HMDB0011576;HMDB0011577;HMDB0032735;HMDB0039403;HMDB0041103;HMDB0014633	1	Buspirone	C06861
pos-M402T425	18.9277	4.82872e-08	8.3936e-07	1	1	1	2.5518	0.0818173	up	402.269	7.08863	0	0	-	Unknown	-	-	-	0	-	-	0	-	-
pos-M402T280_1	2.9614	5.31944e-06	3.67707e-05	1	1	1	1.56167	0.0717752	up	402.079	4.66697	1	0	-	Unknown	-	-	-	23	Gonyautoxin V;Ticarcillin;5-(acetyloxy)-4,14-dihydroxy-9-oxo-8,17-dioxatetracyclo[8.7.0.0虏,鈦?0鹿鹿,鹿鈦禲heptadeca-1(10),2,4,6,11,13,15-heptaen-13-yl acetate;5-(acetyloxy)-14,15-dihydroxy-9-oxo-8,17-dioxatetracyclo[8.7.0.0虏,鈦?0鹿鹿,鹿鈦禲heptadeca-1(10),2(7),3,5,11,13,15-heptaen-13-yl acetate;5-(acetyloxy)-6,14-dihydroxy-9-oxo-8,17-dioxatetracyclo[8.7.0.0虏,鈦?0鹿鹿,鹿鈦禲heptadeca-1(10),2(7),3,5,11,13,15-heptaen…	HMDB0033513;HMDB0015545;HMDB0128412;HMDB0128413;HMDB0128414;HMDB0128415;HMDB0128416;HMDB0128417;HMDB0128418;HMDB0128419;HMDB0128420;HMDB0128421;HMDB0128422;HMDB0128423;HMDB0128424;HMDB0128425;HMDB0128426;HMDB0128427;HMDB0128428;HMDB0128429;HMDB0128430;HMDB0128431;HMDB0128432	2	Gonyautoxin_5;Ticarcillin	C20018;C07139
pos-M401T426	59.3471	7.44189e-12	1.08402e-09	1	1	1	2.99069	0.0730114	up	401.265	7.0921	1	0	-	Unknown	-	-	-	9	11'-Carboxy-gamma-tocotrienol;Colupulone;2-Arachidonylglycerol;MG(0:0/20:4(8Z,11Z,14Z,17Z)/0:0);MG(20:4(5Z,8Z,11Z,14Z)/0:0/0:0);MG(20:4(8Z,11Z,14Z,17Z)/0:0/0:0);1-Acetoxy-2-hydroxy-5,12,15-heneicosatrien-4-one;[12]-Gingerol;Persenone A	HMDB0012518;HMDB0030065;HMDB0004666;HMDB0011549;HMDB0011578;HMDB0011579;HMDB0035273;HMDB0036356;HMDB0036568	4	Ophiobolin_A;16alpha,17-Isopropylidenedioxy-6alpha-methylprogesterone;2-Arachidonoylglycerol;1-Arachidonoylglycerol	C09145;C15280;C13856;C13857
pos-M401T280_2	5.26867	1.55752e-11	1.88887e-09	1	1	1	1.95059	0.0548118	up	401.076	4.66692	1	0	-	Unknown	-	-	-	2	Carbenicillin;2-methoxy-4-[3,5,6-trihydroxy-7-(sulfinooxy)-3,4-dihydro-2H-1-benzopyran-2-yl]benzen-1-olate	HMDB0014717;HMDB0127819	1	Carbenicillin	C06869
pos-M401T280_1	3.64195	8.32724e-07	8.21197e-06	1	1	1	1.69067	0.110758	up	400.997	4.661	0	0	-	Unknown	-	-	-	0	-	-	0	-	-
pos-M401T221	2.08441	0.0021766	0.00616475	1	1	1	1.1542	0.0633039	up	401.185	3.67615	1	0	-	Unknown	-	-	-	3	4R-Hydroxy solifenacin;Meropenem;16a-hydroxy DHEA 3-sulfate	HMDB0061127;HMDB0014898;HMDB0062544	2	12alpha-(Chloromethyl)-12-hydroxy-pregn-4-ene-3,20-dione;Calpeptin	C14923;C11256
pos-M401T142	2.17972	4.73688e-06	3.3417e-05	1	1	1	1.30466	0.188069	up	401.016	2.36463	1	0	-	Unknown	-	-	-	7	[2,6-dihydroxy-4-(3,5,7-trihydroxy-4-oxo-3,4-dihydro-2H-1-benzopyran-2-yl)phenyl]oxidanesulfonic acid;[5,7-dihydroxy-4-oxo-2-(3,4,5-trihydroxyphenyl)-3,4-dihydro-2H-1-benzopyran-3-yl]oxidanesulfonic acid;{4-[2,3-dioxo-3-(2,4,6-trihydroxyphenyl)propyl]-2,6-dihydroxyphenyl}oxidanesulfonic acid;[2-(3,5-dihydroxyphenyl)-5,6,7-trihydroxy-4-oxo-3,4-dihydro-2H-1-benzopyran-3-yl]oxidanesulfonic acid;[2-h…	HMDB0125257;HMDB0125258;HMDB0125267;HMDB0125312;HMDB0129462;HMDB0129463;HMDB0129470	1	NS_1619	C13833
pos-M400T410	7.5637	0.000225318	0.000857656	1	1	1	2.14854	0.0647295	up	400.253	6.8392	0	0	-	Unknown	-	-	-	0	-	-	0	-	-
pos-M399T410	7.81509	0.000151207	0.000610777	1	1	1	2.15277	0.0937358	up	399.249	6.84025	1	0	-	Unknown	-	-	-	4	MG(0:0/20:5(5Z,8Z,11Z,14Z,17Z)/0:0);MG(20:5(5Z,8Z,11Z,14Z,17Z)/0:0/0:0);9'-Carboxy-gamma-chromanol;[12]-Gingerdione	HMDB0011550;HMDB0011580;HMDB0012868;HMDB0039278	7	Tris(butoxyethyl)phosphate;17-Propylestra-1,3,5(10)-triene-3,17beta-diol_diacetate;Pregna-5,16,20-triene-3beta,20-diol_diacetate;3-Acetyl-5alpha-androstane-3beta,17beta-diol_3-acetate;5alpha-Androstane-3beta,17beta-diol_diacetate;Symlandine;Symphytine	C14446;C14947;C15046;C15157;C15346;C10408;C10409
pos-M399T377	26.7353	0.000129326	0.000533299	1	1	1	2.79835	0.0665759	up	399.017	6.29026	0	0	-	Unknown	-	-	-	0	-	-	0	-	-
pos-M399T208	2.63065	6.32576e-09	1.7584e-07	1	1	1	1.4479	0.275001	up	399.107	3.46786	1	0	-	Unknown	-	-	-	9	6-(3,4-dihydroxy-6-methyl-5-oxooxan-2-yl)-5,7-dihydroxy-2-phenyl-4H-chromen-4-one;Zearalenone 4-sulfate;2-(3,4-dimethoxyphenyl)-5,7-dihydroxy-6,8-dimethoxy-3,4-dihydro-2H-1-benzopyran-4-one;1-(3,4-Dimethoxyphenyl)-1,2-ethanediol 1-O-b-D-glucoside;1-(3,4-Dimethoxyphenyl)-1,2-ethanediol 2-O-b-D-glucoside;Deoxyloganic acid;2-(4-Hydroxy-3,5-dimethoxyphenyl)ethanol 4'-glucoside;2'-Methoxy-3-(2,4-dihyd…	HMDB0127341;HMDB0033623;HMDB0138522;HMDB0034626;HMDB0034627;HMDB0037028;HMDB0038381;HMDB0039473;HMDB0005014	8	Dihydro-NAME;Auramycinone;Nogalavinone;7-Deoxyloganate;8-Epideoxyloganic_acid;Metsulfuron-methyl;Tribenuron;Celecoxib	C12418;C12419;C18631;C11636;C11649;C10946;C18900;C07589
pos-M399T173_1	2.01855	3.98728e-05	0.000197238	1	1	1	1.21974	0.136765	up	399.119	2.8795	1	0	-	Unknown	-	-	-	8	Cinnatriacetin A;Quassinol;Casegravol isovalerate;4-Acetylzearalenone;3',4',5',7,8-Pentamethoxyflavan;6'-O-Formylmarmin;Lepidine C;Lepidine	HMDB0033932;HMDB0037235;HMDB0039034;HMDB0039100;HMDB0040311;HMDB0040796;HMDB0032717;HMDB0033437	12	4-Amino-anhydrotetracycline;Acroptilin;S-Adenosyl-4-methylthio-2-oxobutanoate;Triptolide;Euponin;Fastigilin_C;Molephantinin;Multigilin;Lariciresinol;Dibenzo-18-crown-6;(-)-Lariciresinol;4-Hydroxy-6-methylpretetramide	C06654;C09288;C04425;C09204;C09449;C09452;C09513;C09514;C10646;C14289;C20454;C06628
pos-M399T146	23.5638	2.03489e-07	2.63043e-06	1	1	1	2.67309	0.0999268	up	399.045	2.43421	1	0	-	Unknown	-	-	-	24	5,8-dihydroxy-2-(4-hydroxy-3-methoxyphenyl)-3,7-dimethoxy-4H-chromen-4-one;5,8-dihydroxy-2-(3-hydroxy-4-methoxyphenyl)-3,7-dimethoxy-4H-chromen-4-one;2-(3,4-dimethoxyphenyl)-5,7,8-trihydroxy-3-methoxy-4H-chromen-4-one;5,7-dihydroxy-2-(3-hydroxy-4-methoxyphenyl)-3,6-dimethoxy-4H-chromen-4-one;5,6-dihydroxy-2-(3-hydroxy-4-methoxyphenyl)-3,7-dimethoxy-4H-chromen-4-one;3,5-dihydroxy-2-(3-hydroxy-4-me…	HMDB0129270;HMDB0129271;HMDB0129272;HMDB0130255;HMDB0130256;HMDB0130257;HMDB0130258;HMDB0137986;HMDB0137988;HMDB0137993;HMDB0137995;HMDB0138011;HMDB0138519;HMDB0003572;HMDB0030812;HMDB0033819;HMDB0037334;HMDB0037335;HMDB0038356;HMDB0040344;HMDB0040472;HMDB0040877;HMDB0124941;HMDB0060779	12	Nitrovin;Rosmarinate;Chrysosplenol_D;6-Methoxyaromadendrin_3-O-acetate;Acerosin;Chrysosplenol_C;Oxyanin_A;Oxyanin_B;Thymonin;Arcapillin;Irigenin;Versiconol	C19487;C01850;C04552;C09764;C09982;C10031;C10115;C10116;C10191;C17787;C17957;C20508
pos-M399T109	2.17388	0.00345784	0.0092557	1	1	1	1.237	0.32334	up	399.111	1.8185	1	0	-	Unknown	-	-	-	7	6-(3,4-dihydroxy-6-methyl-5-oxooxan-2-yl)-5,7-dihydroxy-2-phenyl-4H-chromen-4-one;Zearalenone 4-sulfate;6-({2-[(acetyloxy)methyl]-4,5,6-trihydroxyoxan-3-yl}oxy)-3,4,5-trihydroxyoxane-2-carboxylic acid;6-({2-[(acetyloxy)methyl]-3,5,6-trihydroxyoxan-4-yl}oxy)-3,4,5-trihydroxyoxane-2-carboxylic acid;6-({6-[(acetyloxy)methyl]-2,4,5-trihydroxyoxan-3-yl}oxy)-3,4,5-trihydroxyoxane-2-carboxylic acid;2-[4…	HMDB0127341;HMDB0033623;HMDB0125228;HMDB0125229;HMDB0125230;HMDB0143634;HMDB0005014	8	Dihydro-NAME;Auramycinone;Nogalavinone;AL-294;LY395153;Metsulfuron-methyl;Tribenuron;Celecoxib	C12418;C12419;C18631;C17302;C13676;C10946;C18900;C07589
pos-M398T439	5.23534	7.67872e-07	7.68284e-06	1	1	1	1.92528	0.263049	up	398.325	7.30868	1	0	-	Unknown	-	-	-	11	trans-Hexadec-2-enoyl carnitine;9-Hexadecenoylcarnitine;MG(0:0/20:3(11Z,14Z,17Z)/0:0);MG(0:0/20:3(5Z,8Z,11Z)/0:0);MG(0:0/20:3(8Z,11Z,14Z)/0:0);MG(20:3(11Z,14Z,17Z)/0:0/0:0);MG(20:3(5Z,8Z,11Z)/0:0/0:0);MG(20:3(8Z,11Z,14Z)/0:0/0:0);Isopersin;2-Hydroxy-4-oxo-5,12-heneicosadien-1-yl acetate;Persin	HMDB0006317;HMDB0013207;HMDB0011545;HMDB0011546;HMDB0011547;HMDB0011575;HMDB0011576;HMDB0011577;HMDB0032735;HMDB0039403;HMDB0041103	0	-	-
pos-M398T208	8.34678	1.33401e-07	1.88525e-06	1	1	1	2.18484	0.102473	up	398.104	3.4607	0	0	-	Unknown	-	-	-	0	-	-	0	-	-
pos-M398T183	8.27792	1.58932e-07	2.16963e-06	1	1	1	2.19141	0.135804	up	398.018	3.04362	1	0	-	Unknown	-	-	-	1	omega-COOH-tetranor-LTE3	HMDB0062513	1	Prochloraz	C11182
pos-M398T162	2.75855	0.00369244	0.00980614	1	1	1	1.47717	0.167138	up	398.086	2.70405	1	0	-	Unknown	-	-	-	3	Azidocillin;Epinephrine glucuronide;L-DOPA 3'-glucoside	HMDB0015685;HMDB0010336;HMDB0029452	2	4-Keto-anhydrotetracycline;Tetracenomycin_D3	C06627;C12368
pos-M397T47	2.93162	3.32369e-08	6.28897e-07	1	1	1	1.55117	0.131031	up	396.903	0.78925	0	0	-	Unknown	-	-	-	0	-	-	0	-	-
pos-M396T476	5.12236	2.55052e-06	2.01156e-05	1	1	1	1.85701	0.360844	up	396.217	7.92654	1	0	-	Unknown	-	-	-	3	4-(3,7-dimethylocta-2,6-dien-1-yl)-5-(6-hydroxy-1-benzofuran-2-yl)benzene-1,3-diol;Albafuran A;Albafuran B	HMDB0140629;HMDB0030071;HMDB0030072	5	Cetraxate_benzyl_ester;Albafuran_A;9-Fluoroprednisolone;6alpha-Fluoroprednisolone;Descinolone	C03256;C08732;C14484;C14618;C15361
pos-M396T425	29.5937	3.32339e-10	1.80154e-08	1	1	1	2.73056	0.0289291	up	396.31	7.09037	1	1	1-Arachidonoylglycerol	Lipids and lipid-like molecules	Glycerolipids	HMDB0011578	NA	0	-	-	0	-	-
pos-M396T384	2.04953	0.000216862	0.00082922	1	1	1	1.19534	0.114755	up	396.182	6.39823	1	0	-	Unknown	-	-	-	2	Demethylcalabaxanthone;6,11-Dihydroxy-3-methyl-3-(4-methyl-3-pentenyl)-3H,7H-pyrano[2,3-c]xanthen-7-one	HMDB0030656;HMDB0040350	3	Latrunculin_B;Isouvaretin;Uvaretin	C19904;C09759;C09978
pos-M396T179	8.22277	4.55247e-09	1.35195e-07	1	1	1	2.15235	0.331751	up	396.038	2.98298	1	0	-	Unknown	-	-	-	2	Gluconapin;Indomethacin	HMDB0038427;HMDB0014473	2	Gluconapin;Indomethacin	C08415;C01926
pos-M396T173	4.84644	2.22973e-07	2.83462e-06	1	1	1	1.85758	0.0782594	up	396.107	2.88078	1	0	-	Unknown	-	-	-	1	Prasugrel	HMDB0015625	2	Bakankoside;Ritipenem_acoxil_hydrate	C09914;C14295
pos-M395T476	4.01447	5.04663e-09	1.46044e-07	1	1	1	1.74413	0.123101	up	395.213	7.92794	0	0	-	Unknown	-	-	-	0	-	-	0	-	-
pos-M395T411	3.61788	5.1791e-08	8.93121e-07	1	1	1	1.71889	0.119538	up	395.298	6.84292	1	0	-	Unknown	-	-	-	1	7,8-Dehydro-beta-micropteroxanthin	HMDB0038506	0	-	-
pos-M395T298	4.61266	1.03713e-07	1.55683e-06	1	1	1	1.85019	0.0300432	up	395.106	4.9669	0	0	-	Unknown	-	-	-	0	-	-	0	-	-
pos-M395T258	2.95382	0.00136963	0.00410108	0.972222	0.833333	1	1.39032	0.181677	up	395.015	4.2946	1	0	-	Unknown	-	-	-	3	Xerocomic acid;Grevilline D;Grevilline C	HMDB0029460;HMDB0033246;HMDB0033250	0	-	-
pos-M395T219	2.31183	7.81391e-08	1.23329e-06	1	1	1	1.37629	0.0918537	up	395.087	3.64505	1	0	-	Unknown	-	-	-	21	6-(2,4-dihydroxyphenyl)-2-(2,6-dihydroxyphenyl)-4-methylcyclohex-3-ene-1-carboxylic acid;(2E)-3-(4-hydroxyphenyl)-1-[2,4,6-trihydroxy-3-(4-hydroxy-3-methylbut-2-en-1-yl)phenyl]prop-2-en-1-one;(2E)-3-(4-hydroxyphenyl)-1-{2,4,6-trihydroxy-3-[(2E)-4-hydroxy-3-methylbut-2-en-1-yl]phenyl}prop-2-en-1-one;2-[3-(4-hydroxyphenyl)oxirane-2-carbonyl]-4-(3-methylbut-2-en-1-yl)benzene-1,3,5-triol;(2E)-1-{3-[(…	HMDB0126384;HMDB0129241;HMDB0129242;HMDB0129243;HMDB0129244;HMDB0129245;HMDB0129246;HMDB0132506;HMDB0132507;HMDB0133442;HMDB0133443;HMDB0137502;HMDB0137503;HMDB0029459;HMDB0030682;HMDB0033027;HMDB0034213;HMDB0035525;HMDB0038774;HMDB0041123;HMDB0041290	9	5'-Butyrylphosphouridine;Ohioensin-A;Kievitone;Plaunol_B;Cubebin;Coniferyl_ferulate;Leachianone_G;Norsolorinic_acid_anthrone;Pluviatolide	C06436;C09956;C01590;C09166;C10549;C17855;C18024;C20453;C21191
pos-M395T180	15.7704	3.80762e-06	2.78485e-05	1	1	1	2.47868	0.107961	up	395.036	2.99233	1	0	-	Unknown	-	-	-	32	Gomphidic acid;5-Amino-6-(5'-phosphoribitylamino)uracil;6-{4-[(1E)-2-carboxyeth-1-en-1-yl]-2-hydroxyphenoxy}-3,4,5-trihydroxyoxane-2-carboxylic acid;6-{5-[(1E)-2-carboxyeth-1-en-1-yl]-2-hydroxyphenoxy}-3,4,5-trihydroxyoxane-2-carboxylic acid;6-{[(2E)-3-(3,4-dihydroxyphenyl)prop-2-enoyl]oxy}-3,4,5-trihydroxyoxane-2-carboxylic acid;6-[4-(2-carboxy-2-oxoethyl)phenoxy]-3,4,5-trihydroxyoxane-2-carboxy…	HMDB0033542;HMDB0003841;HMDB0124957;HMDB0124958;HMDB0124959;HMDB0125407;HMDB0125408;HMDB0125827;HMDB0125828;HMDB0126407;HMDB0126408;HMDB0126409;HMDB0127959;HMDB0127960;HMDB0127961;HMDB0128006;HMDB0128007;HMDB0134084;HMDB0134085;HMDB0134089;HMDB0134090;HMDB0134093;HMDB0134094;HMDB0134095;HMDB0135269;HMDB0135270;HMDB0135271;HMDB0135463;HMDB0135464;HMDB0041705;HMDB0041707;HMDB0041709	2	Dothistromin;5-Amino-6-(5'-phospho-D-ribitylamino)uracil	C10334;C04454
pos-M395T165	2.17194	1.22642e-05	7.30419e-05	1	1	1	1.27021	0.273525	up	395.112	2.74773	1	0	-	Unknown	-	-	-	25	1-Hydroxypyrene glucuronide;2-[4,6-dihydroxy-2-methoxy-3-(3-methylbut-2-en-1-yl)phenyl]-5,6-dihydroxy-2,3-dihydro-1-benzofuran-3-one;2-[4,6-dihydroxy-3-(4-hydroxy-3-methylbut-2-en-1-yl)-2-methoxyphenyl]-6-hydroxy-2,3-dihydro-1-benzofuran-3-one;2-{3-[(3,3-dimethyloxiran-2-yl)methyl]-4,6-dihydroxy-2-methoxyphenyl}-6-hydroxy-2,3-dihydro-1-benzofuran-3-one;2-[4,6-dihydroxy-2-methoxy-3-(3-methylbut-2-…	HMDB0059759;HMDB0125959;HMDB0125960;HMDB0125961;HMDB0125962;HMDB0125963;HMDB0126470;HMDB0126474;HMDB0126477;HMDB0126484;HMDB0126488;HMDB0126494;HMDB0132519;HMDB0030539;HMDB0033270;HMDB0034278;HMDB0036633;HMDB0037456;HMDB0037508;HMDB0037599;HMDB0037750;HMDB0039775;HMDB0040323;HMDB0031695;HMDB0040558	5	Justicidin_A;Sinensetin;Tangeretin;Sesamolinol;(1'S)-Averantin	C10633;C10186;C10190;C10883;C20499
pos-M394T411	8.412	1.565e-12	3.77831e-10	1	1	1	2.19879	0.0676843	up	394.295	6.84172	1	0	-	Unknown	-	-	-	5	Tetradecanoylcarnitine;MG(0:0/20:5(5Z,8Z,11Z,14Z,17Z)/0:0);MG(20:5(5Z,8Z,11Z,14Z,17Z)/0:0/0:0);9'-Carboxy-gamma-chromanol;[12]-Gingerdione	HMDB0005066;HMDB0011550;HMDB0011580;HMDB0012868;HMDB0039278	2	3-Acetyl-5alpha-androstane-3beta,17beta-diol_3-acetate;5alpha-Androstane-3beta,17beta-diol_diacetate	C15157;C15346
pos-M394T394	3.51234	4.15096e-05	0.000203865	1	1	1	1.65988	0.135209	up	394.168	6.559	1	0	-	Unknown	-	-	-	5	6'-Apiosyllotaustralin;Cinnatriacetin A;(1RS,2RS)-Guaiacylglycerol 1-glucoside;(1x,2x)-Guaiacylglycerol 2-glucoside;(1x,2x)-Guaiacylglycerol 3-glucoside	HMDB0034207;HMDB0033932;HMDB0033300;HMDB0033301;HMDB0040600	3	Loganate;7-Epiloganic_acid;Propiomazine_hydrochloride	C01512;C11661;C07384
pos-M394T384_1	2.13658	5.84009e-07	6.18248e-06	1	1	1	1.29672	0.120826	up	394.187	6.39782	1	0	-	Unknown	-	-	-	8	Carissanol;1,2-Anhydridoniveusin;(1E,4Z,6a,8b,10a)-8-Angeloyloxy-10,15-dihydroxy-3-oxo-1,4,11(13)-germacratrien-12,6-olide;2'-Hydroxy-3',4',5',7,8-pentamethoxyflavan;Diosbulbin A;Diosbulbin F;trans-Grandmarin isovalerate;alpha-Peroxyachifolide	HMDB0030081;HMDB0032105;HMDB0032731;HMDB0033906;HMDB0035108;HMDB0036780;HMDB0039032;HMDB0039575	5	Latifoline;Ailanthone;Tripdiolide;Euparotin;Eupatundin	C10344;C08747;C09202;C09434;C09448
pos-M394T295	3.51356	8.57665e-05	0.000375908	1	1	1	1.6906	0.106962	up	394.054	4.92307	1	0	-	Unknown	-	-	-	0	-	-	1	2,5-Diamino-6-(5-phospho-D-ribitylamino)pyrimidin-4(3H)-one	C18910
pos-M394T246	2.01207	1.38774e-08	3.1657e-07	1	1	1	1.26826	0.0130194	up	394.128	4.10662	1	0	-	Unknown	-	-	-	5	gamma-L-Glutamyl-S-(2-carboxy-1-propyl)cysteinylglycine;(gamma-Glutamyl-gamma-glutamyl)-S-methylcysteine;N-Methyl-14-O-demethylepiporphyroxine;Naphthoherniarin;{4-[(E)-2-{3,5-dihydroxy-4-[(1E)-3-methylbut-1-en-1-yl]phenyl}ethenyl]phenyl}oxidanesulfonic acid	HMDB0029394;HMDB0039424;HMDB0030171;HMDB0039025;HMDB0128996	2	Dihydromacarpine;Resistomycin	C05316;C12080
pos-M394T180	14.2567	1.21455e-08	2.84529e-07	1	1	1	2.43651	0.0958618	up	394.042	2.99247	0	0	-	Unknown	-	-	-	0	-	-	0	-	-
pos-M394T168	9.40815	7.82983e-06	5.02995e-05	1	1	1	2.24596	0.0764736	up	394.041	2.79404	0	0	-	Unknown	-	-	-	0	-	-	0	-	-
pos-M394T166	2.61524	3.0959e-09	1.01538e-07	1	1	1	1.48386	0.0453597	up	394.11	2.75928	1	0	-	Unknown	-	-	-	11	4-(2-amino-3-hydroxyphenyl)-4-oxobutanoic acid O-glucoside;Amodiaquine;5,8-dihydroxy-2-(1-hydroxy-3-methoxy-4-oxocyclohexa-2,5-dien-1-yl)-3,7-dimethoxy-4H-chromen-4-one;2-(3,4-dimethoxyphenyl)-5,6,7,8-tetrahydroxy-3-methoxy-4H-chromen-4-one;2-(1,3-dihydroxy-4-oxocyclohexa-2,5-dien-1-yl)-5-hydroxy-3,6,7-trimethoxy-4H-chromen-4-one;2-(2,3-dihydroxy-4-methoxyphenyl)-5,7-dihydroxy-3,6-dimethoxy-4H-ch…	HMDB0062374;HMDB0014751;HMDB0129273;HMDB0129277;HMDB0130261;HMDB0130275;HMDB0130279;HMDB0132197;HMDB0132198;HMDB0037691;HMDB0136140	1	Amodiaquine	C07626
pos-M394T153	8.17192	7.11506e-06	4.65424e-05	1	1	1	2.14243	0.224183	up	394.041	2.54964	0	0	-	Unknown	-	-	-	0	-	-	0	-	-
pos-M393T445_1	3.42088	0.00100214	0.0031222	1	1	1	1.57735	0.371327	up	393.199	7.41039	1	0	-	Unknown	-	-	-	2	3-(3,4-dimethoxyphenyl)-N-[2-(1-hydroxy-3-methoxy-4-oxocyclohexa-2,5-dien-1-yl)ethyl]propanimidic acid;N-[2-(3,4-dimethoxyphenyl)ethyl]-3-(1-hydroxy-3-methoxy-4-oxocyclohexa-2,5-dien-1-yl)propanimidic acid	HMDB0135484;HMDB0135485	1	3,3-Difluoro-5alpha-androstan-17beta-yl_acetate	C14477
pos-M393T394	2.79441	0.00105944	0.00328115	0.972222	0.833333	1	1.37563	0.0621741	up	393.174	6.55979	1	0	-	Unknown	-	-	-	2	Sparfloxacin;Haloperidol	HMDB0015339;HMDB0014645	2	Sparfloxacin;Haloperidol	C07662;C01814
pos-M393T295	3.93104	2.83985e-05	0.000147827	1	1	1	1.76915	0.119452	up	393.061	4.92081	1	0	-	Unknown	-	-	-	28	15,17-dihydroxy-11,18-dimethoxy-6,8,20-trioxapentacyclo[10.8.0.0虏,鈦?0鲁,鈦?0鹿鈦?鹿鈦筣icosa-1(12),2(9),4,10,14(19),15,17-heptaen-13-one;15,18-dihydroxy-11,17-dimethoxy-6,8,20-trioxapentacyclo[10.8.0.0虏,鈦?0鲁,鈦?0鹿鈦?鹿鈦筣icosa-1(12),2(9),4,10,14(19),15,17-heptaen-13-one;11,15-dihydroxy-17,18-dimethoxy-6,8,20-trioxapentacyclo[10.8.0.0虏,鈦?0鲁,鈦?0鹿鈦?鹿鈦筣icosa-1(12),2(9),4,10,14(19),15,17-heptaen-13-one;Suillusin…	HMDB0128900;HMDB0128901;HMDB0128902;HMDB0037371;HMDB0127782;HMDB0039721;HMDB0127978;HMDB0133309;HMDB0133659;HMDB0133660;HMDB0133662;HMDB0133663;HMDB0133665;HMDB0133666;HMDB0133668;HMDB0133672;HMDB0135667;HMDB0135670;HMDB0135679;HMDB0135680;HMDB0002336;HMDB0003164;HMDB0029278;HMDB0030652;HMDB0030653;HMDB0032849;HMDB0040632;HMDB0040690	6	Digalacturonate;1,2-beta-D-Glucuronosyl-D-glucuronate;Chlorogenate;Scopolin;Biflorin;Neochlorogenic_acid	C02273;C04354;C00852;C01527;C08996;C17147
pos-M393T294	8.94639	3.1386e-09	1.0268e-07	1	1	1	2.23856	0.270305	up	393.022	4.89866	1	0	-	Unknown	-	-	-	14	beta-D-3-[5-Deoxy-5-(dimethylarsinyl)ribofuranosyloxy]-2-hydroxy-1-propanesulfonic acid;[2-hydroxy-5-(3,5,7-trihydroxy-3,4-dihydro-2H-1-benzopyran-2-yl)phenyl]oxidanesulfonic acid;{4-[1-oxo-1-(2,3,4,6-tetrahydroxyphenyl)propan-2-yl]phenyl}oxidanesulfonic acid;{4-[3-oxo-3-(2,3,4,6-tetrahydroxyphenyl)propyl]phenyl}oxidanesulfonic acid;{4-[(2,3,4,6-tetrahydroxy-2,3-dihydro-1-benzofuran-2-yl)methyl]p…	HMDB0032686;HMDB0127729;HMDB0130010;HMDB0130254;HMDB0133576;HMDB0133577;HMDB0134831;HMDB0134832;HMDB0135523;HMDB0135524;HMDB0135525;HMDB0130552;HMDB0132255;HMDB0040570	3	Phenolsulfonphthalein;5-Amino-6-(5'-phosphoribosylamino)uracil;2-Caffeoylisocitrate	C12600;C01268;C02927
pos-M393T264	6.1619	5.12837e-05	0.000243654	1	1	1	2.01908	0.206361	up	393.002	4.40445	1	0	-	Unknown	-	-	-	14	Cyclovariegatin;Dihydronaringenin-O-sulphate;[3-(3,5,7-trihydroxy-3,4-dihydro-2H-1-benzopyran-2-yl)phenyl]oxidanesulfonic acid;(2-methoxy-2-{2-oxo-2H-furo[2,3-h]chromen-8-yl}propoxy)sulfonic acid;{4-[1-oxo-1-(2,4,6-trihydroxyphenyl)propan-2-yl]phenyl}oxidanesulfonic acid;[4-(3,5,7-trihydroxy-3,4-dihydro-2H-1-benzopyran-2-yl)phenyl]oxidanesulfonic acid;(2-benzyl-2,4,6-trihydroxy-2,3-dihydro-1-benz…	HMDB0029682;HMDB0059996;HMDB0127741;HMDB0129332;HMDB0129986;HMDB0132272;HMDB0133592;HMDB0134595;HMDB0134600;HMDB0134604;HMDB0134610;HMDB0135091;HMDB0135528;HMDB0135529	1	Transfluthrin	C13410
pos-M393T208	7.61303	0.000137166	0.000561188	1	1	1	2.15594	0.00989184	up	393.001	3.45987	1	0	-	Unknown	-	-	-	14	Cyclovariegatin;Dihydronaringenin-O-sulphate;[3-(3,5,7-trihydroxy-3,4-dihydro-2H-1-benzopyran-2-yl)phenyl]oxidanesulfonic acid;(2-methoxy-2-{2-oxo-2H-furo[2,3-h]chromen-8-yl}propoxy)sulfonic acid;{4-[1-oxo-1-(2,4,6-trihydroxyphenyl)propan-2-yl]phenyl}oxidanesulfonic acid;[4-(3,5,7-trihydroxy-3,4-dihydro-2H-1-benzopyran-2-yl)phenyl]oxidanesulfonic acid;(2-benzyl-2,4,6-trihydroxy-2,3-dihydro-1-benz…	HMDB0029682;HMDB0059996;HMDB0127741;HMDB0129332;HMDB0129986;HMDB0132272;HMDB0133592;HMDB0134595;HMDB0134600;HMDB0134604;HMDB0134610;HMDB0135091;HMDB0135528;HMDB0135529	1	Transfluthrin	C13410
pos-M393T180	26.82	4.08667e-08	7.45667e-07	1	1	1	2.69292	0.0444191	up	393.04	2.9925	1	0	-	Unknown	-	-	-	7	6-{[2-(2H-1,3-benzodioxol-5-yl)-2-oxoacetyl]oxy}-3,4,5-trihydroxyoxane-2-carboxylic acid;2-O-Caffeoylhydroxycitric acid;17-hydroxy-11,15-dimethoxy-6,8,20-trioxapentacyclo[10.8.0.0虏,鈦?0鲁,鈦?0鹿鈦?鹿鈦筣icosa-1(12),2(9),4,10,14,16,18-heptaen-13-one;16-hydroxy-11,15-dimethoxy-6,8,20-trioxapentacyclo[10.8.0.0虏,鈦?0鲁,鈦?0鹿鈦?鹿鈦筣icosa-1(12),2(9),4,10,14(19),15,17-heptaen-13-one;12,16-dimethoxy-5,7,9,21-tetraoxa…	HMDB0129413;HMDB0040572;HMDB0128873;HMDB0128874;HMDB0128876;HMDB0129362;HMDB0129363	1	Epithienamycin_E	C11755
pos-M393T147	2.3778	1.42365e-05	8.27954e-05	1	1	1	1.35185	0.195695	up	392.951	2.44735	0	0	-	Unknown	-	-	-	0	-	-	0	-	-
pos-M392T421	3.17547	0.00801091	0.0192123	0.972222	0.833333	1	1.52323	0.131937	up	392.313	7.01147	1	0	-	Unknown	-	-	-	4	N-Stearoyl GABA;3b-Hydroxy-5-cholenoic acid;2-(10-Heptadecenyl)-6-hydroxybenzoic acid;D8'-Merulinic acid C	HMDB0062341;HMDB0000308;HMDB0038522;HMDB0041453	3	3-Oxo-5beta-cholanate;3beta,21-Dihydroxy-4,4,14-trimethyl-5alpha-pregn-8-en-20-one;3beta-[(Tetrahydro-2H-pyran-2-yl)oxy]androst-5-en-17beta-ol	C03070;C14991;C15345
pos-M392T393	3.09273	8.91637e-09	2.25109e-07	1	1	1	1.59069	0.111528	up	392.172	6.55823	1	0	-	Unknown	-	-	-	10	Trimetrexate;Methysergide;2-[4,6-dihydroxy-3-(4-hydroxy-3-methylbut-2-en-1-yl)-2-methoxyphenyl]-1-(2,4-dihydroxyphenyl)ethan-1-one;1-(2,4-dihydroxyphenyl)-2-{3-[(3,3-dimethyloxiran-2-yl)methyl]-4,6-dihydroxy-2-methoxyphenyl}ethan-1-one;2-[4,6-dihydroxy-2-methoxy-3-(3-methylbut-2-en-1-yl)phenyl]-1-(2,4,5-trihydroxyphenyl)ethan-1-one;(-)-Wikstromol;3',4',5,7,8-Pentamethoxyflavanone;8-Hydroxypinores…	HMDB0015288;HMDB0014392;HMDB0125456;HMDB0125457;HMDB0125458;HMDB0030598;HMDB0032869;HMDB0033279;HMDB0038111;HMDB0038112	10	Trimetrexate;Methysergide;N-(2,6-Dimethylphenyl)-4-[[(diethylamino)acetyl]amino]benzamide;Kievitone_hydrate;Chasmanthin;Palmarin;Plaunol_D;Budlein_A;Elephantin;Nortrachelogenin	C11154;C07199;C10936;C02549;C09073;C09151;C09168;C09351;C09402;C10725
pos-M392T380_2	2.17525	0.000583041	0.00195075	1	1	1	1.23854	0.0261058	up	392.25	6.32584	0	0	-	Unknown	-	-	-	0	-	-	0	-	-
pos-M392T310	4.19247	1.85892e-05	0.000103789	1	1	1	1.80824	0.0580848	up	392.059	5.16102	1	0	-	Unknown	-	-	-	1	4-Hydroxybenzyl isothiocyanate 4''-acetylrhamnoside	HMDB0032802	0	-	-
pos-M392T295_1	5.18716	1.03461e-08	2.51177e-07	1	1	1	1.94571	0.0472811	up	392.058	4.91963	1	0	-	Unknown	-	-	-	1	4-Hydroxybenzyl isothiocyanate 4''-acetylrhamnoside	HMDB0032802	0	-	-
pos-M392T264	7.25721	4.25866e-07	4.79241e-06	1	1	1	2.02642	0.459353	up	392.009	4.39583	1	0	-	Unknown	-	-	-	1	4'-Hydroxy-5-carboxy-lumiracoxib	HMDB0060770	0	-	-
pos-M392T231	2.34439	2.81615e-05	0.000146827	1	1	1	1.36388	0.14842	up	392.076	3.85256	1	0	-	Unknown	-	-	-	5	6-Hydroxy-R-acenocoumarol;7-Hydroxy-R-acenocoumarol;8-Hydroxy-R-acenocoumarol;Sambucus nigra Degraded cyanogenic glycosides (2'-Epimer);6''-O-Acetylholocalin	HMDB0060882;HMDB0060883;HMDB0060884;HMDB0035502;HMDB0036331	0	-	-
pos-M392T158	2.42809	0.000526017	0.0017833	1	1	1	1.36953	0.0946273	up	392.025	2.63538	0	0	-	Unknown	-	-	-	0	-	-	0	-	-
pos-M391T380_2	2.66833	5.90937e-09	1.65857e-07	1	1	1	1.49797	0.0566263	up	391.245	6.33402	1	1	Treprostinil	Benzenoids	Benzene and substituted derivatives	HMDB0014518	NA	8	15-deoxy-delta12,14-Prostaglandin J2-2-glycerol ester;Treprostinil;Annoglabasin A;Tussilagone;Digoxigenin;Cortol;Beta-Cortol;gamma-Eudesmol rhamnoside	HMDB0013656;HMDB0014518;HMDB0033400;HMDB0040953;HMDB0060731;HMDB0003180;HMDB0005821;HMDB0037961	5	Mevastatin;3beta,17-Dihydroxy-5alpha-pregnane-11,20-dione_3-acetate;Cortol;Carboprost;Pseudoargiopinin_III	C13963;C15404;C05482;C06872;C20097
pos-M391T265	7.18653	3.2963e-13	1.39597e-10	1	1	1	2.11544	0.0242173	up	391.006	4.4094	1	0	-	Unknown	-	-	-	18	[3-(3,5,7-trihydroxy-4-oxo-3,4-dihydro-2H-1-benzopyran-2-yl)phenyl]oxidanesulfonic acid;[5,7-dihydroxy-2-(3-hydroxyphenyl)-4-oxo-3,4-dihydro-2H-1-benzopyran-3-yl]oxidanesulfonic acid;[4-(3,5,7-trihydroxy-4-oxo-3,4-dihydro-2H-1-benzopyran-2-yl)phenyl]oxidanesulfonic acid;[5,7-dihydroxy-2-(4-hydroxyphenyl)-4-oxo-3,4-dihydro-2H-1-benzopyran-3-yl]oxidanesulfonic acid;{4-[2,3-dioxo-3-(2,4,6-trihydroxy…	HMDB0125287;HMDB0125288;HMDB0125395;HMDB0125396;HMDB0125403;HMDB0125431;HMDB0125454;HMDB0130003;HMDB0130201;HMDB0130213;HMDB0133374;HMDB0133383;HMDB0133556;HMDB0133585;HMDB0133589;HMDB0141188;HMDB0128382;HMDB0128392	2	Deacetylepithienamycin_F;4-[2-(5-Carboxy-2-hydroxy-3-methoxyphenyl)-2-oxoethylidene]-2-hydroxy-2-pentenedioate	C20816;C18349
pos-M391T207	11.3142	1.33266e-08	3.06236e-07	1	1	1	2.32352	0.0673217	up	391.003	3.45823	1	0	-	Unknown	-	-	-	2	2,5-dihydroxy-4-methoxy-3-(3,4,5-trihydroxybenzoyloxy)benzoic acid;3-hydroxy-4-methoxy-5-(2,3,4,5-tetrahydroxybenzoyloxy)benzoic acid	HMDB0128382;HMDB0128392	2	Deacetylepithienamycin_F;4-[2-(5-Carboxy-2-hydroxy-3-methoxyphenyl)-2-oxoethylidene]-2-hydroxy-2-pentenedioate	C20816;C18349
pos-M390T393	2.69361	5.0502e-05	0.000240421	1	1	1	1.43568	0.275584	up	390.172	6.55597	1	0	-	Unknown	-	-	-	1	Diphemanil Methylsulfate	HMDB0014867	0	-	-
pos-M390T267	5.05883	1.18463e-13	7.41327e-11	1	1	1	1.9344	0.103877	up	390.085	4.45658	1	0	-	Unknown	-	-	-	6	3-Methylbutyl glucosinolate;Pentyl glucosinolate;Adinazolam;Gomphidic acid;{2-hydroxy-5-[2-hydroxy-3-(2,4,6-trihydroxyphenyl)propyl]phenyl}oxidanesulfonic acid;{[1-(3,4-dihydroxyphenyl)-3-(2,4,6-trihydroxyphenyl)propan-2-yl]oxy}sulfonic acid	HMDB0038412;HMDB0038414;HMDB0014686;HMDB0033542;HMDB0127736;HMDB0127737	6	2-Methylbutyl_glucosinolate;Loracarbef_monohydrate;MK-129;N-Acetyldemethylphosphinothricin_tripeptide;Oxycodone_hydrochloride;Dothistromin	C17257;C08109;C11034;C17950;C08026;C10334
pos-M390T264	3.9783	1.53014e-07	2.10648e-06	1	1	1	1.78581	0.03802	up	390.115	4.40213	1	0	-	Unknown	-	-	-	3	Cefprozil;9-(beta-D-Ribofuranosyl)zeatin;Sulindac sulfone	HMDB0015281;HMDB0030388;HMDB0060620	4	Cefprozil;O-beta-D-Xylosylzeatin;trans-Zeatin_riboside;cis-Zeatin_riboside	C06888;C03300;C16431;C16449
pos-M390T254	3.73846	5.42959e-06	3.73736e-05	1	1	1	1.71972	0.139685	up	390.043	4.23251	1	0	-	Unknown	-	-	-	1	Tetraphyllin B sulfate	HMDB0038486	0	-	-
pos-M390T182	2.23345	0.00137834	0.00412143	1	1	1	1.21015	0.104223	up	390.065	3.0388	1	0	-	Unknown	-	-	-	4	Glutaminylhistidine;Histidinyl-Glutamine;Histidinyl-Gamma-glutamate;beta-D-Glucopyranosyl anthranilate	HMDB0028799;HMDB0028883;HMDB0028899;HMDB0041517	1	7-Methylxanthosine	C16352
pos-M389T48	4.36342	4.97557e-05	0.000237389	1	1	1	1.83105	0.168484	up	388.719	0.7946	0	0	-	Unknown	-	-	-	0	-	-	0	-	-
pos-M389T408	2.03496	0.000872175	0.00276353	1	1	1	1.22992	0.0521949	up	389.265	6.79963	1	0	-	Unknown	-	-	-	2	7alpha-hydroxy-3-oxochol-4-en-24-oic Acid;Cavipetin C	HMDB0062744;HMDB0030366	0	-	-
pos-M389T219	2.66403	1.38957e-10	9.45993e-09	1	1	1	1.48656	0.0730541	up	389.087	3.65284	1	0	-	Unknown	-	-	-	5	Urolithin B 3-O-glucuronide;3,5,7-trihydroxy-2-(1-hydroxy-3-methoxy-4-oxocyclohexyl)-6-methoxy-4H-chromen-4-one;Furocoumarinic acid glucoside;Moschamindole;Na-p-Hydroxycoumaroyltryptophan	HMDB0041787;HMDB0128768;HMDB0029601;HMDB0033431;HMDB0041370	0	-	-
pos-M389T156	2.80482	0.00553407	0.0139006	0.972222	0.833333	1	1.50795	0.1963	up	389.111	2.59898	1	0	-	Unknown	-	-	-	25	3,4,5-trihydroxy-6-[2-hydroxy-4-(2-hydroxy-3-methoxy-3-oxopropyl)phenoxy]oxane-2-carboxylic acid;3,4,5-trihydroxy-6-[2-hydroxy-5-(2-hydroxy-3-methoxy-3-oxopropyl)phenoxy]oxane-2-carboxylic acid;6-[4-(2-carboxy-2-hydroxyethyl)-2-methoxyphenoxy]-3,4,5-trihydroxyoxane-2-carboxylic acid;3,4,5-trihydroxy-6-{[2-hydroxy-3-(4-hydroxy-3-methoxyphenyl)propanoyl]oxy}oxane-2-carboxylic acid;6-[5-(2-carboxy-2…	HMDB0124952;HMDB0124953;HMDB0127786;HMDB0127787;HMDB0127841;HMDB0127842;HMDB0128002;HMDB0128003;HMDB0128004;HMDB0128040;HMDB0128041;HMDB0128042;HMDB0128051;HMDB0128052;HMDB0128053;HMDB0133891;HMDB0133892;HMDB0133899;HMDB0133900;HMDB0133901;HMDB0014546;HMDB0015329;HMDB0015338;HMDB0029830;HMDB0041136	0	-	-
pos-M388T69_1	2.61333	1.73354e-08	3.73248e-07	1	1	1	1.46353	0.205621	up	388.181	1.14603	1	0	-	Unknown	-	-	-	1	Cellulose, microcrystalline	HMDB0032197	1	Nemonapride	C12915
pos-M388T55_2	2.75763	4.6698e-08	8.19383e-07	1	1	1	1.51127	0.12182	up	388.181	0.924767	1	0	-	Unknown	-	-	-	1	Cellulose, microcrystalline	HMDB0032197	1	Nemonapride	C12915
pos-M388T278	3.74211	9.03794e-09	2.27247e-07	1	1	1	1.72953	0.148946	up	388.036	4.63068	1	0	-	Unknown	-	-	-	0	-	-	2	Thifensulfuron-methyl;m-Carboxyphenyl_phenylacetamidomethylphosphonate	C10957;C04684
pos-M387T48	4.30529	2.12059e-09	7.50444e-08	1	1	1	1.82626	0.0330704	up	386.722	0.7946	0	0	-	Unknown	-	-	-	0	-	-	0	-	-
pos-M387T285	2.3002	1.26665e-07	1.81481e-06	1	1	1	1.36289	0.167385	up	387.143	4.74276	1	0	-	Unknown	-	-	-	36	2-(2,4-dihydroxy-5-methoxyphenyl)-5,7-dihydroxy-6-(3-methylbut-2-en-1-yl)-3,4-dihydro-2H-1-benzopyran-4-one;3-(2,4-dihydroxy-5-methoxyphenyl)-1-[2,4,6-trihydroxy-3-(3-methylbut-2-en-1-yl)phenyl]prop-2-en-1-one;(1Z)-2-hydroxy-1,7-bis(4-hydroxy-3-methoxyphenyl)hept-1-ene-3,5-dione;7-hydroxy-1,7-bis(4-hydroxy-3-methoxyphenyl)hept-1-ene-3,5-dione;1-(3,4-dihydroxy-5-methoxyphenyl)-7-(4-hydroxy-3-metho…	HMDB0132627;HMDB0132634;HMDB0133440;HMDB0133441;HMDB0133444;HMDB0133445;HMDB0133446;HMDB0133447;HMDB0133448;HMDB0133449;HMDB0133450;HMDB0133471;HMDB0141242;HMDB0141250;HMDB0030601;HMDB0034629;HMDB0039058;HMDB0040355;HMDB0033420;HMDB0035038;HMDB0035052;HMDB0036890;HMDB0036898;HMDB0039623;HMDB0040324;HMDB0040651;HMDB0033009;HMDB0033011;HMDB0033219;HMDB0033236;HMDB0033645;HMDB0034786;HMDB0034874;HMD…	10	Isosamidin;Peucenidin;Pteryxin;Samidin;2-(4-Ethoxyphenyl)-5,6,7,8-tetramethoxy-4H-1-benzopyran-4-one;(-)-5'-Demethylyatein;Gibberellin_A8;Vernomygdin;Zexbrevin_B;Schizonepetoside_E	C09270;C09284;C09307;C09310;C14948;C21184;C03579;C09585;C09607;C17638
pos-M386T339	3.01834	2.3832e-08	4.78364e-07	1	1	1	1.558	0.306315	up	386.003	5.65484	0	0	-	Unknown	-	-	-	0	-	-	0	-	-
pos-M385T54	2.09669	0.00454672	0.0117238	0.972222	0.833333	1	1.17073	0.25832	up	385.087	0.907883	1	0	-	Unknown	-	-	-	4	2-(3,4-dimethoxyphenyl)-5,7,8-trihydroxy-3-methoxy-3,4-dihydro-2H-1-benzopyran-4-one;5,7-dihydroxy-2-(3-hydroxy-4-methoxyphenyl)-3,6-dimethoxy-3,4-dihydro-2H-1-benzopyran-4-one;5,7-dihydroxy-2-(3-hydroxy-4-methoxyphenyl)-6,8-dimethoxy-3,4-dihydro-2H-1-benzopyran-4-one;5,7-dihydroxy-2-(4-hydroxy-3-methoxyphenyl)-3,6-dimethoxy-3,4-dihydro-2H-1-benzopyran-4-one	HMDB0129274;HMDB0130262;HMDB0132200;HMDB0133835	1	Chelirubine	C06327
pos-M385T48	2.56151	1.56644e-05	8.97063e-05	1	1	1	1.41739	0.171536	up	384.76	0.802533	0	0	-	Unknown	-	-	-	0	-	-	0	-	-
pos-M385T298	2.13858	0.00015704	0.000630821	1	1	1	1.19519	0.33676	up	385.108	4.97163	1	0	-	Unknown	-	-	-	29	[(5-oxo-1,7-diphenylheptan-2-yl)oxy]sulfonic acid;[(5-oxo-1,7-diphenylheptan-3-yl)oxy]sulfonic acid;[(3-oxo-1,7-diphenylheptan-4-yl)oxy]sulfonic acid;[(3-oxo-1,7-diphenylheptan-2-yl)oxy]sulfonic acid;[(5-oxo-1,7-diphenylheptyl)oxy]sulfonic acid;[(3-oxo-1,7-diphenylheptyl)oxy]sulfonic acid;[3-(5-oxo-7-phenylheptyl)phenyl]oxidanesulfonic acid;[3-(3-oxo-7-phenylheptyl)phenyl]oxidanesulfonic acid;[4-…	HMDB0134656;HMDB0134658;HMDB0134660;HMDB0134662;HMDB0134664;HMDB0134666;HMDB0134668;HMDB0134670;HMDB0134672;HMDB0134674;HMDB0003559;HMDB0031365;HMDB0033290;HMDB0035609;HMDB0036423;HMDB0036677;HMDB0036779;HMDB0036782;HMDB0036891;HMDB0036892;HMDB0038314;HMDB0040309;HMDB0040310;HMDB0040648;HMDB0041372;HMDB0032715;HMDB0032716;HMDB0033094;HMDB0033095	13	Antirrhinoside;Catalpol;Gibberellin_A3;Antheridic_acid;Hallactone_A;Ponalactone_A;Strigol;Cynaropicrin;Molephantin;Saupirin;Gibberellin_A29-catabolite;Gibberellin_A6;Gibberellin_A34-catabolite	C09768;C09773;C01699;C09062;C09104;C09174;C09190;C09385;C09512;C09547;C11855;C11856;C11869
pos-M385T142	8.62058	1.92369e-06	1.59131e-05	1	1	1	2.19289	0.141614	up	385.043	2.36576	1	0	-	Unknown	-	-	-	2	{3,5,6-trihydroxy-2-[3-(sulfooxy)phenyl]-7H-chromen-7-ylidene}oxidanium;[2-hydroxy-5-(3,5,7-trihydroxy-5H-chromen-2-yl)phenyl]oxidanesulfonic acid	HMDB0130444;HMDB0127940	3	2-AminoAMP;Adenosine_5'-phosphoramidate;3'-Amino-3'-deoxy-AMP	C01655;C03851;C07026
pos-M384T66	17.7276	0.000137136	0.000561156	1	1	1	2.52949	0.0780511	up	383.567	1.09884	0	0	-	Unknown	-	-	-	0	-	-	0	-	-
pos-M384T54	7.38489	7.23746e-05	0.000324857	1	1	1	2.09861	0.11637	up	384.082	0.907425	1	0	-	Unknown	-	-	-	3	Pantoprazole;Isofenphos;Malvidin	HMDB0005017;HMDB0031796;HMDB0003201	3	Pantoprazole;Isofenphos;Candimine	C11806;C11002;C08520
pos-M384T298	3.93003	0.00014038	0.000573261	1	1	1	1.74842	0.115628	up	384.105	4.96607	1	0	-	Unknown	-	-	-	2	Avenanthramide A2;Daphnoretin methyl ether	HMDB0029297;HMDB0039046	5	Lilaline;Salicin_6-phosphate;Pachyrrhizone;Arnottin_II;Tetracenomycin_F1	C10602;C06188;C10512;C12258;C12367
pos-M384T295	3.74125	0.000660574	0.00217225	1	1	1	1.71791	0.106867	up	384.126	4.91392	1	0	-	Unknown	-	-	-	3	De-O-methylsimmondsin;3,5,7-trihydroxy-2-(1-hydroxy-3-methoxy-4-oxocyclohexyl)-6-methoxy-4H-chromen-4-one;Furocoumarinic acid glucoside	HMDB0041208;HMDB0128768;HMDB0029601	0	-	-
pos-M384T158	5.02975	2.47538e-05	0.000132152	1	1	1	1.90949	0.0610295	up	384.071	2.64048	1	0	-	Unknown	-	-	-	5	Brinzolamide;{6-hydroxy-3-[3-(3-hydroxyphenyl)-3-oxoprop-1-en-1-yl]-2-methoxyphenyl}oxidanesulfonic acid;{3-[3-(3,4-dihydroxy-2-methoxyphenyl)prop-2-enoyl]phenyl}oxidanesulfonic acid;[4-(7-hydroxy-8-methoxy-4-oxo-3,4-dihydro-2H-1-benzopyran-2-yl)phenyl]oxidanesulfonic acid;[4-(8-hydroxy-7-methoxy-4-oxo-3,4-dihydro-2H-1-benzopyran-2-yl)phenyl]oxidanesulfonic acid	HMDB0015325;HMDB0126071;HMDB0126072;HMDB0133292;HMDB0133303	2	Brinzolamide;2-Descarboxy-betanidin	C07760;C17757
pos-M384T153_2	2.70973	4.91422e-06	3.44352e-05	1	1	1	1.49419	0.128549	up	384.114	2.54807	1	0	-	Unknown	-	-	-	2	Succinyladenosine;Pyriminobac-methyl	HMDB0000912;HMDB0040546	2	Hyoscyamine_methylbromide;Pyriminobac-methyl	C13109;C18486
pos-M384T127	2.15028	0.000152878	0.000616668	1	1	1	1.2203	0.0368507	up	384.187	2.12263	1	0	-	Unknown	-	-	-	3	Dihydrozeatin-7-N-dihydrozeatin;Dihydrozeatin-9-N-glucoside;Dihydrozeatin-O-glucoside	HMDB0012211;HMDB0012213;HMDB0012214	1	Dihydrozeatin-O-glucoside	C16448
pos-M383T66_2	3.51626	0.000556056	0.00187272	1	1	1	1.6516	0.122837	up	383.065	1.10058	0	0	-	Unknown	-	-	-	0	-	-	0	-	-
pos-M383T54	8.88602	1.46722e-08	3.29512e-07	1	1	1	2.17049	0.0151745	up	383.079	0.907425	1	0	-	Unknown	-	-	-	3	(+)-12a-Hydroxypachyrrhizone;[2-ethyl-5-(3,5,7-trihydroxy-3,4-dihydro-2H-1-benzopyran-2-yl)phenyl]oxidanesulfonic acid;Dolichyl diphosphate	HMDB0030774;HMDB0127869;HMDB0001513	2	Bikaverin;Nogalonate	C10306;C12416
pos-M383T48	2.0366	5.66944e-08	9.59903e-07	1	1	1	1.27461	0.073561	up	382.763	0.800683	0	0	-	Unknown	-	-	-	0	-	-	0	-	-
pos-M383T462	2.34601	0.000208046	0.000800442	1	1	1	1.19007	0.470733	up	383.315	7.70223	1	0	-	Unknown	-	-	-	4	MG(0:0/20:2(11Z,14Z)/0:0);MG(20:2(11Z,14Z)/0:0/0:0);Persenone B;Lepidiumterpenyl ester	HMDB0011544;HMDB0011574;HMDB0035959;HMDB0036865	0	-	-
pos-M383T298	6.20072	0.000843322	0.00268451	1	1	1	2.02519	0.061791	up	383.113	4.96862	1	0	-	Unknown	-	-	-	15	3,5-dihydroxy-2-(4-hydroxy-3-methoxyphenyl)-8,8-dimethyl-4H,8H-pyrano[2,3-f]chromen-4-one;2-(2,4-dihydroxy-5-methoxyphenyl)-5-hydroxy-8,8-dimethyl-4H,8H-pyrano[3,2-g]chromen-4-one;Mollicellin A;Mollicellin B;Artonin K;8-(1,2-dihydroxypropan-2-yl)-2-oxo-2H,8H,9H-furo[2,3-h]chromen-9-yl 3-methylbut-2-enoate;1-hydroxy-2-{9-hydroxy-2-oxo-2H,8H,9H-furo[2,3-h]chromen-8-yl}propan-2-yl 3-methylbut-2-enoa…	HMDB0127405;HMDB0127441;HMDB0033339;HMDB0033340;HMDB0040673;HMDB0128915;HMDB0128918;HMDB0128949;HMDB0129095;HMDB0035051;HMDB0040910;HMDB0041196;HMDB0033066;HMDB0033067;HMDB0041509	8	Austrobailignan_1;12-Deoxyaklanonic_acid;Elephantopin;Goyazensolide;Vernodalin;2,3-Dihydro-2-(4-hydroxyphenyl)-5,6,7,8-tetramethoxy-4H-1-benzopyran-4-one;8-Epiiridotrial_glucoside;Iridotrial_glucoside	C10546;C12420;C09403;C09467;C09576;C14940;C11652;C11653
pos-M382T54	9.54615	8.2847e-10	3.63051e-08	1	1	1	2.20068	0.024692	up	382.083	0.907425	1	0	-	Unknown	-	-	-	6	Celecoxib;Isogravacridonechlorine;Gravacridonechlorine;Romucosine B;N-Desmethyl-O-hydroxy rosiglitazone;N-Desmethyl-p-hydroxyrosiglitazone	HMDB0005014;HMDB0030189;HMDB0030384;HMDB0036989;HMDB0060836;HMDB0060838	3	Metsulfuron-methyl;Tribenuron;Celecoxib	C10946;C18900;C07589
pos-M382T438	7.2532	1.21401e-11	1.58271e-09	1	1	1	2.10854	0.182125	up	382.302	7.30746	0	0	-	Unknown	-	-	-	0	-	-	0	-	-
pos-M382T298	19.9201	7.85972e-13	2.5495e-10	1	1	1	2.57594	0.0230023	up	382.11	4.96862	1	0	-	Unknown	-	-	-	10	Epinephrine glucuronide;L-DOPA 3'-glucoside;2-(3,4-dihydroxy-5-methoxyphenyl)-3,5,7-trihydroxy-6-methoxy-3,4-dihydro-2H-1-benzopyran-4-one;3-(3,4-dihydroxy-5-methoxyphenyl)-1-(2,4,6-trihydroxy-3-methoxyphenyl)propane-1,2-dione;3,5,7-trihydroxy-2-(1-hydroxy-5-methoxy-4-oxocyclohex-2-en-1-yl)-6-methoxy-4H-chromen-4-one;3,5,7-trihydroxy-2-(1-hydroxy-3-methoxy-4-oxocyclohex-2-en-1-yl)-6-methoxy-4H-ch…	HMDB0010336;HMDB0029452;HMDB0128761;HMDB0128763;HMDB0128766;HMDB0128767;HMDB0129280;HMDB0130278;HMDB0130282;HMDB0038626	0	-	-
pos-M382T236_2	2.03208	0.000103075	0.00043895	1	1	1	1.19549	0.155278	up	382.109	3.935	1	0	-	Unknown	-	-	-	2	Epinephrine glucuronide;L-DOPA 3'-glucoside	HMDB0010336;HMDB0029452	0	-	-
pos-M381T54	9.58982	2.70086e-11	2.79461e-09	1	1	1	2.2029	0.0429461	up	381.079	0.907333	1	0	-	Unknown	-	-	-	53	{[(6E)-3-oxo-1,7-diphenylhepta-4,6-dien-1-yl]oxy}sulfonic acid;{3-[(1E)-5-oxo-7-phenylhepta-1,3-dien-1-yl]phenyl}oxidanesulfonic acid;{3-[(6E)-3-oxo-7-phenylhepta-4,6-dien-1-yl]phenyl}oxidanesulfonic acid;{4-[(1E)-5-oxo-7-phenylhepta-1,3-dien-1-yl]phenyl}oxidanesulfonic acid;{4-[(6E)-3-oxo-7-phenylhepta-4,6-dien-1-yl]phenyl}oxidanesulfonic acid;{[(6E)-3-oxo-1,7-diphenylhepta-4,6-dien-2-yl]oxy}sul…	HMDB0133921;HMDB0133923;HMDB0133925;HMDB0133927;HMDB0133929;HMDB0133935;HMDB0124979;HMDB0124980;HMDB0124981;HMDB0126431;HMDB0126432;HMDB0126433;HMDB0128026;HMDB0128027;HMDB0133881;HMDB0133882;HMDB0133883;HMDB0134096;HMDB0134097;HMDB0134098;HMDB0134106;HMDB0134107;HMDB0134108;HMDB0041720;HMDB0003882;HMDB0133305;HMDB0000048;HMDB0000055;HMDB0000163;HMDB0000186;HMDB0000258;HMDB0000740;HMDB0000975;HMD…	37	N1-(5-Phospho-alpha-D-ribosyl)-5,6-dimethylbenzimidazole;Sucrose;Cellobiose;Maltose;Lactose;Isomaltose;alpha-Maltose;alpha,alpha-Trehalose;alpha-D-Galactosyl-(1->3)-1D-myo-inositol;Nigerose;Inulobiose;Levanbiose;Mannobiose;Palatinose;beta-Lactose;beta-Maltose;Laminaribiose;4-O-beta-D-Glucopyranosyl-D-mannose;alpha-D-Glucosyl-(1,3)-D-mannose;alpha-D-Aldosyl_beta-D-fructoside;Epimelibiose;Melibiose…	C04778;C00089;C00185;C00208;C00243;C00252;C00897;C01083;C01235;C01518;C01711;C01725;C01728;C01742;C01970;C01971;C02048;C02964;C04147;C04219;C05400;C05402;C06421;C06422;C07064;C08240;C08250;C15548;C18068;C19632;C19633;C19634;C19636;C19773;C20236;C20861;C21336
pos-M381T48	2.00709	1.84781e-11	2.16053e-09	1	1	1	1.26445	0.0405198	up	380.765	0.800683	0	0	-	Unknown	-	-	-	0	-	-	0	-	-
pos-M381T438	6.09437	2.92011e-08	5.64829e-07	1	1	1	2.0339	0.0571479	up	381.299	7.3063	1	0	-	Unknown	-	-	-	14	MG(0:0/20:3(11Z,14Z,17Z)/0:0);MG(0:0/20:3(5Z,8Z,11Z)/0:0);MG(0:0/20:3(8Z,11Z,14Z)/0:0);MG(20:3(11Z,14Z,17Z)/0:0/0:0);MG(20:3(5Z,8Z,11Z)/0:0/0:0);MG(20:3(8Z,11Z,14Z)/0:0/0:0);Isopersin;2-Hydroxy-4-oxo-5,12-heneicosadien-1-yl acetate;Persin;MG(18:0/0:0/0:0);MG(0:0/18:0/0:0);Glycerol 1-octadecanoate;MG(i-18:0/0:0/0:0);MG(0:0/i-18:0/0:0)	HMDB0011545;HMDB0011546;HMDB0011547;HMDB0011575;HMDB0011576;HMDB0011577;HMDB0032735;HMDB0039403;HMDB0041103;HMDB0011131;HMDB0011535;HMDB0031075;HMDB0072842;HMDB0072877	0	-	-
pos-M381T261_2	3.67172	2.32043e-10	1.3845e-08	1	1	1	1.72602	0.0985992	up	381.165	4.35583	1	0	-	Unknown	-	-	-	13	N-(1-Deoxy-1-fructosyl)tryptophan;4-{1-hydroxy-3-[4-hydroxy-2-methoxy-3-(3-methylbut-2-en-1-yl)phenyl]propyl}benzene-1,2-diol;Malabaricone C;Prednisone;Normammein;Monascoflavin;Mammea B/BD;Mammea B/AC;2,3-dinor-6-oxoprostaglandin F1alpha;2,3-Dinor-6-keto-prostaglandin F1 a;2,3-Dinor-TXB2;(-)-11-Hydroxy-9,15,16-trioxooctadecanoic acid;Monic acid	HMDB0037847;HMDB0124818;HMDB0005798;HMDB0014773;HMDB0030784;HMDB0030792;HMDB0034096;HMDB0034275;HMDB0062618;HMDB0002277;HMDB0002904;HMDB0038940;HMDB0061154	2	Prednisone;9,10-Dihydrokadsurenone	C07370;C11053
pos-M380T455	3.13624	3.41447e-07	4.0049e-06	1	1	1	1.55428	0.35631	up	380.283	7.57557	1	0	-	Unknown	-	-	-	9	Leukotriene B4 ethanolamide;19,20-DiHDPA;Annosquamosin A;Annoglabasin B;Lycopersiconolide;Dimethyl ent-16alpha-kaurane-17,19-dioate;Epoxysiderol;(Z)-2,4-Dihydroxy-6-(8-pentadecenyl)benzoic acid;ent-16a-Hydroxy-17-acetoxy-19-kauranal	HMDB0002304;HMDB0010214;HMDB0031137;HMDB0033398;HMDB0033677;HMDB0036315;HMDB0036704;HMDB0039226;HMDB0041495	2	Di-n-heptyl_phthalate;10beta,14beta-Dihydroxytaxa-4(20),11-dien-5alpha-yl_acetate	C14575;C20151
pos-M380T425	7.01488	1.06548e-06	9.96461e-06	1	1	1	2.0757	0.0867291	up	380.287	7.08873	0	0	-	Unknown	-	-	-	0	-	-	0	-	-
pos-M380T236_1	2.16659	9.25563e-07	8.89865e-06	1	1	1	1.32304	0.105219	up	380.113	3.935	1	0	-	Unknown	-	-	-	6	S-Lactoylglutathione;Gravacridonetriol;Niazimicin A;Mycotoxin T 2;Histidinyl-Tryptophan;Tryptophyl-Histidine	HMDB0001066;HMDB0029330;HMDB0031944;HMDB0032864;HMDB0028896;HMDB0029085	2	(R)-S-Lactoylglutathione;12-Hydroxydihydrochelirubine	C03451;C05193
pos-M380T185	2.07189	0.000939384	0.00294641	1	1	1	1.14725	0.298729	up	380.127	3.07943	1	0	-	Unknown	-	-	-	0	-	-	1	Pirimiphos-ethyl	C19012
pos-M380T166	2.0638	8.66606e-06	5.44742e-05	1	1	1	1.22348	0.0331378	up	380.076	2.76894	1	0	-	Unknown	-	-	-	0	-	-	1	E3040_sulfate	C11594
pos-M379T454	9.03335	6.9334e-09	1.88118e-07	1	1	1	2.18556	0.235194	up	379.281	7.57073	1	0	-	Unknown	-	-	-	15	2-Arachidonylglycerol;MG(0:0/20:4(8Z,11Z,14Z,17Z)/0:0);MG(20:4(5Z,8Z,11Z,14Z)/0:0/0:0);MG(20:4(8Z,11Z,14Z,17Z)/0:0/0:0);1-Acetoxy-2-hydroxy-5,12,15-heneicosatrien-4-one;[12]-Gingerol;Persenone A;MG(0:0/18:1(11Z)/0:0);MG(0:0/18:1(9Z)/0:0);MG(18:1(11Z)/0:0/0:0);MG(18:1(9Z)/0:0/0:0);Stearoyllactic acid;3-(2-Heptenyloxy)-2-hydroxypropyl undecanoate;Monooleoylglycerol;9-Hexadecenoylcholine	HMDB0004666;HMDB0011549;HMDB0011578;HMDB0011579;HMDB0035273;HMDB0036356;HMDB0036568;HMDB0011536;HMDB0011537;HMDB0011566;HMDB0011567;HMDB0033372;HMDB0034031;HMDB0094684;HMDB0013208	2	2-Arachidonoylglycerol;1-Arachidonoylglycerol	C13856;C13857
pos-M379T425	156.454	8.21962e-07	8.12736e-06	1	1	1	3.34016	0.0405275	up	379.284	7.08818	1	1	1-Arachidonoylglycerol	Lipids and lipid-like molecules	Glycerolipids	HMDB0011578	NA	15	2-Arachidonylglycerol;MG(0:0/20:4(8Z,11Z,14Z,17Z)/0:0);MG(20:4(5Z,8Z,11Z,14Z)/0:0/0:0);MG(20:4(8Z,11Z,14Z,17Z)/0:0/0:0);1-Acetoxy-2-hydroxy-5,12,15-heneicosatrien-4-one;[12]-Gingerol;Persenone A;MG(0:0/18:1(11Z)/0:0);MG(0:0/18:1(9Z)/0:0);MG(18:1(11Z)/0:0/0:0);MG(18:1(9Z)/0:0/0:0);Stearoyllactic acid;3-(2-Heptenyloxy)-2-hydroxypropyl undecanoate;Monooleoylglycerol;9-Hexadecenoylcholine	HMDB0004666;HMDB0011549;HMDB0011578;HMDB0011579;HMDB0035273;HMDB0036356;HMDB0036568;HMDB0011536;HMDB0011537;HMDB0011566;HMDB0011567;HMDB0033372;HMDB0034031;HMDB0094684;HMDB0013208	2	2-Arachidonoylglycerol;1-Arachidonoylglycerol	C13856;C13857
pos-M379T257	8.27822	2.57548e-05	0.000136573	1	1	1	2.19007	0.12287	up	379.041	4.2857	1	0	-	Unknown	-	-	-	24	Xerocomic acid;Grevilline D;Grevilline C;6-{3-[(1E)-2-carboxyeth-1-en-1-yl]phenoxy}-3,4,5-trihydroxyoxane-2-carboxylic acid;3,4,5-trihydroxy-6-{[(2E)-3-(3-hydroxyphenyl)prop-2-enoyl]oxy}oxane-2-carboxylic acid;6-{4-[(1E)-2-carboxyeth-1-en-1-yl]phenoxy}-3,4,5-trihydroxyoxane-2-carboxylic acid;3,4,5-trihydroxy-6-{[(2E)-3-(4-hydroxyphenyl)prop-2-enoyl]oxy}oxane-2-carboxylic acid;3,4,5-trihydroxy-6-(…	HMDB0029460;HMDB0033246;HMDB0033250;HMDB0124973;HMDB0124974;HMDB0125164;HMDB0125165;HMDB0126548;HMDB0127983;HMDB0127984;HMDB0128091;HMDB0128092;HMDB0129410;HMDB0132501;HMDB0134049;HMDB0134050;HMDB0134051;HMDB0134052;HMDB0134056;HMDB0134057;HMDB0134059;HMDB0141335;HMDB0030820;HMDB0030821	4	Daphnin;Sinapoyl_malate;Cichoriin;Esculin	C01421;C02887;C09206;C09264
pos-M379T254	4.91933	7.18199e-08	1.15452e-06	1	1	1	1.87599	0.188044	up	379.06	4.23827	1	0	-	Unknown	-	-	-	35	5-Amino-6-(5'-phosphoribitylamino)uracil;6-{4-[(1E)-2-carboxyeth-1-en-1-yl]-2-hydroxyphenoxy}-3,4,5-trihydroxyoxane-2-carboxylic acid;6-{5-[(1E)-2-carboxyeth-1-en-1-yl]-2-hydroxyphenoxy}-3,4,5-trihydroxyoxane-2-carboxylic acid;6-{[(2E)-3-(3,4-dihydroxyphenyl)prop-2-enoyl]oxy}-3,4,5-trihydroxyoxane-2-carboxylic acid;6-[4-(2-carboxy-2-oxoethyl)phenoxy]-3,4,5-trihydroxyoxane-2-carboxylic acid;3,4,5-…	HMDB0003841;HMDB0124957;HMDB0124958;HMDB0124959;HMDB0125407;HMDB0125408;HMDB0125827;HMDB0125828;HMDB0126407;HMDB0126408;HMDB0126409;HMDB0127959;HMDB0127960;HMDB0127961;HMDB0128006;HMDB0128007;HMDB0134084;HMDB0134085;HMDB0134089;HMDB0134090;HMDB0134093;HMDB0134094;HMDB0134095;HMDB0135269;HMDB0135270;HMDB0135271;HMDB0135463;HMDB0135464;HMDB0041705;HMDB0041707;HMDB0041709;HMDB0129366;HMDB0129367;HMD…	6	Chlorflavonin;5-Amino-6-(5'-phospho-D-ribitylamino)uracil;Dihydro-O-methylsterigmatocystin;Psorospermin;Methylophiopogonone_A;S-[2-(N7-Guanyl)ethyl]-N-acetyl-L-cysteine	C10027;C04454;C03944;C10090;C17473;C14877
pos-M379T208	3.85694	0.00101442	0.00315669	1	1	1	1.753	0.0831631	up	379.021	3.45894	1	0	-	Unknown	-	-	-	6	15,17-dihydroxy-11-methoxy-6,8,20-trioxapentacyclo[10.8.0.0虏,鈦?0鲁,鈦?0鹿鈦?鹿鈦筣icosa-1(12),2(9),4,10,14,16,18-heptaen-13-one;15,16-dihydroxy-11-methoxy-6,8,20-trioxapentacyclo[10.8.0.0虏,鈦?0鲁,鈦?0鹿鈦?鹿鈦筣icosa-1(12),2(9),4,10,14(19),15,17-heptaen-13-one;16-hydroxy-12-methoxy-5,7,9,21-tetraoxahexacyclo[11.8.0.0虏,鹿鈦?0鲁,鈦?0鈦?鈦?0鹿鈦?虏鈦癩henicosa-1(13),2(10),11,15,17,19-hexaen-14-one;Grevilline B;Salvianolic ac…	HMDB0128862;HMDB0128863;HMDB0128864;HMDB0033240;HMDB0041773;HMDB0061113	1	Versicolorin_B	C20575
pos-M378T57	2.21081	2.91334e-05	0.000151079	1	1	1	1.31926	0.0873822	up	378.114	0.941892	1	0	-	Unknown	-	-	-	0	-	-	2	AL-321;Nitrovin	C17303;C19487
pos-M378T430	2.37196	0.0229999	0.0482422	1	1	1	1.32679	0.176341	up	378.268	7.17277	1	0	-	Unknown	-	-	-	1	Calycanthidine	HMDB0030281	1	Calycanthidine	C09097
pos-M378T410	18.9951	1.76097e-13	9.76928e-11	1	1	1	2.57135	0.0415183	up	378.272	6.83857	0	0	-	Unknown	-	-	-	0	-	-	0	-	-
pos-M378T298	8.95275	3.07475e-07	3.70134e-06	1	1	1	2.20816	0.0620222	up	378.007	4.96862	1	0	-	Unknown	-	-	-	2	5-amino-1-(5-phospho-D-ribosyl)imidazole-4-carboxylate;N5-Carboxyaminoimidazole ribonucleotide	HMDB0006273;HMDB0012268	1	Etobenzanid	C18500
pos-M378T257	2.24081	0.0157507	0.0347155	1	1	1	1.28287	0.0352914	up	378.048	4.27751	1	0	-	Unknown	-	-	-	1	2-{[hydroxy({3,4,8,9,10-pentahydroxy-6-oxo-6H-benzo[c]chromen-1-yl})methylidene]amino}acetic acid	HMDB0126665	0	-	-
pos-M378T208	6.84141	1.91224e-07	2.50551e-06	1	1	1	2.07149	0.144877	up	378.028	3.46064	0	0	-	Unknown	-	-	-	0	-	-	0	-	-
pos-M378T157	4.16254	3.97356e-06	2.88839e-05	1	1	1	1.75311	0.217071	up	378.039	2.60877	0	0	-	Unknown	-	-	-	0	-	-	0	-	-
pos-M378T129	2.14321	0.00155407	0.00458639	1	1	1	1.18881	0.237258	up	378.124	2.14863	1	0	-	Unknown	-	-	-	0	-	-	1	(5,12,13-Triaza-indeno[1,2-b]anthracen-13-yl)-acetic_acid_ethyl_ester	C11568
pos-M377T57	2.18526	0.000596537	0.00198927	1	1	1	1.203	0.233742	up	377.166	0.950508	1	0	-	Unknown	-	-	-	4	Dodecyl gallate;[6]-Gingerdiol 3-acetate;[6]-Gingerdiol 5-acetate;Lisuride	HMDB0038720;HMDB0040566;HMDB0040567;HMDB0014727	3	Shiromodiol_diacetate;Piperonyl_butoxide;Monacolin_J_acid	C09725;C18880;C20854
pos-M377T55	2.1781	8.29211e-06	5.26952e-05	1	1	1	1.26292	0.175284	up	377.13	0.918583	1	0	-	Unknown	-	-	-	6	2-[4-(4-chloro-1,2-diphenylbut-1-en-1-yl)phenoxy]acetaldehyde;Isogravacridonechlorine;Gravacridonechlorine;Romucosine B;N-Desmethyl-O-hydroxy rosiglitazone;N-Desmethyl-p-hydroxyrosiglitazone	HMDB0143634;HMDB0030189;HMDB0030384;HMDB0036989;HMDB0060836;HMDB0060838	1	Dinocton_6	C18922
pos-M377T430	10.9246	1.31165e-05	7.72358e-05	1	1	1	2.30776	0.0727711	up	377.266	7.17112	1	0	-	Unknown	-	-	-	2	MG(0:0/18:2(9Z,12Z)/0:0);MG(18:2(9Z,12Z)/0:0/0:0)	HMDB0011538;HMDB0011568	1	Methyl_acetyl_ricinoleate	C12280
pos-M377T410	27.2104	6.83031e-12	1.02324e-09	1	1	1	2.72412	0.0685832	up	377.268	6.84098	1	0	-	Unknown	-	-	-	6	MG(0:0/20:5(5Z,8Z,11Z,14Z,17Z)/0:0);MG(20:5(5Z,8Z,11Z,14Z,17Z)/0:0/0:0);9'-Carboxy-gamma-chromanol;[12]-Gingerdione;MG(0:0/18:2(9Z,12Z)/0:0);MG(18:2(9Z,12Z)/0:0/0:0)	HMDB0011550;HMDB0011580;HMDB0012868;HMDB0039278;HMDB0011538;HMDB0011568	4	3-Acetyl-5alpha-androstane-3beta,17beta-diol_3-acetate;5alpha-Androstane-3beta,17beta-diol_diacetate;Methyl_acetyl_ricinoleate;Loxtidine	C15157;C15346;C12280;C11805
pos-M377T298	9.55862	1.37455e-12	3.62021e-10	1	1	1	2.24693	0.033128	up	377.005	4.96773	1	0	-	Unknown	-	-	-	0	-	-	1	Versicolorin_A	C20583
pos-M377T295	11.5034	1.69633e-08	3.66949e-07	1	1	1	2.34533	0.2359	up	377.024	4.91463	1	0	-	Unknown	-	-	-	8	AICAR;3,4,5-trihydroxy-6-[(2-oxo-2H-chromen-5-yl)oxy]oxane-2-carboxylic acid;3,4,5-trihydroxy-6-[(2-oxo-2H-chromen-4-yl)oxy]oxane-2-carboxylic acid;3,4,5-trihydroxy-6-[(2-oxo-2H-chromen-6-yl)oxy]oxane-2-carboxylic acid;3,4,5-trihydroxy-6-[(2-oxo-2H-chromen-7-yl)oxy]oxane-2-carboxylic acid;3,4,5-trihydroxy-6-[(2-oxo-2H-chromen-8-yl)oxy]oxane-2-carboxylic acid;3,4,5-trihydroxy-6-[(2-oxo-2H-chromen-…	HMDB0001517;HMDB0136745;HMDB0137928;HMDB0140950;HMDB0140951;HMDB0140952;HMDB0140953;HMDB0034621	1	1-(5'-Phosphoribosyl)-5-amino-4-imidazolecarboxamide	C04677
pos-M377T257	13.474	1.14911e-07	1.68136e-06	1	1	1	2.39799	0.0967002	up	377.045	4.28533	1	0	-	Unknown	-	-	-	5	3,4,5-trihydroxy-6-[(8-hydroxy-2-oxo-2H-chromen-7-yl)oxy]oxane-2-carboxylic acid;3,4,5-trihydroxy-6-[(7-hydroxy-2-oxo-2H-chromen-6-yl)oxy]oxane-2-carboxylic acid;2-O-p-Coumaroylhydroxycitric acid;O-Methylsterigmatocystin;Ovalitenone	HMDB0130552;HMDB0132255;HMDB0040570;HMDB0030589;HMDB0030619	9	WIN56291;Phenolsulfonphthalein;5-Amino-6-(5'-phosphoribosylamino)uracil;2-Caffeoylisocitrate;O-Methylsterigmatocystin;Rabelomycin;Ustalic_acid;Inabenfide;L-Ascorbic_acid-2-glucoside	C06499;C12600;C01268;C02927;C03686;C12402;C19979;C10942;C18339
pos-M377T236	15.0243	3.64787e-09	1.14186e-07	1	1	1	2.46375	0.0740516	up	377.045	3.94013	1	0	-	Unknown	-	-	-	5	3,4,5-trihydroxy-6-[(8-hydroxy-2-oxo-2H-chromen-7-yl)oxy]oxane-2-carboxylic acid;3,4,5-trihydroxy-6-[(7-hydroxy-2-oxo-2H-chromen-6-yl)oxy]oxane-2-carboxylic acid;2-O-p-Coumaroylhydroxycitric acid;O-Methylsterigmatocystin;Ovalitenone	HMDB0130552;HMDB0132255;HMDB0040570;HMDB0030589;HMDB0030619	9	WIN56291;Phenolsulfonphthalein;5-Amino-6-(5'-phosphoribosylamino)uracil;2-Caffeoylisocitrate;O-Methylsterigmatocystin;Rabelomycin;Ustalic_acid;Inabenfide;L-Ascorbic_acid-2-glucoside	C06499;C12600;C01268;C02927;C03686;C12402;C19979;C10942;C18339
pos-M377T208	20.0776	2.48976e-12	5.19344e-10	1	1	1	2.57573	0.10071	up	377.026	3.45939	1	0	-	Unknown	-	-	-	9	Cyclovariegatin;AICAR;3,4,5-trihydroxy-6-[(2-oxo-2H-chromen-5-yl)oxy]oxane-2-carboxylic acid;3,4,5-trihydroxy-6-[(2-oxo-2H-chromen-4-yl)oxy]oxane-2-carboxylic acid;3,4,5-trihydroxy-6-[(2-oxo-2H-chromen-6-yl)oxy]oxane-2-carboxylic acid;3,4,5-trihydroxy-6-[(2-oxo-2H-chromen-7-yl)oxy]oxane-2-carboxylic acid;3,4,5-trihydroxy-6-[(2-oxo-2H-chromen-8-yl)oxy]oxane-2-carboxylic acid;3,4,5-trihydroxy-6-[(2…	HMDB0029682;HMDB0001517;HMDB0136745;HMDB0137928;HMDB0140950;HMDB0140951;HMDB0140952;HMDB0140953;HMDB0034621	1	1-(5'-Phosphoribosyl)-5-amino-4-imidazolecarboxamide	C04677
pos-M377T203	8.1782	3.43452e-10	1.84643e-08	1	1	1	2.16234	0.110761	up	377.045	3.37601	1	0	-	Unknown	-	-	-	5	3,4,5-trihydroxy-6-[(8-hydroxy-2-oxo-2H-chromen-7-yl)oxy]oxane-2-carboxylic acid;3,4,5-trihydroxy-6-[(7-hydroxy-2-oxo-2H-chromen-6-yl)oxy]oxane-2-carboxylic acid;2-O-p-Coumaroylhydroxycitric acid;O-Methylsterigmatocystin;Ovalitenone	HMDB0130552;HMDB0132255;HMDB0040570;HMDB0030589;HMDB0030619	8	WIN56291;Phenolsulfonphthalein;5-Amino-6-(5'-phosphoribosylamino)uracil;2-Caffeoylisocitrate;O-Methylsterigmatocystin;Rabelomycin;Ustalic_acid;Inabenfide	C06499;C12600;C01268;C02927;C03686;C12402;C19979;C10942
pos-M377T161	2.43309	2.29271e-05	0.000123666	1	1	1	1.37338	0.19068	up	377.238	2.68913	1	0	-	Unknown	-	-	-	8	Alanyl-Valine;N6-Acetyl-L-lysine;N-Alpha-acetyllysine;Glycylleucine;Glycyl-Isoleucine;Isoleucyl-Glycine;Leucyl-Glycine;Valyl-Alanine	HMDB0028700;HMDB0000206;HMDB0000446;HMDB0000759;HMDB0028844;HMDB0028907;HMDB0028929;HMDB0029120	4	Glycyl-leucine;N6-Acetyl-L-lysine;6-Acetamido-3-aminohexanoate;N2-Acetyl-L-lysine	C02155;C02727;C03846;C12989
pos-M377T157	6.407	1.71645e-07	2.29394e-06	1	1	1	2.02423	0.32276	up	377.046	2.61357	1	0	-	Unknown	-	-	-	3	3,4,5-trihydroxy-6-[(8-hydroxy-2-oxo-2H-chromen-7-yl)oxy]oxane-2-carboxylic acid;3,4,5-trihydroxy-6-[(7-hydroxy-2-oxo-2H-chromen-6-yl)oxy]oxane-2-carboxylic acid;2-O-p-Coumaroylhydroxycitric acid	HMDB0130552;HMDB0132255;HMDB0040570	6	WIN56291;Phenolsulfonphthalein;5-Amino-6-(5'-phosphoribosylamino)uracil;2-Caffeoylisocitrate;Inabenfide;L-Ascorbic_acid-2-glucoside	C06499;C12600;C01268;C02927;C10942;C18339
pos-M377T150	2.82152	5.91297e-05	0.000274539	1	1	1	1.43943	0.13445	up	377.082	2.49376	1	0	-	Unknown	-	-	-	36	3,4,5-trihydroxy-6-{[3-(3-methoxyphenyl)prop-2-enoyl]oxy}oxane-2-carboxylic acid;3,4,5-trihydroxy-6-{[(2E)-3-(3-methoxyphenyl)prop-2-enoyl]oxy}oxane-2-carboxylic acid;6-[(2Z)-2-carboxy-2-(phenylmethylidene)ethoxy]-3,4,5-trihydroxyoxane-2-carboxylic acid;3,4,5-trihydroxy-6-{[(2E)-2-(hydroxymethyl)-3-phenylprop-2-enoyl]oxy}oxane-2-carboxylic acid;6-{3-[(1E)-2-carboxy-2-methyleth-1-en-1-yl]phenoxy}-…	HMDB0127978;HMDB0133309;HMDB0133659;HMDB0133660;HMDB0133662;HMDB0133663;HMDB0133665;HMDB0133666;HMDB0133668;HMDB0133672;HMDB0135667;HMDB0135670;HMDB0135679;HMDB0135680;HMDB0002336;HMDB0003164;HMDB0029278;HMDB0030652;HMDB0030653;HMDB0032849;HMDB0040632;HMDB0040690;HMDB0131487;HMDB0134903;HMDB0030618;HMDB0030771;HMDB0033315;HMDB0033801;HMDB0033901;HMDB0034041;HMDB0034087;HMDB0035373;HMDB0036636;HMD…	13	Chlorogenate;Scopolin;Biflorin;Neochlorogenic_acid;(-)-Glyceollin_I;Glepidotin_A;2-Isoprenylemodin;(-)-Glyceollin_II;Wighteone;6-(3,3-DMA)galangin;8-(1,1-Dimethylallyl)galangin;Glyceollin_III;Demethoxycurcumin	C00852;C01527;C08996;C17147;C01701;C10049;C10360;C10422;C10542;C11576;C11581;C15511;C17742
pos-M376T55	4.02311	5.15917e-06	3.5853e-05	1	1	1	1.72975	0.190741	up	376.143	0.912	1	0	-	Unknown	-	-	-	1	Tiagabine	HMDB0015042	3	Tiagabine;Bitertanol;Cellobionate	C07503;C11258;C20888
pos-M376T298	8.43906	1.51453e-10	9.97219e-09	1	1	1	2.18418	0.0582379	up	376.011	4.96529	1	0	-	Unknown	-	-	-	1	Famotidine	HMDB0001919	0	-	-
pos-M376T273	2.52552	2.25215e-06	1.81691e-05	1	1	1	1.38196	0.315185	up	376.014	4.55567	1	0	-	Unknown	-	-	-	1	5-Carboxy-lumiracoxib	HMDB0060775	0	-	-
pos-M376T207	4.18049	5.7273e-06	3.89905e-05	1	1	1	1.79845	0.0298981	up	376.033	3.45478	1	0	-	Unknown	-	-	-	1	4'-Hydroxy-5-carboxy-lumiracoxib	HMDB0060770	1	5-Hydroxymethyldeoxycytidylate	C03997
pos-M376T183	6.18288	0.000172683	0.000682408	1	1	1	1.9989	0.345226	up	376.037	3.0488	1	0	-	Unknown	-	-	-	1	omega-COOH-tetranor-LTE3	HMDB0062513	1	Prochloraz	C11182
pos-M376T168	2.93154	6.74903e-05	0.000306629	1	1	1	1.55736	0.0627818	up	376.099	2.80211	1	0	-	Unknown	-	-	-	4	Sambucus nigra Degraded cyanogenic glycosides (2'-Epimer);6''-O-Acetylholocalin;4-O-alpha-D-Galactopyranosylcalystegine B2;6-oxo-famciclovir	HMDB0035502;HMDB0036331;HMDB0038228;HMDB0061100	2	Magenta;Streptobiosamine	C19252;C07655
pos-M376T156	6.4082	7.3098e-10	3.29181e-08	1	1	1	2.04702	0.0920457	up	376.042	2.59997	1	0	-	Unknown	-	-	-	3	3,4,5-trihydroxy-6-(1H-indole-3-carbonyloxy)oxane-2-carboxylic acid;2,8-Dihydroxyquinoline-beta-D-glucuronide ;3-Indole carboxylic acid glucuronide	HMDB0134938;HMDB0011658;HMDB0013189	0	-	-
pos-M376T149_1	2.66431	2.96259e-05	0.000153176	1	1	1	1.45664	0.198395	up	376.089	2.48955	1	0	-	Unknown	-	-	-	5	6-[(6-carboxy-3,4,5-trihydroxyoxan-2-yl)oxy]-2H-1,3-benzodioxole-5-carboxylic acid;3,4,5-trihydroxy-6-(6-hydroxy-2H-1,3-benzodioxole-5-carbonyloxy)oxane-2-carboxylic acid;2-Galloyl-1,4-galactarolactone methyl ester;5-Methoxy-galloyl-1,4-galactarolactone;Etoricoxib	HMDB0129402;HMDB0129403;HMDB0037200;HMDB0037203;HMDB0015565	2	Oxaziclomefone;L791456	C18571;C11718
pos-M375T414	2.69618	1.31613e-07	1.86809e-06	1	1	1	1.4807	0.091302	up	375.25	6.89682	1	0	-	Unknown	-	-	-	5	Calcitroic acid ;MG(0:0/18:3(6Z,9Z,12Z)/0:0);MG(0:0/18:3(9Z,12Z,15Z)/0:0);MG(18:3(6Z,9Z,12Z)/0:0/0:0);MG(18:3(9Z,12Z,15Z)/0:0/0:0)	HMDB0006472;HMDB0011539;HMDB0011540;HMDB0011569;HMDB0011570	4	Androst-4-ene-3beta,17beta-diol_diacetate;Androst-4-ene-3alpha,17beta-diol_diacetate;Calcitroic_acid;Montanol	C15324;C15423;C18230;C09137
pos-M375T345	6.16468	0.000186803	0.000730677	1	1	1	2.04499	0.162349	up	375.011	5.74862	1	0	-	Unknown	-	-	-	20	Thelephoric acid;(5,7-dihydroxy-4-oxo-2-phenyl-3,4-dihydro-2H-1-benzopyran-3-yl)oxidanesulfonic acid;[4-(5,7-dihydroxy-4-oxo-3,4-dihydro-2H-1-benzopyran-2-yl)phenyl]oxidanesulfonic acid;{4-[3-oxo-3-(2,4,6-trihydroxyphenyl)prop-1-en-1-yl]phenyl}oxidanesulfonic acid;{4-[(1E)-3-oxo-3-(2,4,6-trihydroxyphenyl)prop-1-en-1-yl]phenyl}oxidanesulfonic acid;[4-(5,7-dihydroxy-4-oxo-3,4-dihydro-2H-1-benzopyra…	HMDB0030552;HMDB0125406;HMDB0128084;HMDB0128088;HMDB0128106;HMDB0129980;HMDB0133387;HMDB0134578;HMDB0141341;HMDB0125213;HMDB0125215;HMDB0125221;HMDB0125222;HMDB0128333;HMDB0129431;HMDB0129432;HMDB0129433;HMDB0129434;HMDB0140551;HMDB0059646	2	Dantrolene_sodium_anhydrous;Nicotinate_D-ribonucleotide	C07933;C01185
pos-M375T298	11.6604	1.09167e-13	7.29854e-11	1	1	1	2.3372	0.060534	up	375.008	4.96639	1	0	-	Unknown	-	-	-	11	Thelephoric acid;3,5,6,7-tetrahydroxy-2-(3,4,5-trihydroxyphenyl)-3,4-dihydro-2H-1-benzopyran-4-one;1-(2,3,4,6-tetrahydroxyphenyl)-3-(3,4,5-trihydroxyphenyl)propane-1,2-dione;3,5,7-trihydroxy-2-(2,3,4,5-tetrahydroxyphenyl)-3,4-dihydro-2H-1-benzopyran-4-one;3-(2,3,4,5-tetrahydroxyphenyl)-1-(2,4,6-trihydroxyphenyl)propane-1,2-dione;3-hydroxy-4-methoxy-5-(3,4,5-trihydroxybenzoyloxy)benzoic acid;3,5,6…	HMDB0030552;HMDB0125213;HMDB0125215;HMDB0125221;HMDB0125222;HMDB0128333;HMDB0129431;HMDB0129432;HMDB0129433;HMDB0129434;HMDB0140551	2	Phenobenzuron;Dantrolene_sodium_anhydrous	C19090;C07933
pos-M375T261	2.41432	8.48238e-07	8.33581e-06	1	1	1	1.34958	0.242135	up	375.066	4.34922	1	0	-	Unknown	-	-	-	26	7-Hydroxymethyl-12-methylbenz[a]anthracene sulfate;3,4,5-trihydroxy-6-[(1-oxo-1H-isochromen-3-yl)methoxy]oxane-2-carboxylic acid;6-[(5-acetyl-1-benzofuran-4-yl)oxy]-3,4,5-trihydroxyoxane-2-carboxylic acid;3,4,5-trihydroxy-6-[(6-methyl-2-oxo-2H-chromen-7-yl)oxy]oxane-2-carboxylic acid;3,4,5-trihydroxy-6-[(2-oxo-2H-chromen-6-yl)methoxy]oxane-2-carboxylic acid;3,4,5-trihydroxy-6-[(6-methyl-2-oxo-2H-…	HMDB0060420;HMDB0128626;HMDB0129398;HMDB0135534;HMDB0135535;HMDB0135537;HMDB0135538;HMDB0135539;HMDB0136759;HMDB0029383;HMDB0040137;HMDB0126089;HMDB0126090;HMDB0126091;HMDB0126092;HMDB0126093;HMDB0127392;HMDB0029533;HMDB0029787;HMDB0029791;HMDB0030141;HMDB0030450;HMDB0034027;HMDB0034050;HMDB0037922;HMDB0041452	6	7-Hydroxymethyl-12-methylbenz[a]anthracene_sulfate;4-Methylumbelliferone_glucuronide;Psoralidin;Sojagol;Firocoxib;Chlorsulfuron	C19562;C11584;C10523;C10529;C18363;C05071
pos-M375T248	4.65349	2.08005e-07	2.67696e-06	1	1	1	1.84749	0.191133	up	375.03	4.12585	1	0	-	Unknown	-	-	-	13	2,5-dihydroxy-4-methoxy-3-(3,4,5-trihydroxybenzoyloxy)benzoic acid;3-hydroxy-4-methoxy-5-(2,3,4,5-tetrahydroxybenzoyloxy)benzoic acid;Dicumarol;Dolineone;Pachyrrhizin;Dehydroneotenone;[6-hydroxy-2-methoxy-3-(3-phenylprop-2-en-1-yl)phenyl]oxidanesulfonic acid;{4-[(1E)-3-(4-hydroxy-2-methoxyphenyl)prop-1-en-1-yl]phenyl}oxidanesulfonic acid;{3-[(1E)-3-(4-hydroxy-2-methoxyphenyl)prop-1-en-1-yl]phenyl…	HMDB0128382;HMDB0128392;HMDB0014411;HMDB0034039;HMDB0034049;HMDB0034129;HMDB0130346;HMDB0130353;HMDB0130356;HMDB0130996;HMDB0135634;HMDB0135637;HMDB0135639	4	Deacetylepithienamycin_F;4-[2-(5-Carboxy-2-hydroxy-3-methoxyphenyl)-2-oxoethylidene]-2-hydroxy-2-pentenedioate;Dicumarol;Tetracenomycin_D1	C20816;C18349;C00796;C12376
pos-M375T211	2.12495	6.54158e-07	6.77031e-06	1	1	1	1.29367	0.124607	up	375.107	3.51026	1	0	-	Unknown	-	-	-	21	3-(3,4-dihydroxyphenyl)-2-{[(2E)-3-(4-hydroxy-3-methoxyphenyl)prop-2-enoyl]oxy}propanoic acid;5,8-dihydroxy-3,6,7-trimethoxy-2-(4-methoxyphenyl)-4H-chromen-4-one;5,7-dihydroxy-3,6,8-trimethoxy-2-(4-methoxyphenyl)-4H-chromen-4-one;5,6-dihydroxy-3,7,8-trimethoxy-2-(4-methoxyphenyl)-4H-chromen-4-one;3,5-dihydroxy-6,7,8-trimethoxy-2-(4-methoxyphenyl)-4H-chromen-4-one;5-hydroxy-2-(4-hydroxyphenyl)-3,6…	HMDB0124967;HMDB0137979;HMDB0137980;HMDB0137981;HMDB0137982;HMDB0137983;HMDB0029546;HMDB0030611;HMDB0030660;HMDB0033254;HMDB0033276;HMDB0033306;HMDB0033841;HMDB0035446;HMDB0041667;HMDB0126417;HMDB0132988;HMDB0133688;HMDB0133690;HMDB0133692;HMDB0133694	3	Chrysosplenetin;Scullcapflavone_II;Berberastine	C10030;C10183;C09360
pos-M375T208	24.6809	9.55238e-10	4.06311e-08	1	1	1	2.64636	0.0248744	up	375.03	3.46017	1	0	-	Unknown	-	-	-	13	2,5-dihydroxy-4-methoxy-3-(3,4,5-trihydroxybenzoyloxy)benzoic acid;3-hydroxy-4-methoxy-5-(2,3,4,5-tetrahydroxybenzoyloxy)benzoic acid;Dicumarol;Dolineone;Pachyrrhizin;Dehydroneotenone;[6-hydroxy-2-methoxy-3-(3-phenylprop-2-en-1-yl)phenyl]oxidanesulfonic acid;{4-[(1E)-3-(4-hydroxy-2-methoxyphenyl)prop-1-en-1-yl]phenyl}oxidanesulfonic acid;{3-[(1E)-3-(4-hydroxy-2-methoxyphenyl)prop-1-en-1-yl]phenyl…	HMDB0128382;HMDB0128392;HMDB0014411;HMDB0034039;HMDB0034049;HMDB0034129;HMDB0130346;HMDB0130353;HMDB0130356;HMDB0130996;HMDB0135634;HMDB0135637;HMDB0135639	4	Deacetylepithienamycin_F;4-[2-(5-Carboxy-2-hydroxy-3-methoxyphenyl)-2-oxoethylidene]-2-hydroxy-2-pentenedioate;Dicumarol;Tetracenomycin_D1	C20816;C18349;C00796;C12376
pos-M375T149	3.31413	9.8941e-07	9.40187e-06	1	1	1	1.63813	0.0235826	up	375.086	2.4895	1	0	-	Unknown	-	-	-	13	Neodiospyrin;{4-[(E)-2-{3,5-dihydroxy-4-[(1E)-3-methylbuta-1,3-dien-1-yl]phenyl}ethenyl]phenyl}oxidanesulfonic acid;3,5-dihydroxy-2-(3-hydroxyphenyl)-8,8-dimethyl-4H,8H-pyrano[2,3-f]chromen-4-one;5,8-dihydroxy-12,12-dimethyl-4-phenyl-3,11,14-trioxatetracyclo[8.5.0.0虏,鈦?0鹿鲁,鹿鈦礭pentadeca-1(10),2(7),4,8-tetraen-6-one;3,5-dihydroxy-8-(hydroxymethyl)-8-methyl-2-phenyl-4H,8H-pyrano[2,3-f]chromen-4-one;…	HMDB0029538;HMDB0129030;HMDB0127393;HMDB0127394;HMDB0127395;HMDB0034019;HMDB0035184;HMDB0037424;HMDB0037425;HMDB0038127;HMDB0038904;HMDB0040304;HMDB0003409	4	Diospyrin;Isodiospyrin;Savinin;Berberine	C10332;C10358;C10880;C00757
pos-M374T96	2.05383	5.44159e-05	0.000255271	1	1	1	1.21775	0.0717199	up	374.107	1.59423	1	0	-	Unknown	-	-	-	36	DIMBOA-Glc;N-Acetyl-7-O-acetylneuraminic acid;N-Acetyl-9-O-acetylneuraminic acid;N-Acetyl-4-O-acetylneuraminic acid;N-acetyl-O-acetylneuraminate;5-Amino-6-(5'-phosphoribitylamino)uracil;6-{4-[(1E)-2-carboxyeth-1-en-1-yl]-2-hydroxyphenoxy}-3,4,5-trihydroxyoxane-2-carboxylic acid;6-{5-[(1E)-2-carboxyeth-1-en-1-yl]-2-hydroxyphenoxy}-3,4,5-trihydroxyoxane-2-carboxylic acid;6-{[(2E)-3-(3,4-dihydroxyph…	HMDB0029710;HMDB0000785;HMDB0000794;HMDB0000796;HMDB0060492;HMDB0003841;HMDB0124957;HMDB0124958;HMDB0124959;HMDB0125407;HMDB0125408;HMDB0125827;HMDB0125828;HMDB0126407;HMDB0126408;HMDB0126409;HMDB0127959;HMDB0127960;HMDB0127961;HMDB0128006;HMDB0128007;HMDB0134084;HMDB0134085;HMDB0134089;HMDB0134090;HMDB0134093;HMDB0134094;HMDB0134095;HMDB0135269;HMDB0135270;HMDB0135271;HMDB0135463;HMDB0135464;HMD…	7	DIMBOA-glucoside;(2R)-2-beta-D-Glucopyranosyloxy-4-hydroxy-7-methoxy-(2H)-1,4-benzoxazin-3(4H)-one;N-Acetyl-4-O-acetylneuraminate;N-Acetyl-7-O-acetylneuraminate;N-Acetyl-9-O-acetylneuraminate;N-Acetyldemethylphosphinothricin_tripeptide;5-Amino-6-(5'-phospho-D-ribitylamino)uracil	C04831;C15768;C04015;C04016;C04017;C17950;C04454
pos-M374T342	2.58683	7.74286e-06	4.99227e-05	1	1	1	1.46068	0.133011	up	374.047	5.70167	1	0	-	Unknown	-	-	-	7	3-hydroxy-2-(4-hydroxy-3-methoxyphenyl)-5-sulfino-3,4-dihydro-2H-1-benzopyran-7-olate;3,6-dihydroxy-2-(3-methoxyphenyl)-5-sulfino-3,4-dihydro-2H-1-benzopyran-7-olate;3-(3,7-dihydroxy-5-sulfino-3,4-dihydro-2H-1-benzopyran-2-yl)-5-methoxybenzen-1-olate;3-hydroxy-2-(3-methoxyphenyl)-7-(sulfinooxy)-3,4-dihydro-2H-1-benzopyran-5-olate;3-hydroxy-2-(3-hydroxy-4-methoxyphenyl)-5-sulfino-3,4-dihydro-2H-1-…	HMDB0127793;HMDB0127798;HMDB0127800;HMDB0127820;HMDB0127870;HMDB0127892;HMDB0127904	1	Azothoate	C19020
pos-M374T261	3.91993	7.53714e-05	0.000336974	1	1	1	1.76124	0.113655	up	374.063	4.34933	1	0	-	Unknown	-	-	-	0	-	-	2	Musca-aurin-I;Pretetramid	C08559;C18295
pos-M374T180	3.5462	0.0058575	0.0146278	1	1	1	1.70543	0.0596688	up	374.065	2.99248	1	0	-	Unknown	-	-	-	0	-	-	1	Pretetramid	C18295
pos-M373T430	2.47934	0.000174021	0.00068682	1	1	1	1.38872	0.197475	up	373.314	7.16721	0	0	-	Unknown	-	-	-	0	-	-	0	-	-
pos-M373T400	2.59091	9.12568e-07	8.79967e-06	1	1	1	1.44361	0.165639	up	373.234	6.6604	1	0	-	Unknown	-	-	-	11	9'-Carboxy-gamma-tocotrienol;Scutigeral;Neriantogenin;5-Ethoxysorgoleone 358;Tetrahydrocorticosterone;5a-Tetrahydrocorticosterone;Tetrahydrodeoxycortisol;MG(0:0/18:4(6Z,9Z,12Z,15Z)/0:0);MG(18:4(6Z,9Z,12Z,15Z)/0:0/0:0);(S)-[10]-Gingerol;Pregnanetriolone	HMDB0012869;HMDB0030012;HMDB0030044;HMDB0032784;HMDB0000268;HMDB0000449;HMDB0005972;HMDB0011541;HMDB0011571;HMDB0033616;HMDB0041997	9	Deoxycorticosterone_acetate;16alpha,17alpha-Epoxy-20-oxopregn-5-en-3beta-yl_acetate;3alpha-Hydroxy-5beta-pregn-16-ene-11,20-dione_3-acetate;Tetrahydrocorticosterone;3alpha,20alpha,21-Trihydroxy-5beta-pregnan-11-one;3alpha,17alpha,21-Trihydroxy-5beta-pregnan-20-one;5beta-Pregnane-3alpha,17alpha,20alpha-triol-11-one;3alpha,11beta,17alpha-Trihydroxy-5beta-pregnan-20-one;(10)-Gingerol	C14554;C14635;C15333;C05476;C05483;C14594;C15368;C15403;C17496
pos-M373T237	2.05814	0.00109075	0.00336452	1	1	1	1.17876	0.228969	up	373.013	3.95292	1	0	-	Unknown	-	-	-	3	[2-(benzoyloxy)-5-(prop-2-en-1-yl)phenyl]oxidanesulfonic acid;{4-[(1E)-3-(4-methoxyphenyl)-3-oxoprop-1-en-1-yl]phenyl}oxidanesulfonic acid;{3-[(1E)-3-(4-methoxyphenyl)-3-oxoprop-1-en-1-yl]phenyl}oxidanesulfonic acid	HMDB0135248;HMDB0135625;HMDB0135627	0	-	-
pos-M373T221	2.90234	4.11033e-05	0.000202251	1	1	1	1.37087	0.132187	up	373.196	3.68381	1	0	-	Unknown	-	-	-	17	9S-hydroxy-11,15-dioxo-5Z,13E-prostadienoic acid;15-oxo-5S,6R-dihydroxy-7E,9E,11Z,13E-eicosatetraenoic acid;(5S)-hydroperoxy-18-hydroxy-EPE;8-iso-15-keto-PGE2;Prostaglandin E3;Prostaglandin D3;15-Keto-prostaglandin E2;Resolvin E1;12-Oxo-20-hydroxy-leukotriene B4;15-Epi-lipoxin B5;15-Oxo-lipoxin A4;20-oxo-leukotriene B4;PGH3;(ent-6alpha,7alpha,12alpha)-6,7,12-Trihydroxy-16-kauren-19-oic acid;Oryza…	HMDB0062297;HMDB0062300;HMDB0062616;HMDB0002341;HMDB0002664;HMDB0003034;HMDB0003175;HMDB0010410;HMDB0012552;HMDB0012588;HMDB0012590;HMDB0012641;HMDB0013040;HMDB0036701;HMDB0037593;HMDB0038693;HMDB0060096	10	4,4-Difluoropregn-5-ene-3,20-dione;(5Z,13E)-11alpha-Hydroxy-9,15-dioxoprost-13-enoate;(5Z,13E)-9alpha-Hydroxy-11,15-dioxoprosta-5,13-dienoate;(5Z,13E)-6,9alpha-Epoxy-11alpha-hydroxy-15-oxoprosta-5,13-dienoate;Prostaglandin_E3;Prostaglandin_D3;Resolvin_E1;5S-Hydroperoxy-18R-HEPE;Chalcolactone;Andrographolide	C15152;C04707;C04758;C04835;C06439;C13802;C18171;C18176;C18848;C20214
pos-M373T201_1	2.30525	5.1442e-06	3.5768e-05	1	1	1	1.33423	0.197672	up	373.131	3.35102	1	0	-	Unknown	-	-	-	23	2-[4,6-dihydroxy-2-methoxy-3-(3-methylbut-2-en-1-yl)phenyl]-5,6-dihydroxy-2,3-dihydro-1-benzofuran-3-one;2-[4,6-dihydroxy-3-(4-hydroxy-3-methylbut-2-en-1-yl)-2-methoxyphenyl]-6-hydroxy-2,3-dihydro-1-benzofuran-3-one;2-{3-[(3,3-dimethyloxiran-2-yl)methyl]-4,6-dihydroxy-2-methoxyphenyl}-6-hydroxy-2,3-dihydro-1-benzofuran-3-one;2-[4,6-dihydroxy-2-methoxy-3-(3-methylbut-2-en-1-yl)phenyl]-6,7-dihydrox…	HMDB0125959;HMDB0125960;HMDB0125961;HMDB0125962;HMDB0125963;HMDB0126470;HMDB0126474;HMDB0126477;HMDB0126484;HMDB0126488;HMDB0126494;HMDB0132519;HMDB0030539;HMDB0033270;HMDB0034278;HMDB0036633;HMDB0037456;HMDB0037508;HMDB0037599;HMDB0037750;HMDB0039775;HMDB0040323;HMDB0004634	9	Sinensetin;Tangeretin;Sesamolinol;(1'S)-Averantin;Fagaronine;Cafenstrole;Veprisinium;Strychnine;Vinorine	C10186;C10190;C10883;C20499;C09438;C18497;C10745;C06522;C11807
pos-M372T430	3.52136	7.63287e-09	2.01762e-07	1	1	1	1.67914	0.122377	up	372.311	7.16673	1	1	2-Linoleoylglycerol	Lipids and lipid-like molecules	Fatty Acyls	HMDB0011538	NA	2	MG(0:0/18:2(9Z,12Z)/0:0);MG(18:2(9Z,12Z)/0:0/0:0)	HMDB0011538;HMDB0011568	1	Methyl_acetyl_ricinoleate	C12280
pos-M372T329	2.6656	0.00109571	0.00337582	1	1	1	1.42184	0.22452	up	372.219	5.48642	1	0	-	Unknown	-	-	-	1	Acetylsalvipisone	HMDB0031877	2	Tephrowatsin_A;3,6-Dimethoxyestra-1,3,5(10),6,8-pentaene-17beta-carboxylic_acid_methyl_ester	C09970;C15030
pos-M372T310	3.87965	3.31306e-07	3.9159e-06	1	1	1	1.7475	0.0953418	up	372.032	5.17001	0	0	-	Unknown	-	-	-	0	-	-	0	-	-
pos-M372T192	3.37418	0.0056465	0.0141469	1	1	1	1.60076	0.140312	up	372.042	3.19305	0	0	-	Unknown	-	-	-	0	-	-	0	-	-
pos-M371T265	4.71317	1.75625e-08	3.76583e-07	1	1	1	1.8692	0.0626268	up	371.02	4.4105	1	0	-	Unknown	-	-	-	0	-	-	5	Transfluthrin;Nidifidienol;Elatol;Rhodolaureol;Sulfadimethoxine_sodium	C13410;C17117;C17118;C17184;C18386
pos-M371T180_1	13.8333	2.72869e-06	2.12572e-05	1	1	1	2.42167	0.0791857	up	371.058	2.99241	1	0	-	Unknown	-	-	-	3	6-{[2-(2H-1,3-benzodioxol-5-yl)-2-oxoacetyl]oxy}-3,4,5-trihydroxyoxane-2-carboxylic acid;2-O-Caffeoylhydroxycitric acid;Sanguinarine	HMDB0129413;HMDB0040572;HMDB0029367	5	Doxefazepam;Sanguinarine;Butamifos;O-Ethyl-O-(5-methyl-4-nitrophenyl)(1-methylpropyl)phosphoramidothioate;Tos-Lys-CH2Cl	C19413;C06162;C11022;C11023;C00896
pos-M370T57	2.66	3.38764e-05	0.000171647	1	1	1	1.45271	0.118292	up	370.172	0.941892	1	0	-	Unknown	-	-	-	1	Marimastat	HMDB0014924	0	-	-
pos-M370T414	3.29436	6.65258e-06	4.39806e-05	1	1	1	1.63037	0.0540066	up	370.295	6.89313	1	1	Monolinolenin (9c,12c,15c)	Unknown	-	NA	NA	7	O-(2-tetradecenoyl)carnitine;cis-5-Tetradecenoylcarnitine;trans-2-Tetradecenoylcarnitine;MG(0:0/18:3(6Z,9Z,12Z)/0:0);MG(0:0/18:3(9Z,12Z,15Z)/0:0);MG(18:3(6Z,9Z,12Z)/0:0/0:0);MG(18:3(9Z,12Z,15Z)/0:0/0:0)	HMDB0062588;HMDB0002014;HMDB0013329;HMDB0011539;HMDB0011540;HMDB0011569;HMDB0011570	1	Montanol	C09137
pos-M369T380	3.02345	0.000123661	0.000513268	1	1	1	1.56995	0.0590184	up	369.262	6.33932	1	0	-	Unknown	-	-	-	3	Cortol;Beta-Cortol;gamma-Eudesmol rhamnoside	HMDB0003180;HMDB0005821;HMDB0037961	2	Cortol;Carboprost	C05482;C06872
pos-M369T314	2.13886	0.000670111	0.00220056	1	1	1	1.27751	0.141587	up	369.128	5.23775	1	0	-	Unknown	-	-	-	26	trans-3-Hydroxycotinine glucuronide;Gibberellin A3;Gibberellin A94;Junosmarin;Gibberellin A68;Cynaropicrin;Strigol;Diosbulbin E;Diosbulbin G;Gibberellin A22;11beta-Hydroxygibberellin A7;Gibberellin GA126;8-Hydroxy-3',4',5',7-tetramethoxyflavan;5'-Hydroxy-3',4',7,8-tetramethoxyflavan;Gibberellin A92;Alectrol;Picrocrocin;Portuloside A;Epijasminoside A;(1R,4R,5S)-5-Hydroxyfenchone glucoside;(1R,4S,6…	HMDB0001204;HMDB0003559;HMDB0031365;HMDB0033290;HMDB0035609;HMDB0036423;HMDB0036677;HMDB0036779;HMDB0036782;HMDB0036891;HMDB0036892;HMDB0038314;HMDB0040309;HMDB0040310;HMDB0040648;HMDB0041372;HMDB0005796;HMDB0031382;HMDB0033111;HMDB0033224;HMDB0033225;HMDB0033226;HMDB0034558;HMDB0038979;HMDB0039056;HMDB0060001	18	Gibberellin_A3;Antheridic_acid;Hallactone_A;Ponalactone_A;Strigol;Cynaropicrin;Molephantin;Saupirin;Gibberellin_A29-catabolite;Gibberellin_A6;Gibberellin_A34-catabolite;8-Epiiridodial_glucoside;Iridodial_glucoside;Picrocrocin;Schizonepetoside_A;Schizonepetoside_B;Schizonepetoside_C;Schizonepetoside_D	C01699;C09062;C09104;C09174;C09190;C09385;C09512;C09547;C11855;C11856;C11869;C11656;C11670;C17055;C17634;C17635;C17636;C17637
pos-M369T264	4.73608	0.00028495	0.00104881	1	1	1	1.89506	0.0567199	up	369.025	4.40296	1	0	-	Unknown	-	-	-	33	[3-(3,5,7-trihydroxy-4-oxo-3,4-dihydro-2H-1-benzopyran-2-yl)phenyl]oxidanesulfonic acid;[5,7-dihydroxy-2-(3-hydroxyphenyl)-4-oxo-3,4-dihydro-2H-1-benzopyran-3-yl]oxidanesulfonic acid;[4-(3,5,7-trihydroxy-4-oxo-3,4-dihydro-2H-1-benzopyran-2-yl)phenyl]oxidanesulfonic acid;[5,7-dihydroxy-2-(4-hydroxyphenyl)-4-oxo-3,4-dihydro-2H-1-benzopyran-3-yl]oxidanesulfonic acid;{4-[2,3-dioxo-3-(2,4,6-trihydroxy…	HMDB0125287;HMDB0125288;HMDB0125395;HMDB0125396;HMDB0125403;HMDB0125431;HMDB0125454;HMDB0130003;HMDB0130201;HMDB0130213;HMDB0133374;HMDB0133383;HMDB0133556;HMDB0133585;HMDB0133589;HMDB0141188;HMDB0124990;HMDB0124991;HMDB0124992;HMDB0125146;HMDB0125147;HMDB0126444;HMDB0126445;HMDB0126446;HMDB0126655;HMDB0126656;HMDB0134102;HMDB0134103;HMDB0134104;HMDB0134109;HMDB0134110;HMDB0134111;HMDB0060776	0	-	-
pos-M368T97	2.39364	3.81397e-07	4.37468e-06	1	1	1	1.39617	0.140864	up	368.229	1.62249	1	0	-	Unknown	-	-	-	4	trans-p-Menthane-1,7,8-triol 8-glucoside;(1R,2R,4S)-p-Menthane-1,2,8-triol 8-glucoside;(1S,2R,4R,8S)-p-Menthane-2,8,9-triol 2-glucoside;(1S,2R,4R,8S)-p-Menthane-2,8,9-triol 9-glucoside	HMDB0034784;HMDB0039894;HMDB0039977;HMDB0039978	0	-	-
pos-M368T162	3.21582	0.000906642	0.00285919	1	1	1	1.61232	0.116436	up	368.076	2.69585	1	0	-	Unknown	-	-	-	1	Dopamine glucuronide	HMDB0010329	5	Triflumizole;p-Hydroxybenzyldesulphoglucosinolate;Lithospermoside;N-Phospho-D-lombricine;N-Phospholombricine	C18493;C17240;C17771;C02855;C14178
pos-M368T152	3.83605	0.000110557	0.000465921	1	1	1	1.7282	0.0821948	up	368.097	2.53855	1	1	Xanthurenate-8-O-beta-D-glucoside	Organic oxygen compounds	Organooxygen compounds	HMDB0013118	null	7	Xanthurenate-8-O-beta-D-glucoside;Zeanoside B;2-(2,5-dihydroxy-4-methoxyphenyl)-3,5,6,7-tetrahydroxy-3,4-dihydro-2H-1-benzopyran-4-one;3-(2,5-dihydroxy-4-methoxyphenyl)-1-(2,3,4,6-tetrahydroxyphenyl)propane-1,2-dione;3,5,7-trihydroxy-6-methoxy-2-(3,4,5-trihydroxyphenyl)-3,4-dihydro-2H-1-benzopyran-4-one;3,5,7-trihydroxy-6-methoxy-2-(2,3,4-trihydroxyphenyl)-3,4-dihydro-2H-1-benzopyran-4-one;3,5,7-…	HMDB0013118;HMDB0038844;HMDB0129500;HMDB0129508;HMDB0131887;HMDB0131892;HMDB0131894	1	2-Descarboxy-betanidin	C17757
pos-M367T55	6.2736	4.95153e-05	0.000236285	1	1	1	1.95807	0.0937802	up	367.109	0.916408	1	0	-	Unknown	-	-	-	2	Atovaquone;Tiapride	HMDB0015249;HMDB0042039	1	Atovaquone	C06835
pos-M366T55	8.51621	4.55795e-10	2.29134e-08	1	1	1	2.09762	0.0572484	up	366.109	0.916283	1	0	-	Unknown	-	-	-	10	Amoxicillin;Amoxycillin;Naloxone;Laurotetanine;Norisocorydine;Coreximine;(R)-Norisocorydine;Norcorydine;(S)-Boldine;6-Acetylmorphine	HMDB0015193;HMDB0030500;HMDB0015314;HMDB0030220;HMDB0030249;HMDB0030286;HMDB0031921;HMDB0033363;HMDB0039085;HMDB0041812	15	Amoxicillin;Cephalexin_monohydrate;Cefroxadine;(S)-Scoulerine;Salutaridine;Naloxone;Boldine;Bracteoline;Cularidine;Cularimine;(S)-Isoboldine;3-Acetylmorphine;6-Acetylmorphine;(R,S)-Scoulerine;(S)-Corytuberine	C06827;C08099;C12979;C02106;C05179;C07252;C09365;C09366;C09400;C09410;C09541;C11778;C11781;C12326;C17591
pos-M366T357	5.71058	1.13685e-09	4.60999e-08	1	1	1	1.98587	0.1115	up	366.336	5.94465	1	0	-	Unknown	-	-	-	1	5-Heptadecyl-1,3-benzenediol	HMDB0038530	0	-	-
pos-M366T146	7.11387	2.55231e-10	1.48547e-08	1	1	1	2.08792	0.122796	up	365.995	2.42665	1	0	-	Unknown	-	-	-	0	-	-	1	Sulfamoyldapsone	C18387
pos-M365T74	27.7303	2.5212e-08	4.99154e-07	1	1	1	2.69688	0.0644645	up	365.105	1.23267	1	1	Gerberinol	Phenylpropanoids and polyketides	Coumarins and derivatives	HMDB0033304	null	29	Gerberinol;6-({[3,4,5-trihydroxy-6-(hydroxymethyl)oxan-2-yl]oxy}methyl)oxane-2,3,4,5-tetrol;Melibiose;Cellobiose;D-Maltose;Alpha-Lactose;Sucrose;Lactulose;Trehalose;Isomaltose;Galactinol;3-b-Galactopyranosyl glucose;Epimelibiose;Turanose;Kojibiose;Neotrehalose;Sakebiose;Inulobiose;Galabiose;Maltulose;Mannobiose;DEAE-cellulose;Allolactose;Glucinol;Trehalulose;Fagopyritol A1;beta-Lactose;Glucose-1,…	HMDB0033304;HMDB0133305;HMDB0000048;HMDB0000055;HMDB0000163;HMDB0000186;HMDB0000258;HMDB0000740;HMDB0000975;HMDB0002923;HMDB0005826;HMDB0006603;HMDB0006792;HMDB0011740;HMDB0011742;HMDB0029880;HMDB0029882;HMDB0029898;HMDB0029902;HMDB0029919;HMDB0029933;HMDB0033368;HMDB0038489;HMDB0039237;HMDB0039727;HMDB0039876;HMDB0041627;HMDB0060068;HMDB0125600	39	Justicidin_B;Sucrose;Cellobiose;Maltose;Lactose;Isomaltose;alpha-Maltose;alpha,alpha-Trehalose;alpha-D-Galactosyl-(1->3)-1D-myo-inositol;Nigerose;Inulobiose;Levanbiose;Mannobiose;Palatinose;beta-Lactose;beta-Maltose;Laminaribiose;4-O-beta-D-Glucopyranosyl-D-mannose;alpha-D-Glucosyl-(1,3)-D-mannose;alpha-D-Aldosyl_beta-D-fructoside;Epimelibiose;Melibiose;alpha-Cellobiose;beta-Cellobiose;Lactulose;…	C10636;C00089;C00185;C00208;C00243;C00252;C00897;C01083;C01235;C01518;C01711;C01725;C01728;C01742;C01970;C01971;C02048;C02964;C04147;C04219;C05400;C05402;C06421;C06422;C07064;C08240;C08250;C15548;C18068;C19632;C19633;C19634;C19636;C19773;C20236;C20861;C21336;C13235;C10993
pos-M365T55	10.0891	3.52559e-09	1.12105e-07	1	1	1	2.18595	0.0526171	up	365.105	0.916258	1	1	Gerberinol	Phenylpropanoids and polyketides	Coumarins and derivatives	HMDB0033304	null	29	Gerberinol;6-({[3,4,5-trihydroxy-6-(hydroxymethyl)oxan-2-yl]oxy}methyl)oxane-2,3,4,5-tetrol;Melibiose;Cellobiose;D-Maltose;Alpha-Lactose;Sucrose;Lactulose;Trehalose;Isomaltose;Galactinol;3-b-Galactopyranosyl glucose;Epimelibiose;Turanose;Kojibiose;Neotrehalose;Sakebiose;Inulobiose;Galabiose;Maltulose;Mannobiose;DEAE-cellulose;Allolactose;Glucinol;Trehalulose;Fagopyritol A1;beta-Lactose;Glucose-1,…	HMDB0033304;HMDB0133305;HMDB0000048;HMDB0000055;HMDB0000163;HMDB0000186;HMDB0000258;HMDB0000740;HMDB0000975;HMDB0002923;HMDB0005826;HMDB0006603;HMDB0006792;HMDB0011740;HMDB0011742;HMDB0029880;HMDB0029882;HMDB0029898;HMDB0029902;HMDB0029919;HMDB0029933;HMDB0033368;HMDB0038489;HMDB0039237;HMDB0039727;HMDB0039876;HMDB0041627;HMDB0060068;HMDB0125600	39	Justicidin_B;Sucrose;Cellobiose;Maltose;Lactose;Isomaltose;alpha-Maltose;alpha,alpha-Trehalose;alpha-D-Galactosyl-(1->3)-1D-myo-inositol;Nigerose;Inulobiose;Levanbiose;Mannobiose;Palatinose;beta-Lactose;beta-Maltose;Laminaribiose;4-O-beta-D-Glucopyranosyl-D-mannose;alpha-D-Glucosyl-(1,3)-D-mannose;alpha-D-Aldosyl_beta-D-fructoside;Epimelibiose;Melibiose;alpha-Cellobiose;beta-Cellobiose;Lactulose;…	C10636;C00089;C00185;C00208;C00243;C00252;C00897;C01083;C01235;C01518;C01711;C01725;C01728;C01742;C01970;C01971;C02048;C02964;C04147;C04219;C05400;C05402;C06421;C06422;C07064;C08240;C08250;C15548;C18068;C19632;C19633;C19634;C19636;C19773;C20236;C20861;C21336;C13235;C10993
pos-M365T484	7.09026	2.82292e-10	1.58631e-08	1	1	1	2.10389	0.106108	up	365.105	8.0587	1	0	-	Unknown	-	-	-	29	Gerberinol;6-({[3,4,5-trihydroxy-6-(hydroxymethyl)oxan-2-yl]oxy}methyl)oxane-2,3,4,5-tetrol;Melibiose;Cellobiose;D-Maltose;Alpha-Lactose;Sucrose;Lactulose;Trehalose;Isomaltose;Galactinol;3-b-Galactopyranosyl glucose;Epimelibiose;Turanose;Kojibiose;Neotrehalose;Sakebiose;Inulobiose;Galabiose;Maltulose;Mannobiose;DEAE-cellulose;Allolactose;Glucinol;Trehalulose;Fagopyritol A1;beta-Lactose;Glucose-1,…	HMDB0033304;HMDB0133305;HMDB0000048;HMDB0000055;HMDB0000163;HMDB0000186;HMDB0000258;HMDB0000740;HMDB0000975;HMDB0002923;HMDB0005826;HMDB0006603;HMDB0006792;HMDB0011740;HMDB0011742;HMDB0029880;HMDB0029882;HMDB0029898;HMDB0029902;HMDB0029919;HMDB0029933;HMDB0033368;HMDB0038489;HMDB0039237;HMDB0039727;HMDB0039876;HMDB0041627;HMDB0060068;HMDB0125600	39	Justicidin_B;Sucrose;Cellobiose;Maltose;Lactose;Isomaltose;alpha-Maltose;alpha,alpha-Trehalose;alpha-D-Galactosyl-(1->3)-1D-myo-inositol;Nigerose;Inulobiose;Levanbiose;Mannobiose;Palatinose;beta-Lactose;beta-Maltose;Laminaribiose;4-O-beta-D-Glucopyranosyl-D-mannose;alpha-D-Glucosyl-(1,3)-D-mannose;alpha-D-Aldosyl_beta-D-fructoside;Epimelibiose;Melibiose;alpha-Cellobiose;beta-Cellobiose;Lactulose;…	C10636;C00089;C00185;C00208;C00243;C00252;C00897;C01083;C01235;C01518;C01711;C01725;C01728;C01742;C01970;C01971;C02048;C02964;C04147;C04219;C05400;C05402;C06421;C06422;C07064;C08240;C08250;C15548;C18068;C19632;C19633;C19634;C19636;C19773;C20236;C20861;C21336;C13235;C10993
pos-M365T348	2.49908	0.000438669	0.00152322	1	1	1	1.37779	0.248129	up	365.323	5.79665	0	0	-	Unknown	-	-	-	0	-	-	0	-	-
pos-M365T151	2.21035	8.83977e-05	0.000386013	1	1	1	1.29159	0.166328	up	365.143	2.50973	1	0	-	Unknown	-	-	-	0	-	-	3	Pyridaben;Profluralin;Pyriminobac	C18614;C19065;C18890
pos-M365T146	5.12491	4.88681e-05	0.000234053	1	1	1	1.91712	0.392509	up	364.999	2.42838	0	0	-	Unknown	-	-	-	0	-	-	0	-	-
pos-M364T68	2.06913	0.000181003	0.000710764	1	1	1	1.19871	0.361513	up	364.16	1.13497	1	0	-	Unknown	-	-	-	7	N1-(2-Methoxy-4-methylbenzyl)-n2-(2-(5-methylpyridin-2-yl)ethyl)oxalamide;Di-O-methylcrenatin;1-(3-Hydroxy-4-Methoxyphenyl)-1,2-ethanediol 3'-O-b-D-glucoside;Aucubin;(1xi,2xi)-1-(4-Hydroxyphenyl)-1,2,3-propanetriol 2-O-beta-D-glucopyranoside;(1xi,2xi)-1-(4-Hydroxyphenyl)-1,2,3-propanetriol 3-O-beta-D-Glucopyranoside;3,4,5-Trimethoxyphenyl glucoside	HMDB0032382;HMDB0032742;HMDB0035057;HMDB0036562;HMDB0040601;HMDB0040602;HMDB0041189	2	Aucubin;Deutzioside	C09771;C11671
pos-M364T348	3.8997	7.49455e-05	0.0003353	1	1	1	1.71811	0.126043	up	364.32	5.79651	1	0	-	Unknown	-	-	-	5	3-Hydroxy-1-phenyl-1-heptadecanone;5-(12-Heptadecenyl)-1,3-benzenediol;5-(2-Heptadecenyl)-1,3-benzenediol;Irisresorcinol;Hexadecyl Benzoic acid	HMDB0035678;HMDB0038527;HMDB0038531;HMDB0038532;HMDB0094685	2	Terminaline;5-(Heptadec-12-enyl)resorcinol	C10825;C10802
pos-M364T158	2.3903	0.00059075	0.00197351	1	1	1	1.37326	0.0964926	up	364.144	2.63417	1	0	-	Unknown	-	-	-	1	Ergonovine	HMDB0015383	2	Ergonovine;MEGA	C07543;C11483
pos-M364T146	16.5929	6.39292e-07	6.64894e-06	1	1	1	2.47358	0.0403072	up	363.997	2.43144	1	0	-	Unknown	-	-	-	1	Urothion	HMDB0002377	0	-	-
pos-M363T96_1	2.28119	0.000157037	0.000630821	1	1	1	1.33907	0.0502493	up	363.157	1.59982	1	0	-	Unknown	-	-	-	11	3-[4-hydroxy-2-methoxy-3-(3-methylbut-2-en-1-yl)phenyl]-1-(3-hydroxyphenyl)propan-1-one;1-[2,4-dihydroxy-6-methoxy-3-(3-methylbut-2-en-1-yl)phenyl]-3-phenylpropan-1-one;4-[1-hydroxy-3-(5-methoxy-2,2-dimethyl-2H-chromen-6-yl)propyl]phenol;1,7-bis(3-methoxyphenyl)heptane-3,5-dione;5-Deoxymyricanone;2,2-Bis[4-(2,3-epoxypropoxy)phenyl]propane;4',7-Dihydroxy-2'-methoxy-3'-prenylisoflavan;2',7-Dihydrox…	HMDB0124820;HMDB0124921;HMDB0125851;HMDB0133470;HMDB0030799;HMDB0032737;HMDB0034010;HMDB0036399;HMDB0036401;HMDB0033631;HMDB0038580	3	Bisphenol_A_diglycidyl_ether;16beta-Hydroxy-3,11-dioxopregna-4,17(20)-dien-21-oic_acid,_gamma-lactone;Candimine	C14348;C14637;C08520
pos-M363T56_2	2.6833	9.14414e-05	0.000396845	1	1	1	1.47633	0.229723	up	363.15	0.926525	1	0	-	Unknown	-	-	-	9	Citalopram N-oxide;Propiomazine;Lucanthone;Quinine;Quinidine;Omeprazole;(S)-Esomeprazole;Esomeprazole;Isofenphos	HMDB0060654;HMDB0014915;HMDB0015607;HMDB0014611;HMDB0015044;HMDB0001913;HMDB0005009;HMDB0014874;HMDB0031796	11	Clavamycin_B;Clavamycin_C;Citalopram_N-oxide;Propiomazine;Lucanthone;Quinine;Quinidine;Affinine;(+)-Sceletium_A4;Omeprazole;Isofenphos	C17362;C17363;C16607;C07405;C11715;C06526;C06527;C09021;C12259;C07324;C11002
pos-M363T56_1	54.4125	0.000124624	0.000516605	1	1	1	3.08885	0.113929	up	362.599	0.933567	0	0	-	Unknown	-	-	-	0	-	-	0	-	-
pos-M363T298	6.94429	6.11777e-07	6.41652e-06	1	1	1	2.02461	0.432268	up	363.026	4.97058	1	0	-	Unknown	-	-	-	19	(2S)-Liquiritigenin;(S)-Pinocembrin;3-phenyl-1-(2,4,6-trihydroxyphenyl)prop-2-en-1-one;5,7-dihydroxy-3-phenyl-3,4-dihydro-2H-1-benzopyran-4-one;5,8-dihydroxy-2-phenyl-3,4-dihydro-2H-1-benzopyran-4-one;6-hydroxy-2-[(4-hydroxyphenyl)methyl]-2,3-dihydro-1-benzofuran-3-one;2-[(4-hydroxyphenyl)methylidene]-2,3-dihydro-1-benzofuran-3,6-diol;2-benzyl-6,7-dihydroxy-2,3-dihydro-1-benzofuran-3-one;Dihydrod…	HMDB0029519;HMDB0030808;HMDB0128077;HMDB0129959;HMDB0134575;HMDB0137512;HMDB0137518;HMDB0137526;HMDB0005760;HMDB0029462;HMDB0032577;HMDB0033904;HMDB0036457;HMDB0037316;HMDB0041647;HMDB0061744;HMDB0138504;HMDB0141337;HMDB0037835	11	3,9-Dihydroxypterocarpan;Isoliquiritigenin;Liquiritigenin;Pinocembrin;Hydrangenol;3',5'-Dihydroxyflavanone;Pinocembrin_chalcone;Aloe_emodin_anthrone;cis-3,4-Phenanthrenedihydrodiol-4-carboxylate;7-Aminocephalosporanic_acid;1-Phenyl-3-(phenylsulfonyl)-2-propen-1-one	C04271;C08650;C09762;C09827;C10262;C15609;C16404;C16760;C18256;C07756;C15077
pos-M363T146	4.93586	1.14949e-05	6.9155e-05	1	1	1	1.87034	0.0804013	up	362.989	2.42707	1	0	-	Unknown	-	-	-	11	1D-Myo-inositol 1,4-bisphosphate;D-Fructose 2,6-bisphosphate;Fructose 1,6-bisphosphate;Alpha-D-Glucose 1,6-bisphosphate;1D-Myo-inositol 1,3-bisphosphate;1D-Myo-inositol 3,4-bisphosphate;D-Tagatose 1,6-bisphosphate;D-Mannose 1,6-bisphosphate;beta-D-Fructose 1,6-bisphosphate;1-phosphatidyl-1D-myo-inositol-3,4-bisphosphate;Dorzolamide	HMDB0000968;HMDB0001047;HMDB0001058;HMDB0003514;HMDB0006234;HMDB0006235;HMDB0006872;HMDB0060269;HMDB0060444;HMDB0062191;HMDB0015007	12	D-Fructose_1,6-bisphosphate;beta-D-Fructose_2,6-bisphosphate;1D-myo-Inositol_1,4-bisphosphate;alpha-D-Glucose_1,6-bisphosphate;D-Mannose_1,6-bisphosphate;D-Tagatose_1,6-bisphosphate;D-myo-Inositol_1,3-bisphosphate;D-myo-Inositol_3,4-bisphosphate;D-myo-Inositol_4,5-bisphosphate;beta-D-Fructose_1,6-bisphosphate;5-O-(1-Carboxyvinyl)-3-phosphoshikimate;Dorzolamide	C00354;C00665;C01220;C01231;C03693;C03785;C04062;C04063;C04064;C05378;C01269;C06969
pos-M362T96	2.32653	0.000251399	0.00094194	1	1	1	1.31055	0.0886656	up	362.156	1.5998	0	0	-	Unknown	-	-	-	0	-	-	0	-	-
pos-M362T69	2.08585	2.39612e-06	1.90885e-05	1	1	1	1.28195	0.0462602	up	362.155	1.14498	0	0	-	Unknown	-	-	-	0	-	-	0	-	-
pos-M362T56	20.1147	1.8086e-05	0.000101541	1	1	1	2.61161	0.0957248	up	362.096	0.9333	0	0	-	Unknown	-	-	-	0	-	-	0	-	-
pos-M362T45	2.42655	0.000220279	0.000840317	1	1	1	1.34681	0.285117	up	362.202	0.748767	0	0	-	Unknown	-	-	-	0	-	-	0	-	-
pos-M362T378	2.79277	2.22558e-05	0.000120719	1	1	1	1.47377	0.241268	up	362.127	6.30393	0	0	-	Unknown	-	-	-	0	-	-	0	-	-
pos-M362T298	10.0368	1.60879e-10	1.04869e-08	1	1	1	2.26112	0.0502678	up	362.033	4.96862	1	0	-	Unknown	-	-	-	3	5-amino-1-(5-phospho-D-ribosyl)imidazole-4-carboxylate;N5-Carboxyaminoimidazole ribonucleotide;a-Methyldopa mono-O-sulfate	HMDB0006273;HMDB0012268;HMDB0060806	3	Etobenzanid;1-(5-Phospho-D-ribosyl)-5-amino-4-imidazolecarboxylate;5-Carboxyamino-1-(5-phospho-D-ribosyl)imidazole	C18500;C04751;C15667
pos-M362T295	3.42471	2.3083e-09	7.99292e-08	1	1	1	1.67691	0.132149	up	362.052	4.91413	0	0	-	Unknown	-	-	-	0	-	-	0	-	-
pos-M362T229	2.47996	1.27805e-10	8.85687e-09	1	1	1	1.4398	0.0911531	up	362.083	3.81497	1	0	-	Unknown	-	-	-	2	6-Hydroxy-5-methoxyindole glucuronide;5-Hydroxy-6-methoxyindole glucuronide	HMDB0010362;HMDB0010363	1	CI_Basic_red_9	C19210
pos-M362T145	2.10931	3.9975e-05	0.000197669	1	1	1	1.26796	0.10717	up	362.04	2.41032	1	0	-	Unknown	-	-	-	1	Cefacetrile	HMDB0015484	4	Haloxyfop;Oxyfluorfen;Cefacetrile_sodium;Thenylchlor	C04871;C18881;C12691;C10959
pos-M361T95	2.2177	5.55641e-09	1.57819e-07	1	1	1	1.34549	0.0889234	up	361.171	1.58424	0	0	-	Unknown	-	-	-	0	-	-	0	-	-
pos-M361T68_1	2.22281	1.67662e-06	1.42318e-05	1	1	1	1.33708	0.0481807	up	361.171	1.12947	0	0	-	Unknown	-	-	-	0	-	-	0	-	-
pos-M361T438	2.02656	0.000482409	0.0016533	1	1	1	1.05518	0.339274	up	361.167	7.30737	1	0	-	Unknown	-	-	-	7	Quassinol;Casegravol isovalerate;4-Acetylzearalenone;3',4',5',7,8-Pentamethoxyflavan;6'-O-Formylmarmin;Lepidine C;Lepidine	HMDB0037235;HMDB0039034;HMDB0039100;HMDB0040311;HMDB0040796;HMDB0032717;HMDB0033437	9	Triptolide;Euponin;Fastigilin_C;Molephantinin;Multigilin;Lariciresinol;Dibenzo-18-crown-6;(-)-Lariciresinol;Benzyl_viologen	C09204;C09449;C09452;C09513;C09514;C10646;C14289;C20454;C00915
pos-M361T424	6.15191	0.000102594	0.000437239	1	1	1	1.99139	0.245601	up	361.273	7.06842	1	1	Drostanolone propionate	Unknown	-	NA	NA	0	-	-	3	17beta-Hydroxy-6beta-methyl-5alpha-androstan-3-one_propionate;3beta-Hydroxy-5alpha-pregnan-20-one_acetate;Glycidyl_oleate	C15331;C15417;C19426
pos-M361T298_1	14.7593	7.77515e-14	6.30834e-11	1	1	1	2.44361	0.0855065	up	361.03	4.96947	1	0	-	Unknown	-	-	-	2	L-gamma-Glutamyl-S-allylthio-L-cysteine;2-(3,4,5-trihydroxyphenyl)-3,4-dihydro-2H-1-benzopyran-3,4,5,7-tetrol	HMDB0038515;HMDB0136090	2	Versicolorin_A;Leucodelphinidin	C20583;C05909
pos-M361T295	14.3467	4.39173e-12	7.73717e-10	1	1	1	2.43599	0.0472215	up	361.05	4.91351	1	0	-	Unknown	-	-	-	11	AICAR;3,4,5-trihydroxy-6-[(2-oxo-2H-chromen-5-yl)oxy]oxane-2-carboxylic acid;3,4,5-trihydroxy-6-[(2-oxo-2H-chromen-4-yl)oxy]oxane-2-carboxylic acid;3,4,5-trihydroxy-6-[(2-oxo-2H-chromen-6-yl)oxy]oxane-2-carboxylic acid;3,4,5-trihydroxy-6-[(2-oxo-2H-chromen-7-yl)oxy]oxane-2-carboxylic acid;3,4,5-trihydroxy-6-[(2-oxo-2H-chromen-8-yl)oxy]oxane-2-carboxylic acid;3,4,5-trihydroxy-6-[(2-oxo-2H-chromen-…	HMDB0001517;HMDB0136745;HMDB0137928;HMDB0140950;HMDB0140951;HMDB0140952;HMDB0140953;HMDB0034621;HMDB0037110;HMDB0135641;HMDB0041096	6	Pyraclofos;1-(5'-Phosphoribosyl)-5-amino-4-imidazolecarboxamide;Decarboxytetracenomycin_F1;Tetrangomycin;11-Deoxylandomycinone;Dinitramine	C18406;C04677;C12374;C12396;C18682;C18785
pos-M361T222	2.35012	0.000794626	0.00255192	1	1	1	1.27188	0.370153	up	361.096	3.70552	1	0	-	Unknown	-	-	-	3	N6-cis-p-Coumaroylserotonin;Ketophenylbutazone;O-Desmethylindomethacin	HMDB0038340;HMDB0041914;HMDB0060545	0	-	-
pos-M361T155_1	2.02328	0.0026525	0.00733885	1	1	1	1.16657	0.13785	up	361.1	2.57707	1	0	-	Unknown	-	-	-	3	Avenic acid A;N2-Galacturonyl-L-lysine;N6-Galacturonyl-L-lysine	HMDB0030416;HMDB0033105;HMDB0033106	1	2'-Deamino-2'-hydroxy-6'-dehydroparomamine	C20351
pos-M360T64	2.6369	0.0114351	0.0262418	1	1	1	1.3725	0.365645	up	360.187	1.06231	0	0	-	Unknown	-	-	-	0	-	-	0	-	-
pos-M360T63	4.71179	1.18314e-06	1.07676e-05	1	1	1	1.83239	0.294998	up	360.149	1.05725	1	1	Trehalose	Organic oxygen compounds	Organooxygen compounds	HMDB0000975	C01083	28	6-({[3,4,5-trihydroxy-6-(hydroxymethyl)oxan-2-yl]oxy}methyl)oxane-2,3,4,5-tetrol;Melibiose;Cellobiose;D-Maltose;Alpha-Lactose;Sucrose;Lactulose;Trehalose;Isomaltose;Galactinol;3-b-Galactopyranosyl glucose;Epimelibiose;Turanose;Kojibiose;Neotrehalose;Sakebiose;Inulobiose;Galabiose;Maltulose;Mannobiose;DEAE-cellulose;Allolactose;Glucinol;Trehalulose;Fagopyritol A1;beta-Lactose;Glucose-1,3-mannose o…	HMDB0133305;HMDB0000048;HMDB0000055;HMDB0000163;HMDB0000186;HMDB0000258;HMDB0000740;HMDB0000975;HMDB0002923;HMDB0005826;HMDB0006603;HMDB0006792;HMDB0011740;HMDB0011742;HMDB0029880;HMDB0029882;HMDB0029898;HMDB0029902;HMDB0029919;HMDB0029933;HMDB0033368;HMDB0038489;HMDB0039237;HMDB0039727;HMDB0039876;HMDB0041627;HMDB0060068;HMDB0125600	36	Sucrose;Cellobiose;Maltose;Lactose;Isomaltose;alpha-Maltose;alpha,alpha-Trehalose;alpha-D-Galactosyl-(1->3)-1D-myo-inositol;Nigerose;Inulobiose;Levanbiose;Mannobiose;Palatinose;beta-Lactose;beta-Maltose;Laminaribiose;4-O-beta-D-Glucopyranosyl-D-mannose;alpha-D-Glucosyl-(1,3)-D-mannose;alpha-D-Aldosyl_beta-D-fructoside;Epimelibiose;Melibiose;alpha-Cellobiose;beta-Cellobiose;Lactulose;Gentiobiose;S…	C00089;C00185;C00208;C00243;C00252;C00897;C01083;C01235;C01518;C01711;C01725;C01728;C01742;C01970;C01971;C02048;C02964;C04147;C04219;C05400;C05402;C06421;C06422;C07064;C08240;C08250;C15548;C18068;C19632;C19633;C19634;C19636;C19773;C20236;C20861;C21336
pos-M360T342	3.15595	2.91391e-08	5.64049e-07	1	1	1	1.41955	0.25812	up	360.25	5.69574	1	0	-	Unknown	-	-	-	3	Guggulsterone;2-Hydroxy-6-(8,11,14-pentadecatrienyl)benzoic acid;17-Hydroxymethylethisterone	HMDB0002726;HMDB0031059;HMDB0060710	6	Ajaconine;Napelline;Megestrol;6alpha-Methylpregn-4-ene-3,11,20-trione;2alpha-Methylpregn-4-ene-3,11,20-trione;6beta,17-Dihydroxy-3,5-cyclo-5alpha,17alpha-pregn-20-ene-21-carboxylic_acid,_gamma-lactone	C08656;C08700;C07120;C14632;C15301;C15467
pos-M360T298	13.8261	5.46905e-10	2.631e-08	1	1	1	2.41136	0.0539408	up	360.037	4.96638	1	0	-	Unknown	-	-	-	1	Famotidine	HMDB0001919	3	Florasulam;BMS_204352;Deoxy-5-methylcytidylate	C18850;C13830;C03495
pos-M360T254	5.23215	1.55087e-06	1.33589e-05	1	1	1	1.88051	0.359537	up	360.042	4.24093	1	0	-	Unknown	-	-	-	3	Sinigrin;5-Carboxy-lumiracoxib;2-Oxoclopidogrel	HMDB0034070;HMDB0060775;HMDB0013929	2	BMS_204352;Sinigrin	C13830;C08427
pos-M360T221	2.89911	0.000374821	0.00133203	0.972222	0.833333	1	1.27939	0.456814	up	360.148	3.67878	1	0	-	Unknown	-	-	-	28	6-({[3,4,5-trihydroxy-6-(hydroxymethyl)oxan-2-yl]oxy}methyl)oxane-2,3,4,5-tetrol;Melibiose;Cellobiose;D-Maltose;Alpha-Lactose;Sucrose;Lactulose;Trehalose;Isomaltose;Galactinol;3-b-Galactopyranosyl glucose;Epimelibiose;Turanose;Kojibiose;Neotrehalose;Sakebiose;Inulobiose;Galabiose;Maltulose;Mannobiose;DEAE-cellulose;Allolactose;Glucinol;Trehalulose;Fagopyritol A1;beta-Lactose;Glucose-1,3-mannose o…	HMDB0133305;HMDB0000048;HMDB0000055;HMDB0000163;HMDB0000186;HMDB0000258;HMDB0000740;HMDB0000975;HMDB0002923;HMDB0005826;HMDB0006603;HMDB0006792;HMDB0011740;HMDB0011742;HMDB0029880;HMDB0029882;HMDB0029898;HMDB0029902;HMDB0029919;HMDB0029933;HMDB0033368;HMDB0038489;HMDB0039237;HMDB0039727;HMDB0039876;HMDB0041627;HMDB0060068;HMDB0125600	36	Sucrose;Cellobiose;Maltose;Lactose;Isomaltose;alpha-Maltose;alpha,alpha-Trehalose;alpha-D-Galactosyl-(1->3)-1D-myo-inositol;Nigerose;Inulobiose;Levanbiose;Mannobiose;Palatinose;beta-Lactose;beta-Maltose;Laminaribiose;4-O-beta-D-Glucopyranosyl-D-mannose;alpha-D-Glucosyl-(1,3)-D-mannose;alpha-D-Aldosyl_beta-D-fructoside;Epimelibiose;Melibiose;alpha-Cellobiose;beta-Cellobiose;Lactulose;Gentiobiose;S…	C00089;C00185;C00208;C00243;C00252;C00897;C01083;C01235;C01518;C01711;C01725;C01728;C01742;C01970;C01971;C02048;C02964;C04147;C04219;C05400;C05402;C06421;C06422;C07064;C08240;C08250;C15548;C18068;C19632;C19633;C19634;C19636;C19773;C20236;C20861;C21336
pos-M360T218	2.32421	5.20579e-05	0.000246389	1	1	1	1.34692	0.206963	up	360.045	3.62653	1	0	-	Unknown	-	-	-	3	Sinigrin;2-Oxoclopidogrel;Nicotinic acid mononucleotide	HMDB0034070;HMDB0013929;HMDB0001132	1	Sinigrin	C08427
pos-M359T454	11.1965	0.000169724	0.00067378	1	1	1	2.34193	0.266974	up	359.305	7.57233	0	0	-	Unknown	-	-	-	0	-	-	0	-	-
pos-M359T448	15.7238	2.5394e-05	0.0001351	1	1	1	2.49247	0.220323	up	359.236	7.46788	1	0	-	Unknown	-	-	-	9	3a,20b-Pregnanediol;Pregnanediol;7a,17-dimethyl-5b-Androstane-3a,17b-diol;Adipostatin A;1-Hydroxy-2,12,15-heneicosatrien-4-one;5alpha-Pregnane-3alpha,20alpha-diol;Propafenone;Pipernonaline;Retrofractamide D	HMDB0002156;HMDB0004025;HMDB0006013;HMDB0031009;HMDB0036741;HMDB0060409;HMDB0015313;HMDB0030339;HMDB0033450	8	Pregnanediol;5-Pentadecylresorcinol;6alpha,17-Dimethyl-5alpha-androstane-3beta,17beta-diol;6beta,17-Dimethyl-5alpha-androstane-3beta,17beta-diol;11,17-Dimethyl-5alpha-androstane-11beta,17beta-diol;3-Ethyl-5alpha-androstane-3alpha,17beta-diol;5alpha-Pregnane-3alpha,20alpha-diol;Propafenone	C05484;C10809;C14878;C14982;C15047;C15198;C18042;C07381
pos-M359T438	2.15284	0.000879901	0.00278632	0.972222	0.846528	1	1.18805	0.254672	up	359.166	7.30115	1	0	-	Unknown	-	-	-	5	Cilastatin;2-{4-[(1E)-1,2-diphenylbut-1-en-1-yl]phenoxy}acetic acid;S-Japonin;Lactosamine;6-(alpha-D-Glucosaminyl)-1D-myo-inositol	HMDB0015535;HMDB0142451;HMDB0035802;HMDB0006591;HMDB0011668	3	Cilastatin;6-(alpha-D-Glucosaminyl)-1D-myo-inositol;1-O-(2-Amino-2-deoxy-alpha-D-glucopyranosyl)-1D-myo-inositol	C01675;C15658;C19702
pos-M359T410	3.63796	1.70616e-09	6.3552e-08	1	1	1	1.72615	0.0218346	up	359.257	6.83332	1	0	-	Unknown	-	-	-	9	24,25,26,27-Tetranor-23-oxo-hydroxyvitamin D3;Pregnanetriol;3-Methyl-5-pentyl-2-furanundecanoic acid;Isolinderanolide;3,4-Dimethyl-5-pentyl-2-furandecanoic acid;5-Butyl-3,4-dimethyl-2-furanundecanoic acid;3,4-Dimethyl-5-propyl-2-furandodecanoic acid;3-鈥婱ethyl-鈥?-鈥媝ropyl-2-鈥媐urantridecanoic acid;5-Hexyl-3,4-dimethyl-2-furannonanoic acid	HMDB0060114;HMDB0006070;HMDB0031005;HMDB0038105;HMDB0112067;HMDB0112072;HMDB0112076;HMDB0112079;HMDB0112101	7	Pregnenolone_acetate;16-Butyl-3-methoxy-estra-1,3,5(10)-triene-16beta,17beta-diol;11beta-Hydroxy-6alpha,11-dimethylpregn-4-ene-3,20-dione;17abeta-Hydroxy-D-homoandrost-4-en-3-one_propionate;17beta-Hydroxy-7alpha-methylandrost-4-en-3-one_propionate;5beta-Pregnane-3alpha,17alpha,20alpha-triol;2alpha-(Hydroxymethyl)-17-methyl-5alpha-androstane-3beta,17beta-diol	C14658;C14931;C15115;C15266;C15374;C14680;C14977
pos-M359T372	4.78667	1.89826e-06	1.5744e-05	1	1	1	1.83998	0.334952	up	359.219	6.1992	1	0	-	Unknown	-	-	-	41	Sorgoleone 358;11,12-Dimethoxy-8,11,13-abietatrien-20,7-olide;Piperoic acid;5,12-dihydroxy-6,8,10,14-eicosatetraenoic acid;10-hydroxy-11S,12S-epoxy-5Z,8Z,14Z-eicosatrienoic acid;5,20-DiHETE;5(S),11(R)-DiHETE;(5Z,9E,14Z)-(8xi,11R,12S)-11,12-epoxy-8-hydroxyicosa-5,9,14-trienoic Acid;8,20-DiHETE;15-HPETE;5(S),15(R)-DiHETE;Leukotriene B4;5(S)-Hydroperoxyeicosatetraenoic acid;8-iso-PGA1;Prostaglandin …	HMDB0033443;HMDB0035856;HMDB0040619;HMDB0062409;HMDB0062479;HMDB0062614;HMDB0062615;HMDB0062619;HMDB0062687;HMDB0062688;HMDB0062749;HMDB0001085;HMDB0001193;HMDB0002236;HMDB0002656;HMDB0002982;HMDB0004243;HMDB0004244;HMDB0004688;HMDB0004690;HMDB0004692;HMDB0004693;HMDB0004696;HMDB0004699;HMDB0005050;HMDB0005087;HMDB0005088;HMDB0005089;HMDB0010204;HMDB0010211;HMDB0010216;HMDB0010219;HMDB0011135;HMD…	24	Cannabidiolic_acid;3-Methoxy-16-methylestra-1,3,5(10)-triene-16beta,17beta-diol_17-acetate;17beta-Hydroxyandrost-4-ene-3,11-dione_propionate;Prostaglandin_B1;Leukotriene_B4;(13E)-(15S)-15-Hydroxy-9-oxoprosta-10,13-dienoate;(13E)-(15S)-15-Hydroxy-9-oxoprosta-11,13-dienoate;8(R)-HPETE;(5Z,9E,14Z)-(8xi,11R,12S)-11,12-Epoxy-8-hydroxyicosa-5,9,14-trienoic_acid;5(S)-HPETE;12(S)-HPETE;15(S)-HPETE;Diterp…	C10784;C14974;C15009;C00959;C02165;C04685;C04686;C04822;C04849;C05356;C05965;C05966;C09087;C09175;C14781;C14808;C14810;C14812;C14813;C14820;C14821;C14823;C16750;C16751
pos-M359T298	15.2123	3.14493e-14	3.9048e-11	1	1	1	2.44609	0.0572766	up	359.034	4.96602	1	0	-	Unknown	-	-	-	1	{[(2E)-1-(4-methoxyphenyl)-3-phenylprop-2-en-1-yl]oxy}sulfonic acid	HMDB0135631	4	Phenobenzuron;Dantrolene_sodium_anhydrous;Dehydrorabelomycin;19-Hydroxytetrangulol	C19090;C07933;C12390;C12399
pos-M359T261	8.73319	2.55513e-11	2.67561e-09	1	1	1	2.20598	0.0326558	up	359.093	4.34953	1	0	-	Unknown	-	-	-	7	{[(6E)-3-oxo-1,7-diphenylhepta-4,6-dien-1-yl]oxy}sulfonic acid;{3-[(1E)-5-oxo-7-phenylhepta-1,3-dien-1-yl]phenyl}oxidanesulfonic acid;{3-[(6E)-3-oxo-7-phenylhepta-4,6-dien-1-yl]phenyl}oxidanesulfonic acid;{4-[(1E)-5-oxo-7-phenylhepta-1,3-dien-1-yl]phenyl}oxidanesulfonic acid;{4-[(6E)-3-oxo-7-phenylhepta-4,6-dien-1-yl]phenyl}oxidanesulfonic acid;{[(6E)-3-oxo-1,7-diphenylhepta-4,6-dien-2-yl]oxy}sul…	HMDB0133921;HMDB0133923;HMDB0133925;HMDB0133927;HMDB0133929;HMDB0133935;HMDB0014610	3	Miraxanthin-I;Firocoxib;Enoxacin	C08554;C18363;C06979
pos-M359T256	3.40312	8.56191e-06	5.40018e-05	1	1	1	1.63874	0.187305	up	359.075	4.2711	1	0	-	Unknown	-	-	-	23	5,4'-Dihydroxy-3,3'-dimethoxy-6:7-methylenedioxyflavone;5-(4,7-dihydroxy-6-methoxy-3,4-dihydro-2H-1-benzopyran-3-yl)benzene-1,2,3,4-tetrol;1-(2,4-dihydroxy-5-methoxyphenyl)-2-(2,3,4,5-tetrahydroxyphenyl)propan-1-one;3-(2,3,5-trihydroxy-4-methoxyphenyl)-3,4-dihydro-2H-1-benzopyran-4,6,7-triol;2-(2,3,5-trihydroxy-4-methoxyphenyl)-1-(2,4,5-trihydroxyphenyl)propan-1-one;4-(4,7-dihydroxy-6-methoxy-3,4…	HMDB0029272;HMDB0125035;HMDB0125036;HMDB0125038;HMDB0125039;HMDB0125050;HMDB0125051;HMDB0125053;HMDB0125054;HMDB0125065;HMDB0125066;HMDB0125068;HMDB0125069;HMDB0125078;HMDB0125080;HMDB0125083;HMDB0126514;HMDB0029287;HMDB0029288;HMDB0030654;HMDB0033563;HMDB0033997;HMDB0033999	4	Versiconal;Altersolanol_A;5-O-Caffeoylshikimic_acid;Heterocladol	C20507;C10296;C10434;C17193
pos-M359T255	2.3851	0.00793499	0.0190548	1	1	1	1.15406	0.1385	up	359.036	4.25242	1	0	-	Unknown	-	-	-	1	Gamma-Glutamyl-Se-methylselenocysteine	HMDB0010716	1	gamma-Glutamyl-Se-methylselenocysteine	C05695
pos-M358T55_2	2.09217	0.000233543	0.000884701	1	1	1	1.26016	0.0687652	up	358.208	0.9248	1	0	-	Unknown	-	-	-	0	-	-	2	E-64;Myristyltrimethylaminium_bromide	C01341;C11279
pos-M358T454	10.7544	5.5884e-05	0.000261133	1	1	1	2.29534	0.265756	up	358.303	7.56139	0	0	-	Unknown	-	-	-	0	-	-	0	-	-
pos-M358T261	13.1107	6.34131e-11	5.15088e-09	1	1	1	2.39947	0.0456089	up	358.089	4.34943	1	0	-	Unknown	-	-	-	6	15,17-dihydroxy-11-methoxy-6,8,20-trioxapentacyclo[10.8.0.0虏,鈦?0鲁,鈦?0鹿鈦?鹿鈦筣icosa-1(12),2(9),4,10,14,16,18-heptaen-13-one;15,16-dihydroxy-11-methoxy-6,8,20-trioxapentacyclo[10.8.0.0虏,鈦?0鲁,鈦?0鹿鈦?鹿鈦筣icosa-1(12),2(9),4,10,14(19),15,17-heptaen-13-one;16-hydroxy-12-methoxy-5,7,9,21-tetraoxahexacyclo[11.8.0.0虏,鹿鈦?0鲁,鈦?0鈦?鈦?0鹿鈦?虏鈦癩henicosa-1(13),2(10),11,15,17,19-hexaen-14-one;Grevilline B;Salvianolic ac…	HMDB0128862;HMDB0128863;HMDB0128864;HMDB0033240;HMDB0041773;HMDB0061113	1	Versicolorin_B	C20575
pos-M358T221	2.21591	9.39719e-07	9.01148e-06	1	1	1	1.33312	0.0605518	up	358.142	3.68266	1	0	-	Unknown	-	-	-	1	Chloroquine	HMDB0014746	4	Cyhalofop-butyl;Coronatine;Chloroquine;Diphenadione	C18607;C16790;C07625;C18698
pos-M358T197	2.07947	0.00565156	0.0141582	1	1	1	1.04275	0.29661	up	358.056	3.29093	1	0	-	Unknown	-	-	-	3	beta-nicotinamide D-ribonucleotide;Ibandronate;{[4-(7-methoxy-2-oxo-2H-chromen-6-yl)-2-oxobut-3-en-1-yl]oxy}sulfonic acid	HMDB0059645;HMDB0014848;HMDB0128972	2	Methylene_blue;Benzamil	C00220;C13751
pos-M357T63	2.23823	2.06913e-06	1.68859e-05	1	1	1	1.31759	0.143959	up	357.105	1.04928	1	0	-	Unknown	-	-	-	8	Asparaginyl-Tryptophan;Histidinyl-Tyrosine;Tryptophyl-Asparagine;Tyrosyl-Histidine;Omeprazole;(S)-Esomeprazole;Esomeprazole;Isofenphos	HMDB0028742;HMDB0028897;HMDB0029078;HMDB0029107;HMDB0001913;HMDB0005009;HMDB0014874;HMDB0031796	2	Omeprazole;Isofenphos	C07324;C11002
pos-M357T56	2.98853	0.0118853	0.0271412	0.861111	0.56875	1	1.23118	0.38466	up	357.115	0.928967	0	0	-	Unknown	-	-	-	0	-	-	0	-	-
pos-M357T454	12.0025	5.49313e-09	1.56575e-07	1	1	1	2.34599	0.186584	up	357.299	7.56185	1	1	Monoelaidin	Lipids and lipid-like molecules	Glycerolipids	HMDB0011567	NA	7	MG(0:0/18:1(11Z)/0:0);MG(0:0/18:1(9Z)/0:0);MG(18:1(11Z)/0:0/0:0);MG(18:1(9Z)/0:0/0:0);Stearoyllactic acid;3-(2-Heptenyloxy)-2-hydroxypropyl undecanoate;Monooleoylglycerol	HMDB0011536;HMDB0011537;HMDB0011566;HMDB0011567;HMDB0033372;HMDB0034031;HMDB0094684	0	-	-
pos-M357T430	2.04496	0.000188331	0.000735773	1	1	1	1.14081	0.152165	up	357.29	7.17037	1	0	-	Unknown	-	-	-	0	-	-	1	Evocarpine	C16956
pos-M357T376	2.03347	3.15708e-06	2.39696e-05	1	1	1	1.24317	0.0485907	up	357.282	6.26908	1	0	-	Unknown	-	-	-	2	Tetracosahexaenoic acid;Tetracosahexaenoic acid, n-3	HMDB0002007;HMDB0060117	1	(4Z,7Z,10Z,13Z,16Z,19Z)-Docosahexaenoic_acid_ethyl_ester	C16185
pos-M357T260	2.00383	0.00457063	0.0117749	0.916667	0.722222	1	1.13306	0.195421	up	357.106	4.32803	1	0	-	Unknown	-	-	-	9	6-{[4,5-dihydroxy-2,5-bis(hydroxymethyl)oxolan-3-yl]oxy}-3,4,5-trihydroxyoxane-2-carboxylic acid;6-{[2,4-dihydroxy-2,5-bis(hydroxymethyl)oxolan-3-yl]oxy}-3,4,5-trihydroxyoxane-2-carboxylic acid;3,4,5-trihydroxy-6-{[2,3,4-trihydroxy-5-(hydroxymethyl)oxolan-2-yl]methoxy}oxane-2-carboxylic acid;3,4,5-trihydroxy-6-{[3,4,5-trihydroxy-5-(hydroxymethyl)oxolan-2-yl]methoxy}oxane-2-carboxylic acid;Acaciab…	HMDB0125609;HMDB0125610;HMDB0125611;HMDB0125612;HMDB0029938;HMDB0039722;HMDB0039724;HMDB0039726;HMDB0034937	2	Bay-K-8644;Neostigmine_methylsulfate	C13758;C08200
pos-M357T204	2.25437	0.000334569	0.00120658	1	1	1	1.24857	0.274801	up	357.043	3.40677	1	0	-	Unknown	-	-	-	5	(+)-Chebulic acid;[2-(benzoyloxy)-5-(prop-2-en-1-yl)phenyl]oxidanesulfonic acid;{4-[(1E)-3-(4-methoxyphenyl)-3-oxoprop-1-en-1-yl]phenyl}oxidanesulfonic acid;{3-[(1E)-3-(4-methoxyphenyl)-3-oxoprop-1-en-1-yl]phenyl}oxidanesulfonic acid;Nicotinamide ribotide	HMDB0036617;HMDB0135248;HMDB0135625;HMDB0135627;HMDB0000229	2	Y_23684;Nicotinamide_D-ribonucleotide	C14838;C00455
pos-M357T158_1	2.05758	0.00315187	0.00853217	0.972222	0.833333	1	1.04309	0.480623	up	357.077	2.638	1	0	-	Unknown	-	-	-	3	Progabide;Chlorpromazine-N-oxide;hydroxychlorpromazine	HMDB0014975;HMDB0060573;HMDB0060991	3	Chlorpromazine_N-oxide;Tebupirimfos;Etobenzanid	C10966;C18692;C18500
pos-M356T430	4.80434	0.000539632	0.00182471	1	1	1	1.87493	0.14069	up	356.287	7.16971	0	0	-	Unknown	-	-	-	0	-	-	0	-	-
pos-M356T377	3.54742	6.77863e-07	6.93394e-06	1	1	1	1.68383	0.117711	up	356.279	6.28217	1	0	-	Unknown	-	-	-	9	14,15-DiHETrE;8,9-DiHETrE;11,12-DiHETrE;5,6-DHET;12-Keto-tetrahydro-leukotriene B4;10,11-dihydro-leukotriene B4;6,7-dihydro-12-epi-LTB4;Sterebin E;15-Hydroperoxyeicosa-8Z,11Z,13E-trienoate	HMDB0002265;HMDB0002311;HMDB0002314;HMDB0002343;HMDB0002995;HMDB0012504;HMDB0012838;HMDB0035379;HMDB0060106	6	Aphidicolin;Zoapatanol;5,6-DHET;8,9-DHET;11,12-DHET;14,15-DHET	C06088;C09205;C14772;C14773;C14774;C14775
pos-M356T156_1	2.05544	0.0207076	0.0440624	1	1	1	1.12558	0.392996	up	356.057	2.59797	1	0	-	Unknown	-	-	-	0	-	-	1	Phenylmercury_acetate	C11151
pos-M356T130	3.59133	1.30145e-06	1.16252e-05	1	1	1	1.67721	0.0863372	up	356.143	2.1584	1	0	-	Unknown	-	-	-	0	-	-	1	(5,12,13-Triaza-indeno[1,2-b]anthracen-13-yl)-acetic_acid_ethyl_ester	C11568
pos-M355T55	5.58337	1.26805e-05	7.50412e-05	1	1	1	1.87726	0.296229	up	354.609	0.922008	0	0	-	Unknown	-	-	-	0	-	-	0	-	-
pos-M355T430	12.799	1.42796e-06	1.25167e-05	1	1	1	2.42249	0.058803	up	355.283	7.17037	1	1	2-Linoleoylglycerol	Lipids and lipid-like molecules	Fatty Acyls	HMDB0011538	NA	2	MG(0:0/18:2(9Z,12Z)/0:0);MG(18:2(9Z,12Z)/0:0/0:0)	HMDB0011538;HMDB0011568	1	Methyl_acetyl_ricinoleate	C12280
pos-M355T346	2.82263	6.17593e-05	0.000284775	1	1	1	1.50734	0.0682962	up	355.025	5.76223	1	0	-	Unknown	-	-	-	30	2-(3,4-dihydroxy-5-methoxyphenyl)-5,7-dihydroxy-4H-chromen-4-one;2-(3,5-dihydroxy-4-methoxyphenyl)-5,7-dihydroxy-4H-chromen-4-one;3-(2,5-dihydroxy-4-methoxyphenyl)-6,7-dihydroxy-4H-chromen-4-one;7-hydroxy-6-methoxy-3-(2,4,5-trihydroxyphenyl)-4H-chromen-4-one;5,11-dihydroxy-6,8,19-trioxapentacyclo[10.7.0.0虏,鈦?0鲁,鈦?0鹿鲁,鹿鈦穄nonadeca-1(12),2(9),10,13(17)-tetraene-16,18-dione;3,5,6,7-tetrahydroxy-2-(3-…	HMDB0124865;HMDB0124868;HMDB0124999;HMDB0125000;HMDB0126043;HMDB0126503;HMDB0126507;HMDB0127497;HMDB0128208;HMDB0128757;HMDB0129288;HMDB0129333;HMDB0129334;HMDB0129335;HMDB0130165;HMDB0130318;HMDB0130661;HMDB0130662;HMDB0132127;HMDB0132128;HMDB0136017;HMDB0136018;HMDB0136019;HMDB0002655;HMDB0030547;HMDB0030804;HMDB0038572;HMDB0039210;HMDB0133823;HMDB0060771	10	3-O-Methylquercetin;Capillarisin;Azaleatin;Isorhamnetin;Pedalitin;Pinoquercetin;Rhamnetin;Sexangularetin;Tamarixetin;3'-O-Methyltricetin	C04443;C08999;C10022;C10084;C10119;C10120;C10176;C10185;C10188;C19739
pos-M355T208_1	26.1211	1.59521e-07	2.17426e-06	1	1	1	2.70004	0.146877	up	355.044	3.45963	1	0	-	Unknown	-	-	-	30	Cyclovariegatin;dIMP;7-hydroxy-6-methoxy-3-(1,2,5-trihydroxy-4-oxocyclohexa-2,5-dien-1-yl)-4H-chromen-4-one;7-hydroxy-6-methoxy-3-(2,3,4,5-tetrahydroxyphenyl)-4H-chromen-4-one;6,7-dihydroxy-3-(2,3,5-trihydroxy-4-methoxyphenyl)-4H-chromen-4-one;7-hydroxy-6-methoxy-3-(2,3,4,6-tetrahydroxyphenyl)-4H-chromen-4-one;6,7-dihydroxy-3-(2,3,6-trihydroxy-4-methoxyphenyl)-4H-chromen-4-one;7,8-dihydroxy-6-met…	HMDB0029682;HMDB0006555;HMDB0125005;HMDB0125026;HMDB0125027;HMDB0125041;HMDB0125042;HMDB0125056;HMDB0125057;HMDB0125071;HMDB0125072;HMDB0126496;HMDB0126497;HMDB0126498;HMDB0128202;HMDB0129284;HMDB0129291;HMDB0130268;HMDB0131772;HMDB0131919;HMDB0131920;HMDB0131921;HMDB0132205;HMDB0132213;HMDB0138022;HMDB0138043;HMDB0030802;HMDB0033648;HMDB0128036;HMDB0128037	9	Purine_mononucleotide;2'-Deoxyinosine_5'-phosphate;Corniculatusin;Patuletin;Laricitrin;Nidifidienol;Elatol;Rhodolaureol;Sulfadimethoxine_sodium	C05325;C06196;C04527;C10118;C12633;C17117;C17118;C17184;C18386
pos-M355T158	2.41736	6.15403e-06	4.13557e-05	1	1	1	1.40775	0.0914502	up	355.081	2.64142	1	0	-	Unknown	-	-	-	27	17-hydroxy-11,15-dimethoxy-6,8,20-trioxapentacyclo[10.8.0.0虏,鈦?0鲁,鈦?0鹿鈦?鹿鈦筣icosa-1(12),2(9),4,10,14,16,18-heptaen-13-one;16-hydroxy-11,15-dimethoxy-6,8,20-trioxapentacyclo[10.8.0.0虏,鈦?0鲁,鈦?0鹿鈦?鹿鈦筣icosa-1(12),2(9),4,10,14(19),15,17-heptaen-13-one;12,16-dimethoxy-5,7,9,21-tetraoxahexacyclo[11.8.0.0虏,鹿鈦?0鲁,鈦?0鈦?鈦?0鹿鈦?虏鈦癩henicosa-1(13),2(10),11,15,17,19-hexaen-14-one;1-(6-hydroxy-2H-1,3-benzodioxol-5…	HMDB0128873;HMDB0128874;HMDB0128876;HMDB0129362;HMDB0129363;HMDB0124864;HMDB0124867;HMDB0124871;HMDB0124875;HMDB0125006;HMDB0128205;HMDB0128209;HMDB0128754;HMDB0128755;HMDB0129286;HMDB0130274;HMDB0130665;HMDB0133858;HMDB0037503;HMDB0037504;HMDB0040320;HMDB0040482;HMDB0132130;HMDB0029367;HMDB0032013;HMDB0041024;HMDB0001919	3	Chlorpromazine_hydrochloride;Sulochrin;Sanguinarine	C07952;C00495;C06162
pos-M355T146	27.9476	5.89611e-07	6.22913e-06	1	1	1	2.75019	0.0524771	up	355.019	2.43387	1	0	-	Unknown	-	-	-	29	2-(3,4-dihydroxy-5-methoxyphenyl)-5,7-dihydroxy-4H-chromen-4-one;2-(3,5-dihydroxy-4-methoxyphenyl)-5,7-dihydroxy-4H-chromen-4-one;3-(2,5-dihydroxy-4-methoxyphenyl)-6,7-dihydroxy-4H-chromen-4-one;7-hydroxy-6-methoxy-3-(2,4,5-trihydroxyphenyl)-4H-chromen-4-one;5,11-dihydroxy-6,8,19-trioxapentacyclo[10.7.0.0虏,鈦?0鲁,鈦?0鹿鲁,鹿鈦穄nonadeca-1(12),2(9),10,13(17)-tetraene-16,18-dione;3,5,6,7-tetrahydroxy-2-(3-…	HMDB0124865;HMDB0124868;HMDB0124999;HMDB0125000;HMDB0126043;HMDB0126503;HMDB0126507;HMDB0127497;HMDB0128208;HMDB0128757;HMDB0129288;HMDB0129333;HMDB0129334;HMDB0129335;HMDB0130165;HMDB0130318;HMDB0130661;HMDB0130662;HMDB0132127;HMDB0132128;HMDB0136017;HMDB0136018;HMDB0136019;HMDB0002655;HMDB0030547;HMDB0030804;HMDB0038572;HMDB0039210;HMDB0133823	11	PQQH2;3-O-Methylquercetin;Capillarisin;Azaleatin;Isorhamnetin;Pedalitin;Pinoquercetin;Rhamnetin;Sexangularetin;Tamarixetin;3'-O-Methyltricetin	C01359;C04443;C08999;C10022;C10084;C10119;C10120;C10176;C10185;C10188;C19739
pos-M354T94_2	2.07891	3.49993e-06	2.60363e-05	1	1	1	1.27286	0.0654912	up	354.213	1.57101	1	0	-	Unknown	-	-	-	1	S-Japonin	HMDB0035802	0	-	-
pos-M354T55	2.68189	0.00396225	0.0104166	1	1	1	1.39055	0.0790532	up	354.108	0.924767	1	0	-	Unknown	-	-	-	8	2,5-dihydroxy-5-(methylamino)-3,4-diphenylpentanoic acid;(S)-3-Hydroxy-N-methylcoclaurine;Oxycodone;Erythratine;N-Dihydroferuloyltyramine;Codeine N-oxide;S-Nitrosoglutathione;6-Methyl-griseofulvin	HMDB0134790;HMDB0006921;HMDB0014640;HMDB0030181;HMDB0033028;HMDB0033948;HMDB0004645;HMDB0061129	12	Clavamycin_D;3'-Hydroxy-N-methyl-(S)-coclaurine;Nororientaline;(R)-Norreticuline;(S)-Nororientaline;(S)-Norreticuline;Oxycodone;Cephalotaxine;(R,S)-Norreticuline;3-Hydroxy-2-nitroestra-1,3,5(10)-trien-17-one;4-Nitroestrone;NMNH	C17364;C05202;C05317;C06516;C06518;C06520;C08018;C10580;C12329;C15018;C15362;C21113
pos-M354T430	4.1546	0.00150337	0.00445617	1	1	1	1.797	0.0469827	up	354.299	7.1585	1	0	-	Unknown	-	-	-	8	Pregnanetriol;3-Methyl-5-pentyl-2-furanundecanoic acid;Isolinderanolide;3,4-Dimethyl-5-pentyl-2-furandecanoic acid;5-Butyl-3,4-dimethyl-2-furanundecanoic acid;3,4-Dimethyl-5-propyl-2-furandodecanoic acid;3-鈥婱ethyl-鈥?-鈥媝ropyl-2-鈥媐urantridecanoic acid;5-Hexyl-3,4-dimethyl-2-furannonanoic acid	HMDB0006070;HMDB0031005;HMDB0038105;HMDB0112067;HMDB0112072;HMDB0112076;HMDB0112079;HMDB0112101	2	5beta-Pregnane-3alpha,17alpha,20alpha-triol;2alpha-(Hydroxymethyl)-17-methyl-5alpha-androstane-3beta,17beta-diol	C14680;C14977
pos-M354T413	4.04575	2.04113e-07	2.63468e-06	1	1	1	1.78235	0.0531438	up	354.271	6.87517	0	0	-	Unknown	-	-	-	0	-	-	0	-	-
pos-M354T345	2.28182	0.0037948	0.0100391	1	1	1	1.26355	0.282689	up	354.031	5.75657	1	0	-	Unknown	-	-	-	1	Oxfendazole	HMDB0031812	0	-	-
pos-M354T189	5.04069	0.000190357	0.00074224	1	1	1	1.79731	0.282821	up	354.06	3.14328	1	0	-	Unknown	-	-	-	2	Deoxyadenosine monophosphate;5-Phosphoribosyl-4-carboxy-5-aminoimidazole	HMDB0000905;HMDB0062424	1	dAMP	C00360
pos-M354T159	2.16121	2.01975e-08	4.20903e-07	1	1	1	1.32368	0.0781502	up	354.078	2.64315	1	0	-	Unknown	-	-	-	0	-	-	3	2,5-Diamino-6-(5-phospho-D-ribosylamino)pyrimidin-4(3H)-one;Phenobenzuron;Dantrolene_sodium_anhydrous	C01304;C19090;C07933
pos-M354T155	7.18567	1.32086e-10	9.03938e-09	1	1	1	2.12443	0.0875498	up	354.061	2.5909	1	0	-	Unknown	-	-	-	2	Flusilazole;5-Phosphoribosyl-4-carboxy-5-aminoimidazole	HMDB0039815;HMDB0062424	1	Flusilazole	C18733
pos-M353T449	2.41463	0.000862688	0.00273713	1	1	1	1.34782	0.272803	up	353.266	7.47796	1	0	-	Unknown	-	-	-	9	MG(0:0/18:3(6Z,9Z,12Z)/0:0);MG(0:0/18:3(9Z,12Z,15Z)/0:0);MG(18:3(6Z,9Z,12Z)/0:0/0:0);MG(18:3(9Z,12Z,15Z)/0:0/0:0);MG(0:0/16:0/0:0);MG(16:0/0:0/0:0);Glycerol 1-hexadecanoate;MG(i-16:0/0:0/0:0);MG(0:0/i-16:0/0:0)	HMDB0011539;HMDB0011540;HMDB0011569;HMDB0011570;HMDB0011533;HMDB0011564;HMDB0031074;HMDB0072844;HMDB0072873	1	Montanol	C09137
pos-M353T412	4.62064	1.77496e-06	1.49195e-05	1	1	1	1.86696	0.0382561	up	353.268	6.87494	1	1	Monolinolenin (9c,12c,15c)	Unknown	-	NA	NA	9	MG(0:0/18:3(6Z,9Z,12Z)/0:0);MG(0:0/18:3(9Z,12Z,15Z)/0:0);MG(18:3(6Z,9Z,12Z)/0:0/0:0);MG(18:3(9Z,12Z,15Z)/0:0/0:0);MG(0:0/16:0/0:0);MG(16:0/0:0/0:0);Glycerol 1-hexadecanoate;MG(i-16:0/0:0/0:0);MG(0:0/i-16:0/0:0)	HMDB0011539;HMDB0011540;HMDB0011569;HMDB0011570;HMDB0011533;HMDB0011564;HMDB0031074;HMDB0072844;HMDB0072873	1	Montanol	C09137
pos-M353T346	3.19212	1.48651e-08	3.31559e-07	1	1	1	1.62603	0.103627	up	353.03	5.76502	1	0	-	Unknown	-	-	-	35	Thelephoric acid;(5,7-dihydroxy-4-oxo-2-phenyl-3,4-dihydro-2H-1-benzopyran-3-yl)oxidanesulfonic acid;[4-(5,7-dihydroxy-4-oxo-3,4-dihydro-2H-1-benzopyran-2-yl)phenyl]oxidanesulfonic acid;{4-[3-oxo-3-(2,4,6-trihydroxyphenyl)prop-1-en-1-yl]phenyl}oxidanesulfonic acid;{4-[(1E)-3-oxo-3-(2,4,6-trihydroxyphenyl)prop-1-en-1-yl]phenyl}oxidanesulfonic acid;[4-(5,7-dihydroxy-4-oxo-3,4-dihydro-2H-1-benzopyra…	HMDB0030552;HMDB0125406;HMDB0128084;HMDB0128088;HMDB0128106;HMDB0129980;HMDB0133387;HMDB0134578;HMDB0141341;HMDB0030643;HMDB0041395;HMDB0041396;HMDB0130071;HMDB0130072;HMDB0130074;HMDB0130075;HMDB0130079;HMDB0130080;HMDB0130081;HMDB0130083;HMDB0130084;HMDB0130088;HMDB0130089;HMDB0130090;HMDB0124994;HMDB0124995;HMDB0125174;HMDB0125175;HMDB0126557;HMDB0126558;HMDB0129406;HMDB0010313;HMDB0010314;HMD…	9	NS_1608;Dantrolene;Geranyl_diphosphate;Neryl_diphosphate;(+)-Bornyl-diphosphate;Linalyl_diphosphate;Chrysanthemyl_diphosphate;Lavandulyl_diphosphate;(-)-Bornyl_diphosphate	C13835;C06939;C00341;C02569;C03190;C05308;C18051;C18052;C20664
pos-M353T261	6.11311	1.17165e-11	1.53515e-09	1	1	1	2.03489	0.0274579	up	353.134	4.34964	0	0	-	Unknown	-	-	-	0	-	-	0	-	-
pos-M353T208	38.4829	7.80782e-09	2.05223e-07	1	1	1	2.84363	0.0608505	up	353.048	3.46097	1	0	-	Unknown	-	-	-	20	2,5-dihydroxy-4-methoxy-3-(3,4,5-trihydroxybenzoyloxy)benzoic acid;3-hydroxy-4-methoxy-5-(2,3,4,5-tetrahydroxybenzoyloxy)benzoic acid;6-(4-carboxy-2-hydroxyphenoxy)-3,4,5-trihydroxyoxane-2-carboxylic acid;6-(5-carboxy-2-hydroxyphenoxy)-3,4,5-trihydroxyoxane-2-carboxylic acid;6-(3,4-dihydroxybenzoyloxy)-3,4,5-trihydroxyoxane-2-carboxylic acid;6-(2-formyl-3,5-dihydroxyphenoxy)-3,4,5-trihydroxyoxane…	HMDB0128382;HMDB0128392;HMDB0124990;HMDB0124991;HMDB0124992;HMDB0125146;HMDB0125147;HMDB0126444;HMDB0126445;HMDB0126446;HMDB0126655;HMDB0126656;HMDB0134102;HMDB0134103;HMDB0134104;HMDB0134109;HMDB0134110;HMDB0134111;HMDB0060776;HMDB0015667	2	Deacetylepithienamycin_F;4-[2-(5-Carboxy-2-hydroxy-3-methoxyphenyl)-2-oxoethylidene]-2-hydroxy-2-pentenedioate	C20816;C18349
pos-M352T415	4.01288	7.99923e-11	6.13447e-09	1	1	1	1.77356	0.0601221	up	352.284	6.9245	1	0	-	Unknown	-	-	-	8	Dihydroceramide;Palmitoyl Serinol ;Tetrahydrodeoxycorticosterone;Lycopersiconol;1-(3,5-Dihydroxyphenyl)-2-pentadecanone;ent-16beta-Methoxy-19-kauranoic acid;Isolinderenolide;[10]-Paradol	HMDB0006752;HMDB0013654;HMDB0000879;HMDB0029583;HMDB0035283;HMDB0036302;HMDB0038104;HMDB0040642	7	Allotetrahydrodeoxycorticosterone;3alpha,6alpha-Dihydroxy-5beta-pregnan-20-one;3alpha,17alpha-Dihydroxy-5beta-pregnan-20-one;17beta-Hydroxy-2alpha-(methoxymethyl)-5alpha-androstan-3-one;17beta-Hydroxy-2alpha-(hydroxymethyl)-17-methyl-5alpha-androstan-3-one;D-Homo-17a-oxa-5alpha-androstan-3beta-ol_acetate;3alpha,12alpha-Dihydroxy-5beta-pregnan-20-one	C13713;C14608;C14609;C14978;C15137;C15139;C15391
pos-M351T51	2.23775	0.000875037	0.00277125	1	1	1	1.25403	0.235934	up	350.772	0.843667	0	0	-	Unknown	-	-	-	0	-	-	0	-	-
pos-M351T483	18.1082	3.11349e-07	3.73591e-06	1	1	1	2.55846	0.0625169	up	351.289	8.05726	1	0	-	Unknown	-	-	-	8	3,4-Dimethyl-5-pentyl-2-furanundecanoic acid;3,鈥?-鈥婦imethyl-鈥?-鈥媝ropyl-2-鈥媐urantridecanoic acid;Polyoxyethylene 40 monostearate;2(R)-hydroxyicosanoic acid;12-hydroxyicosanoic acid;15-hydroxyicosanoic acid;2-hydroxyphytanic acid;3-hydroxyicosanoic Acid	HMDB0031126;HMDB0112078;HMDB0032477;HMDB0061659;HMDB0061664;HMDB0061665;HMDB0061666;HMDB0062566	1	L-2-Hydroxyphytanate	C02982
pos-M351T398	4.85517	1.0538e-11	1.43108e-09	1	1	1	1.90611	0.0283498	up	351.253	6.64061	1	0	-	Unknown	-	-	-	12	Tetrahydrocorticosterone;5a-Tetrahydrocorticosterone;Tetrahydrodeoxycortisol;MG(0:0/18:4(6Z,9Z,12Z,15Z)/0:0);MG(18:4(6Z,9Z,12Z,15Z)/0:0/0:0);(S)-[10]-Gingerol;Pregnanetriolone;MG(0:0/16:1(9Z)/0:0);MG(16:1(9Z)/0:0/0:0);Avocadene 1-acetate;Avocadene 2-acetate;Avocadene 4-acetate	HMDB0000268;HMDB0000449;HMDB0005972;HMDB0011541;HMDB0011571;HMDB0033616;HMDB0041997;HMDB0011534;HMDB0011565;HMDB0031043;HMDB0031044;HMDB0031045	6	Tetrahydrocorticosterone;3alpha,20alpha,21-Trihydroxy-5beta-pregnan-11-one;3alpha,17alpha,21-Trihydroxy-5beta-pregnan-20-one;5beta-Pregnane-3alpha,17alpha,20alpha-triol-11-one;3alpha,11beta,17alpha-Trihydroxy-5beta-pregnan-20-one;(10)-Gingerol	C05476;C05483;C14594;C15368;C15403;C17496
pos-M351T316	2.25264	0.000837976	0.00267009	1	1	1	1.3213	0.0313513	up	351.015	5.26588	1	0	-	Unknown	-	-	-	6	Apigenin 7-sulfate;[4-(5,7-dihydroxy-4-oxo-4H-chromen-3-yl)phenyl]oxidanesulfonic acid;[2-hydroxy-5-(7-hydroxy-4-oxo-4H-chromen-2-yl)phenyl]oxidanesulfonic acid;[3-(6,7-dihydroxy-4-oxo-4H-chromen-2-yl)phenyl]oxidanesulfonic acid;[3-(5,7-dihydroxy-4-oxo-4H-chromen-2-yl)phenyl]oxidanesulfonic acid;{2-hydroxy-5-[(6-hydroxy-3-oxo-2,3-dihydro-1-benzofuran-2-ylidene)methyl]phenyl}oxidanesulfonic acid	HMDB0037851;HMDB0129972;HMDB0133329;HMDB0133354;HMDB0133378;HMDB0137556	0	-	-
pos-M351T302	2.11589	1.04352e-06	9.81172e-06	1	1	1	1.30821	0.0537343	up	350.723	5.03277	0	0	-	Unknown	-	-	-	0	-	-	0	-	-
pos-M351T237	3.26569	2.44526e-05	0.000130758	1	1	1	1.61386	0.0939947	up	351.031	3.94877	1	0	-	Unknown	-	-	-	1	Bromfenac	HMDB0015098	1	Inosine-5'-carboxylate	C03280
pos-M350T56	2.09919	2.69729e-07	3.31117e-06	1	1	1	1.27913	0.141963	up	350.119	0.925017	1	0	-	Unknown	-	-	-	5	Ampicillin;Cefradine;R-138727;Voriconazole;N-(1-Deoxy-1-fructosyl)phenylalanine	HMDB0014559;HMDB0015428;HMDB0014258;HMDB0014720;HMDB0037846	5	Ampicillin;Cephradine;(p-Aminobenzyl)penicillin;Voriconazole;Vat_Yellow_4	C06574;C06897;C11749;C07622;C19545
pos-M349T50	2.43685	4.37307e-06	3.12911e-05	1	1	1	1.37448	0.149738	up	348.776	0.839008	0	0	-	Unknown	-	-	-	0	-	-	0	-	-
pos-M349T439	5.14321	1.7324e-09	6.42541e-08	1	1	1	1.89451	0.223526	up	349.21	7.3099	1	1	Bexarotene	Lipids and lipid-like molecules	Prenol lipids	HMDB0014452	null	2	Roxatidine acetate;Pandamarilactone 31	HMDB0015695;HMDB0039766	6	Erythratidine;Bucharaine;Bucharidine;Salmefamol;O-Methyllycorenine;Tetramethrin	C09424;C10649;C10652;C11771;C12241;C18373
pos-M349T428	2.60878	0.00067202	0.00220572	1	1	1	1.3361	0.190232	up	349.273	7.14062	1	0	-	Unknown	-	-	-	6	2-Hydroxy-6-pentadecylbenzoic acid;Tridecyl phloretate;ent-16b,19-Kauranediol 19-acetate;12,15-Epoxy-13,14-dimethyleicosa-10,12,14-trienoic acid;12,15-Epoxy-13,14-dimethyleicosa-12,14,16-trienoic acid;3-hydroxydecanoyl carnitine	HMDB0029683;HMDB0035477;HMDB0036801;HMDB0112069;HMDB0112073;HMDB0061636	3	6-Pentadecylsalicylic_acid;17beta-Hydroxy-2alpha-(methoxymethyl)-17-methyl-5alpha-androstan-3-one;2-Oxophytanate	C10759;C14919;C02117
pos-M349T408	4.21328	6.7284e-08	1.09102e-06	1	1	1	1.79803	0.0585644	up	349.273	6.79649	1	0	-	Unknown	-	-	-	6	2-Hydroxy-6-pentadecylbenzoic acid;Tridecyl phloretate;ent-16b,19-Kauranediol 19-acetate;12,15-Epoxy-13,14-dimethyleicosa-10,12,14-trienoic acid;12,15-Epoxy-13,14-dimethyleicosa-12,14,16-trienoic acid;3-hydroxydecanoyl carnitine	HMDB0029683;HMDB0035477;HMDB0036801;HMDB0112069;HMDB0112073;HMDB0061636	3	6-Pentadecylsalicylic_acid;17beta-Hydroxy-2alpha-(methoxymethyl)-17-methyl-5alpha-androstan-3-one;2-Oxophytanate	C10759;C14919;C02117
pos-M348T62	2.1165	3.17156e-06	2.40533e-05	1	1	1	1.29943	0.0978984	up	348.14	1.03532	1	0	-	Unknown	-	-	-	1	Monocrotaline	HMDB0034363	1	Monocrotaline	C10350
pos-M348T378	2.28484	8.75195e-07	8.54355e-06	1	1	1	1.3526	0.0725251	up	348.111	6.29181	1	0	-	Unknown	-	-	-	3	2-hydroxy-3-[3-(3-methylbut-2-en-1-yl)-4-(sulfooxy)phenyl]propanoic acid;3-[4-hydroxy-3-(3-methylbut-2-en-1-yl)phenyl]-2-(sulfooxy)propanoic acid;2-[3-hydroxy-5-(3-methylbut-2-en-1-yl)-4-(sulfooxy)phenyl]propanoic acid	HMDB0133208;HMDB0133209;HMDB0134760	2	Diacetylaminoazotoluene;Butenachlor	C17380;C19045
pos-M348T146_1	4.97222	2.21913e-05	0.000120444	1	1	1	1.82743	0.0905766	up	348.024	2.42965	1	0	-	Unknown	-	-	-	0	-	-	2	N-(6-Oxo-6H-dibenzo[b,d]pyran-3-yl)maleamic_acid;Athidathion	C15466;C18964
pos-M347T59	2.37606	2.70876e-06	2.11252e-05	1	1	1	1.37412	0.0980437	up	347.156	0.976033	1	0	-	Unknown	-	-	-	2	Escitalopram;Citalopram	HMDB0005028;HMDB0005038	2	3beta-Chloro-5-androsten-17beta-ol;Citalopram	C15396;C07572
pos-M347T413_1	3.14803	0.000724743	0.002353	1	1	1	1.57195	0.143126	up	347.219	6.8793	1	0	-	Unknown	-	-	-	12	Cortexolone;Corticosterone;21-Deoxycortisol;21-Hydroxy-5b-pregnane-3,11,20-trione;19-Hydroxydeoxycorticosterone;7'-Carboxy-alpha-tocotrienol;[10]-Dehydrogingerdione;Pinusolide;4-Deoxyhumulone;4-Deoxyadhumulone;12-Hydroxy-11-methoxy-8,11,13-abietatrien-20-oic acid;1-Acetoxy-2-hydroxy-16-heptadecyn-4-one	HMDB0000015;HMDB0001547;HMDB0004030;HMDB0006756;HMDB0012612;HMDB0012849;HMDB0029476;HMDB0035130;HMDB0036624;HMDB0037378;HMDB0038031;HMDB0031007	14	Corticosterone;3-Oxo-hydroxysteroid;21-Hydroxy-5beta-pregnane-3,11,20-trione;11-Deoxycortisol;21-Deoxycortisol;Algestone;11alpha,15alpha-Dihydroxypregn-4-ene-3,20-dione;2beta,21-Dihydroxypregn-4-ene-3,20-dione;3beta,19-Dihydroxyandrost-5-en-17-one_3-acetate;6beta,11alpha-Dihydroxyprogesterone;4-Pregnene-16alpha,21-diol-3,20-dione;Decylubiquinol;Dihydromonacolin_L_acid;Europine	C02140;C02942;C05477;C05488;C05497;C06391;C15002;C15015;C15304;C15363;C15365;C15495;C20851;C10301
pos-M347T278	2.95733	4.38999e-09	1.31592e-07	1	1	1	1.57448	0.0886294	up	347.035	4.63123	1	0	-	Unknown	-	-	-	2	Pinazepam;D-Erythroascorbic acid 1'-a-D-glucoside	HMDB0041988;HMDB0033627	1	Cyazofamid	C18573
pos-M347T219	2.30528	1.79572e-07	2.37192e-06	1	1	1	1.36734	0.0643057	up	347.084	3.6494	1	1	Propylthiouracil N-.beta.-D-glucuronide	Unknown	-	NA	NA	4	Nitisinone;Mecarbam;Cyclic AMP;Adenosine 2',3'-cyclic phosphate	HMDB0014492;HMDB0031800;HMDB0000058;HMDB0011616	8	2-AminoAMP;Adenosine_5'-phosphoramidate;3'-Amino-3'-deoxy-AMP;Portulacaxanthin_I;Mecarbam;3',5'-Cyclic_AMP;2',3'-Cyclic_AMP;3',5'-Cyclic_dGMP	C01655;C03851;C07026;C08564;C18661;C00575;C02353;C02507
pos-M347T185	2.82494	6.41374e-09	1.7734e-07	1	1	1	1.53198	0.0668932	up	347.112	3.09107	1	0	-	Unknown	-	-	-	11	5,7-dihydroxy-2-(3,4,5-trimethoxyphenyl)-3,4-dihydro-2H-1-benzopyran-4-one;1-(2,4,6-trihydroxyphenyl)-3-(3,4,5-trimethoxyphenyl)prop-2-en-1-one;2-hydroxy-2-(4-hydroxyphenyl)ethyl (2Z)-2-hydroxy-3-(4-hydroxy-3-methoxyphenyl)prop-2-enoate;2-hydroxy-2-(4-hydroxyphenyl)ethyl 3-(2,4-dihydroxy-3-methoxyphenyl)prop-2-enoate;2-(3,4-dihydroxyphenyl)-2-hydroxyethyl 3-(4-hydroxy-3-methoxyphenyl)prop-2-enoat…	HMDB0124860;HMDB0124863;HMDB0135787;HMDB0135789;HMDB0135790;HMDB0135791;HMDB0135792;HMDB0135793;HMDB0037250;HMDB0133619;HMDB0133730	1	(6R)-2-Acetyl-6-(3-acetyl-2,4,6-trihydroxy-5-methylphenyl)-3-hydroxy-6-methyl-2,4-cyclohexadien-1-one	C15591
pos-M346T62	2.49676	5.66532e-05	0.000264206	1	1	1	1.40875	0.226915	up	346.124	1.03163	1	0	-	Unknown	-	-	-	4	Omeprazole;(S)-Esomeprazole;Esomeprazole;Isofenphos	HMDB0001913;HMDB0005009;HMDB0014874;HMDB0031796	3	Omeprazole;Isofenphos;Acremoauxin_A	C07324;C11002;C08468
pos-M345T88	2.61686	0.000569827	0.00191071	0.972222	0.833333	1	1.40482	0.299808	up	344.921	1.4646	0	0	-	Unknown	-	-	-	0	-	-	0	-	-
pos-M345T469	2.68556	8.46744e-05	0.000371684	1	1	1	1.35725	0.342124	up	345.299	7.81355	1	0	-	Unknown	-	-	-	7	10,20-Dihydroxyeicosanoic acid;MG(i-17:0/0:0/0:0);MG(0:0/a-17:0/0:0)[rac];MG(a-17:0/0:0/0:0)[rac];MG(0:0/i-17:0/0:0);MG(17:0/0:0/0:0);MG(0:0/17:0/0:0)	HMDB0031923;HMDB0072846;HMDB0072848;HMDB0072851;HMDB0072852;HMDB0072856;HMDB0072875	0	-	-
pos-M345T259	3.82023	1.33889e-08	3.07039e-07	1	1	1	1.74699	0.0657503	up	345.097	4.31393	1	1	5,3'-Dihydroxy-6,7,4'-trimethoxyflavone	Phenylpropanoids and polyketides	Flavonoids	NA	NA	19	2-(1-hydroxy-4-oxocyclohexa-2,5-dien-1-yl)-5,6,7-trimethoxy-4H-chromen-4-one;5,8-dihydroxy-3,7-dimethoxy-2-(3-methoxyphenyl)-4H-chromen-4-one;5-hydroxy-2-(3-hydroxyphenyl)-3,6,7-trimethoxy-4H-chromen-4-one;12-hydroxy-2-methoxy-11-(2-methoxyphenyl)-4,6,10-trioxatricyclo[7.4.0.0鲁,鈦穄trideca-1,3(7),8-trien-13-one;5,7-dihydroxy-3,6-dimethoxy-2-(3-methoxyphenyl)-4H-chromen-4-one;5,7-dihydroxy-3,6,8-tri…	HMDB0128579;HMDB0129282;HMDB0130271;HMDB0131003;HMDB0133836;HMDB0137999;HMDB0138018;HMDB0138525;HMDB0029469;HMDB0034013;HMDB0037600;HMDB0037692;HMDB0038807;HMDB0040321;HMDB0030266;HMDB0030308;HMDB0039105;HMDB0041518;HMDB0041543	11	3,7,4'-Tri-O-methylquercetin;Cirsilineol;Eupatilin;(-)-Usnic_acid;Nevadensin;Pachypodol;Santin;Tambulin;Xanthomicrol;Obtusin;3',4',5'-O-Trimethyltricetin	C04444;C10032;C10040;C10101;C10111;C10117;C10180;C10189;C14476;C17040;C19807
pos-M345T200	2.04513	0.00303428	0.00824756	0.944444	0.804167	1	1.09972	0.315001	up	345.127	3.33968	1	0	-	Unknown	-	-	-	5	Avenic acid A;N2-Galacturonyl-L-lysine;N6-Galacturonyl-L-lysine;Acetaminophen glucuronide;Blepharin	HMDB0030416;HMDB0033105;HMDB0033106;HMDB0010316;HMDB0029344	2	2'-Deamino-2'-hydroxy-6'-dehydroparomamine;Diclobutrazol	C20351;C11235
pos-M345T188_1	3.42027	0.000521384	0.00176967	1	1	1	1.51117	0.326688	up	345.039	3.1295	1	0	-	Unknown	-	-	-	25	7,7'-Dihydroxy-6,8'-bicoumarin;[2-hydroxy-5-(3-phenylpropanoyl)phenyl]oxidanesulfonic acid;{3-[3-(2-hydroxyphenyl)propanoyl]phenyl}oxidanesulfonic acid;[3-(3-hydroxy-3-phenylpropanoyl)phenyl]oxidanesulfonic acid;[3-(3-hydroxyphenyl)-3-oxo-1-phenylpropoxy]sulfonic acid;{3-[3-(3-hydroxyphenyl)-3-oxopropyl]phenyl}oxidanesulfonic acid;{3-[3-(3-hydroxyphenyl)propanoyl]phenyl}oxidanesulfonic acid;{3-[3…	HMDB0033559;HMDB0135416;HMDB0135451;HMDB0135454;HMDB0135455;HMDB0135458;HMDB0135459;HMDB0135462;HMDB0141213;HMDB0038365;HMDB0125021;HMDB0125022;HMDB0126028;HMDB0126032;HMDB0126038;HMDB0126042;HMDB0128178;HMDB0128182;HMDB0129346;HMDB0129355;HMDB0129360;HMDB0038361;HMDB0141542;HMDB0062697;HMDB0015684	4	Leucocyanidin;(+)-Gallocatechin;(-)-Epigallocatechin;Diloxanide_furoate	C05906;C12127;C12136;C07637
pos-M345T139	2.00019	0.000144922	0.000588949	1	1	1	1.143	0.261335	up	345.122	2.3161	1	0	-	Unknown	-	-	-	3	Dolichyl diphosphate;N6-cis-p-Coumaroylserotonin;Ketophenylbutazone	HMDB0001513;HMDB0038340;HMDB0041914	2	Robenacoxib;Diclobutrazol	C20708;C11235
pos-M344T310	2.5257	9.33339e-07	8.96019e-06	1	1	1	1.43969	0.132453	up	344.055	5.16247	1	0	-	Unknown	-	-	-	1	Ascorbigen	HMDB0029839	0	-	-
pos-M344T295	3.63337	2.48628e-12	5.19344e-10	1	1	1	1.72535	0.0974079	up	344.055	4.91958	1	0	-	Unknown	-	-	-	1	Ascorbigen	HMDB0029839	0	-	-
pos-M344T280	9.38354	3.17778e-11	3.13854e-09	1	1	1	2.24632	0.251349	up	344.01	4.67384	0	0	-	Unknown	-	-	-	0	-	-	0	-	-
pos-M344T221	2.50095	0.000951418	0.00298057	1	1	1	1.41544	0.22614	up	344.054	3.67878	1	0	-	Unknown	-	-	-	1	Ascorbigen	HMDB0029839	0	-	-
pos-M344T200	2.30872	1.09614e-07	1.62575e-06	1	1	1	1.37201	0.188452	up	344.124	3.33828	1	0	-	Unknown	-	-	-	2	2-[4-(3,4-Methylenedioxyphenyl)butyl]-4(1H)-quinolinone;Syndesine	HMDB0030382;HMDB0039161	10	Acronycine;Pyriproxyfen;6'-Oxolividamine;4'-Oxolividamine;Cetraxate;(6S)-Hydroxyhyoscyamine;Porritoxin;Lunacridine;Anisodamine;Convolamine	C10632;C18605;C21256;C21257;C01564;C03325;C10613;C10710;C10842;C10854
pos-M344T199	2.6169	6.26003e-06	4.19072e-05	1	1	1	1.46125	0.0670925	up	344.055	3.31586	1	0	-	Unknown	-	-	-	1	Ascorbigen	HMDB0029839	0	-	-
pos-M344T186	2.32418	0.00684491	0.0167786	0.888889	0.666667	1	1.17105	0.179487	up	344.228	3.10283	1	0	-	Unknown	-	-	-	3	2-Dodecylbenzenesulfonic acid;4-Dodecylbenzenesulfonic Acid;Heptaethylene glycol	HMDB0031031;HMDB0059915;HMDB0061835	0	-	-
pos-M343T55	2.81281	5.9479e-08	9.9223e-07	1	1	1	1.48383	0.0819509	up	343.123	0.916417	1	1	Trehalose	Organic oxygen compounds	Organooxygen compounds	HMDB0000975	C01083	28	6-({[3,4,5-trihydroxy-6-(hydroxymethyl)oxan-2-yl]oxy}methyl)oxane-2,3,4,5-tetrol;Melibiose;Cellobiose;D-Maltose;Alpha-Lactose;Sucrose;Lactulose;Trehalose;Isomaltose;Galactinol;3-b-Galactopyranosyl glucose;Epimelibiose;Turanose;Kojibiose;Neotrehalose;Sakebiose;Inulobiose;Galabiose;Maltulose;Mannobiose;DEAE-cellulose;Allolactose;Glucinol;Trehalulose;Fagopyritol A1;beta-Lactose;Glucose-1,3-mannose o…	HMDB0133305;HMDB0000048;HMDB0000055;HMDB0000163;HMDB0000186;HMDB0000258;HMDB0000740;HMDB0000975;HMDB0002923;HMDB0005826;HMDB0006603;HMDB0006792;HMDB0011740;HMDB0011742;HMDB0029880;HMDB0029882;HMDB0029898;HMDB0029902;HMDB0029919;HMDB0029933;HMDB0033368;HMDB0038489;HMDB0039237;HMDB0039727;HMDB0039876;HMDB0041627;HMDB0060068;HMDB0125600	36	Sucrose;Cellobiose;Maltose;Lactose;Isomaltose;alpha-Maltose;alpha,alpha-Trehalose;alpha-D-Galactosyl-(1->3)-1D-myo-inositol;Nigerose;Inulobiose;Levanbiose;Mannobiose;Palatinose;beta-Lactose;beta-Maltose;Laminaribiose;4-O-beta-D-Glucopyranosyl-D-mannose;alpha-D-Glucosyl-(1,3)-D-mannose;alpha-D-Aldosyl_beta-D-fructoside;Epimelibiose;Melibiose;alpha-Cellobiose;beta-Cellobiose;Lactulose;Gentiobiose;S…	C00089;C00185;C00208;C00243;C00252;C00897;C01083;C01235;C01518;C01711;C01725;C01728;C01742;C01970;C01971;C02048;C02964;C04147;C04219;C05400;C05402;C06421;C06422;C07064;C08240;C08250;C15548;C18068;C19632;C19633;C19634;C19636;C19773;C20236;C20861;C21336
pos-M343T391	2.5139	2.37406e-07	2.98607e-06	1	1	1	1.39597	0.157052	up	343.224	6.51916	1	0	-	Unknown	-	-	-	37	Guggulsterone;2-Hydroxy-6-(8,11,14-pentadecatrienyl)benzoic acid;17-Hydroxymethylethisterone;5,6-Epoxy-8,11,14-eicosatrienoic acid;8,9-Epoxyeicosatrienoic acid;14R,15S-EpETrE;15(S)-HETE;14,15-Epoxy-5,8,11-eicosatrienoic acid;11,12-Epoxyeicosatrienoic acid;8-HETE;16(R)-HETE;11(R)-HETE;20-Hydroxyeicosatetraenoic acid;12-HETE;18-Hydroxyarachidonic acid;9-HETE;11,12-EpETrE;5-HETE;19(S)-HETE;10-HETE;1…	HMDB0002726;HMDB0031059;HMDB0060710;HMDB0002190;HMDB0002232;HMDB0002283;HMDB0003876;HMDB0004264;HMDB0004673;HMDB0004679;HMDB0004680;HMDB0004682;HMDB0005998;HMDB0006111;HMDB0006245;HMDB0010222;HMDB0010409;HMDB0011134;HMDB0011136;HMDB0012508;HMDB0012567;HMDB0012598;HMDB0036262;HMDB0036705;HMDB0036810;HMDB0038520;HMDB0038688;HMDB0038689;HMDB0038694;HMDB0060101;HMDB0062287;HMDB0062294;HMDB0062302;HMD…	24	Megestrol;6alpha-Methylpregn-4-ene-3,11,20-trione;2alpha-Methylpregn-4-ene-3,11,20-trione;6beta,17-Dihydroxy-3,5-cyclo-5alpha,17alpha-pregn-20-ene-21-carboxylic_acid,_gamma-lactone;(15S)-15-Hydroxy-5,8,11-cis-13-trans-eicosatetraenoate;5(S)-HETE;20-HETE;19(S)-HETE;5,6-EET;8,9-EET;11,12-EET;14,15-EET;8(S)-HETE;12(S)-HETE;16(R)-HETE;9(S)-HETE;11(R)-HETE;12(R)-HETE;8(R)-HETE;3beta-Hydroxy-16beta-(hy…	C07120;C14632;C15301;C15467;C04742;C04805;C14748;C14749;C14768;C14769;C14770;C14771;C14776;C14777;C14778;C14779;C14780;C14822;C14824;C14961;C15035;C15041;C15138;C15349
pos-M342T62	2.26521	0.00103848	0.00322464	1	1	1	1.2064	0.38822	up	342.14	1.0283	1	0	-	Unknown	-	-	-	4	Lactosamine;6-(alpha-D-Glucosaminyl)-1D-myo-inositol;Prazepam;Polixetonium chloride	HMDB0006591;HMDB0011668;HMDB0015527;HMDB0040985	6	6-(alpha-D-Glucosaminyl)-1D-myo-inositol;1-O-(2-Amino-2-deoxy-alpha-D-glucopyranosyl)-1D-myo-inositol;Prazepam;Bis-D-fructose_2',1:2,1'-dianhydride;D-Fructofuranose_1,2':2,3'-dianhydride;Levofuraltadone	C15658;C19702;C07366;C04333;C04420;C19267
pos-M342T284	2.29989	1.22238e-08	2.85851e-07	1	1	1	1.37047	0.0748633	up	342.142	4.73515	1	0	-	Unknown	-	-	-	3	Lactosamine;6-(alpha-D-Glucosaminyl)-1D-myo-inositol;Polixetonium chloride	HMDB0006591;HMDB0011668;HMDB0040985	5	6-(alpha-D-Glucosaminyl)-1D-myo-inositol;1-O-(2-Amino-2-deoxy-alpha-D-glucopyranosyl)-1D-myo-inositol;Bis-D-fructose_2',1:2,1'-dianhydride;D-Fructofuranose_1,2':2,3'-dianhydride;Levofuraltadone	C15658;C19702;C04333;C04420;C19267
pos-M342T241	3.41072	0.00049619	0.00169519	1	1	1	1.65592	0.050765	up	342.086	4.01975	1	0	-	Unknown	-	-	-	3	Alkaloid A6;Ibandronate;Indoleacetyl glutamine	HMDB0041247;HMDB0014848;HMDB0013240	2	Benzamil;Ro_19-4603	C13751;C13716
pos-M342T186	3.37683	1.37117e-06	1.2144e-05	1	1	1	1.59496	0.267091	up	342.029	3.1081	0	0	-	Unknown	-	-	-	0	-	-	0	-	-
pos-M341T393	3.50076	7.1802e-08	1.15452e-06	1	1	1	1.66552	0.0876195	up	341.287	6.5581	0	0	-	Unknown	-	-	-	0	-	-	0	-	-
pos-M341T384_2	2.22156	6.17625e-08	1.01795e-06	1	1	1	1.33252	0.0959033	up	341.207	6.40781	1	0	-	Unknown	-	-	-	42	Perindoprilat;Leukotriene A4;5-HEPE;Oxymesterone;12-HEPE;14,15-EpETE;15-HEPE;15-KETE;17,18-EpETE;5-KETE;11R-HEPE;18R-HEPE;12-KETE;Methyl [8]-Shogaol;(ent-7alpha)-7-Hydroxy-8(14),15-pimaradien-19-oic acid;Galanal A;Ineketone;Steviol;Yucalexin B20;Yucalexin B22;ent-17-Hydroxy-15-kauren-19-oic acid;Yucalexin P17;Yucalexin A19;Aframodial;(ent-15beta)-15-Hydroxy-19-trachylobanoic acid;Grandiflorolic a…	HMDB0060574;HMDB0001337;HMDB0005081;HMDB0006027;HMDB0010202;HMDB0010205;HMDB0010209;HMDB0010210;HMDB0010212;HMDB0010217;HMDB0012534;HMDB0012611;HMDB0013633;HMDB0030101;HMDB0035116;HMDB0035311;HMDB0036698;HMDB0036706;HMDB0036712;HMDB0036713;HMDB0036724;HMDB0036752;HMDB0036776;HMDB0036806;HMDB0036839;HMDB0036930;HMDB0037523;HMDB0038521;HMDB0039012;HMDB0039716;HMDB0041058;HMDB0060053;HMDB0061114;HMD…	24	Leukotriene_A4;4,5-Leukotriene_A4;15-OxoETE;Cyathin_A3;Ineketone;ent-7alpha-Hydroxykaur-16-en-19-oic_acid;17R,18S-Epoxy-5Z,8Z,11Z,14Z-icosatetraenoic_acid;11alpha,17beta-Dihydroxy-17-methylandrost-4-en-3-one;4,5alpha-Dihydro-2-(hydroxymethylene)testosterone;Oranabol;11beta,17beta-Dihydroxy-17-methylandrost-4-en-3-one;5-OxoETE;12-OxoETE;7alpha,17beta-Dihydroxy-17alpha-methylandrost-4-en-3-one;17be…	C00909;C02645;C04577;C09079;C09110;C11875;C13843;C14555;C14628;C14665;C14683;C14732;C14807;C14891;C14929;C14945;C14980;C15354;C15434;C17498;C17956;C18177;C20212;C18772
pos-M341T284	2.37101	9.18269e-12	1.26682e-09	1	1	1	1.41191	0.0245657	up	341.138	4.73642	1	0	-	Unknown	-	-	-	39	(S)-4',5,7-Trihydroxy-6-prenylflavanone;3-[2,4-dihydroxy-3-(3-methylbut-2-en-1-yl)phenyl]-1-(3,4-dihydroxyphenyl)prop-2-en-1-one;(2E)-3-phenyl-1-[2,4,6-trihydroxy-3-(4-hydroxy-3-methylbut-2-en-1-yl)phenyl]prop-2-en-1-one;(2E)-3-phenyl-1-{2,4,6-trihydroxy-3-[(2E)-4-hydroxy-3-methylbut-2-en-1-yl]phenyl}prop-2-en-1-one;(2E)-1-{3-[(3,3-dimethyloxiran-2-yl)methyl]-2,4,6-trihydroxyphenyl}-3-phenylprop-…	HMDB0037247;HMDB0124802;HMDB0129258;HMDB0129260;HMDB0129262;HMDB0129264;HMDB0129266;HMDB0133497;HMDB0133502;HMDB0133503;HMDB0135875;HMDB0135876;HMDB0135877;HMDB0135878;HMDB0135879;HMDB0135880;HMDB0140711;HMDB0140712;HMDB0140713;HMDB0140715;HMDB0140716;HMDB0140717;HMDB0029468;HMDB0029866;HMDB0030610;HMDB0034026;HMDB0034214;HMDB0037585;HMDB0037916;HMDB0038755;HMDB0040306;HMDB0041251;HMDB0134720;HMD…	10	Glepidotin_B;6-Prenylnaringenin;5-Deoxykievitone;(+)-Galbacin;Glyceocarpin;4-Glyceollidin;Desmethylxanthohumol;Sophoraflavanone_B;Zearalenone;Tributyrin	C09753;C09832;C10418;C10616;C15509;C15510;C16416;C18023;C09981;C13870
pos-M341T255_2	2.00842	0.00515228	0.0130491	1	1	1	1.17759	0.169183	up	341.171	4.24745	1	0	-	Unknown	-	-	-	13	Propiomazine;Lucanthone;3-[2-(3,7-dimethylocta-2,6-dien-1-yl)-3,4-dihydroxyphenyl]propanoic acid;Ubiquinone-2;Cohulupone;(1(10)E,4E,6a,9b)-9-(2-Methylpropanoyloxy)-1(10),4,11(13)-germacratrien-12,6-olide;Panaquinquecol 6;[8]-Dehydrogingerdione;Arginyl-Lysine;Lysyl-Arginine;xi-7-Hydroxyhexadecanedioic acid;xi-8-Hydroxyhexadecanedioic acid;Emedastine	HMDB0014915;HMDB0015607;HMDB0134951;HMDB0006709;HMDB0030064;HMDB0031373;HMDB0035500;HMDB0039277;HMDB0028714;HMDB0028945;HMDB0037830;HMDB0037831;HMDB0015216	7	Propiomazine;Lucanthone;6beta-Hydroxy-D-homo-17a-oxaandrost-4-ene-3,17-dione;17beta-Hydroxy-4-oxa-5alpha-estr-1-en-3-one_acetate;7alpha-Hydroxytestololactone;Emedastine;Acremoauxin_A	C07405;C11715;C14983;C15151;C15351;C07785;C08468
pos-M340T393_2	3.36666	1.42059e-10	9.62111e-09	1	1	1	1.65009	0.0285114	up	340.284	6.55809	1	0	-	Unknown	-	-	-	11	Oleoyl glycine;Phytosphingosine;15(S)-Hydroxyeicosatrienoic acid;Austroinulin;8-HETrE;3,4-Dimethyl-5-pentyl-2-furannonanoic acid;3,鈥?-鈥婦imethyl-鈥?-鈥媝ropyl-2-鈥媐uranundecanoic acid;12R-hydroxy-5Z,8Z,12Z-eicosatrienoic acid;12(S)-HETrE;5-Heptyl-3,4-dimethyl-2-furanheptanoic acid;5-Hexyl-3-methyl-2-furannonanoic acid	HMDB0013631;HMDB0004610;HMDB0005045;HMDB0036802;HMDB0060052;HMDB0061645;HMDB0061647;HMDB0062290;HMDB0062747;HMDB0112091;HMDB0112104	3	Phytosphingosine;2alpha-(Hydroxymethyl)-5alpha-androstane-3beta,17beta-diol;17alpha-Methyl-5alpha-androstane-3beta,11beta,17beta-triol	C12144;C14970;C15285
pos-M340T393_1	3.07235	3.85466e-09	1.19225e-07	1	1	1	1.57615	0.237184	up	340.194	6.55809	1	0	-	Unknown	-	-	-	2	Dehydropipernonaline;Butyl (S)-3-hydroxybutyrate glucoside	HMDB0040811;HMDB0031694	2	Nalmefene;3-(2-Propenyloxy)estra-1,3,5(10)-triene-16,17-dione_16-oxime	C08027;C15014
pos-M340T216	4.08129	0.000690038	0.00225549	1	1	1	1.76384	0.075163	up	340.062	3.60602	1	0	-	Unknown	-	-	-	1	Cefacetrile	HMDB0015484	2	S-Sulfanylglutathione;Sulprofos	C17267;C19016
pos-M340T209	2.62385	1.42973e-06	1.25189e-05	1	1	1	1.46758	0.101987	up	340.101	3.47897	1	0	-	Unknown	-	-	-	4	6-Hydroxy-5-methoxyindole glucuronide;5-Hydroxy-6-methoxyindole glucuronide;L-gamma-Glutamyl-S-allylthio-L-cysteine;2-(3,4,5-trihydroxyphenyl)-3,4-dihydro-2H-1-benzopyran-3,4,5,7-tetrol	HMDB0010362;HMDB0010363;HMDB0038515;HMDB0136090	1	Leucodelphinidin	C05909
pos-M339T454	3.80408	0.00024285	0.000915702	1	1	1	1.70125	0.149842	up	339.289	7.56434	1	0	-	Unknown	-	-	-	1	1,2,4-Nonadecanetriol	HMDB0032112	2	Glycidyl_oleate;1-O-Hexadecyl-sn-glycerol	C19426;C13859
pos-M339T393	3.29456	2.0111e-07	2.60424e-06	1	1	1	1.60704	0.259747	up	339.19	6.55823	1	0	-	Unknown	-	-	-	25	2-Methoxyestradiol-3-methylether;15-Deoxy-d-12,14-PGJ2;6b-Hydroxymethandienone;4-Hydroxyretinoic acid;all-trans-5,6-Epoxyretinoic acid;all-trans-18-Hydroxyretinoic acid;Phytocassane E;(4Z,9a)-9-(3-Methyl-2-butenoyloxy)-4,10(14)-oplopadien-3-one;(4Z,9a)-9-Angeloyloxy-4,10(14)-oplopadien-3-one;Yucalexin B9;Cafestol;Furanojaponin;ent-17-Oxo-15-kauren-19-oic acid;ent-7-Oxo-8(14),15-pimaradien-19-oic …	HMDB0000344;HMDB0005079;HMDB0005832;HMDB0006254;HMDB0012451;HMDB0012452;HMDB0031773;HMDB0034630;HMDB0034631;HMDB0034691;HMDB0035710;HMDB0036147;HMDB0036725;HMDB0036747;HMDB0036750;HMDB0036762;HMDB0036812;HMDB0037233;HMDB0038885;HMDB0039442;HMDB0039484;HMDB0041056;HMDB0041057;HMDB0060093;HMDB0061095	20	Gibberellin_A12_aldehyde;Cafestol;Pisiferic_acid;Royleanone;Taxodone;Petasin;Cinerin_I;Mytatrienediol;17beta-Hydroxy-17-methylandrost-4-ene-3,11-dione;15-Deoxy-delta-12,14-PGJ2;11alpha,17beta-Dihydroxy-17alpha-methylandrosta-1,4-dien-3-one;2,17beta-Dihydroxy-17-methylandrosta-1,4-dien-3-one;9beta,11beta-Epoxy-17beta-hydroxy-17-methylandrost-4-en-3-one;17beta-Hydroxyestr-5(10)-en-3-one_acetate;11b…	C06093;C09066;C09163;C09182;C09196;C09706;C09845;C14242;C14615;C14717;C14887;C15126;C15192;C15282;C15287;C16677;C16679;C16680;C18016;C17583
pos-M339T298	6.74952	0.000390259	0.00137844	1	1	1	2.07574	0.0674307	up	339.048	4.96607	1	0	-	Unknown	-	-	-	35	2-(3,4-dihydroxy-5-methoxyphenyl)-5,7-dihydroxy-4H-chromen-4-one;2-(3,5-dihydroxy-4-methoxyphenyl)-5,7-dihydroxy-4H-chromen-4-one;3-(2,5-dihydroxy-4-methoxyphenyl)-6,7-dihydroxy-4H-chromen-4-one;7-hydroxy-6-methoxy-3-(2,4,5-trihydroxyphenyl)-4H-chromen-4-one;5,11-dihydroxy-6,8,19-trioxapentacyclo[10.7.0.0虏,鈦?0鲁,鈦?0鹿鲁,鹿鈦穄nonadeca-1(12),2(9),10,13(17)-tetraene-16,18-dione;3,5,6,7-tetrahydroxy-2-(3-…	HMDB0124865;HMDB0124868;HMDB0124999;HMDB0125000;HMDB0126043;HMDB0126503;HMDB0126507;HMDB0127497;HMDB0128208;HMDB0128757;HMDB0129288;HMDB0129333;HMDB0129334;HMDB0129335;HMDB0130165;HMDB0130318;HMDB0130661;HMDB0130662;HMDB0132127;HMDB0132128;HMDB0136017;HMDB0136018;HMDB0136019;HMDB0002655;HMDB0030547;HMDB0030804;HMDB0038572;HMDB0039210;HMDB0133823;HMDB0060771;HMDB0125107;HMDB0125177;HMDB0135642;HMD…	14	Versicolorin_A;3-O-Methylquercetin;Capillarisin;Azaleatin;Isorhamnetin;Pedalitin;Pinoquercetin;Rhamnetin;Sexangularetin;Tamarixetin;3'-O-Methyltricetin;1D-1-Guanidino-3-amino-1,3-dideoxy-scyllo-inositol_4-phosphate;N1-Amidinostreptamine_6-phosphate;4-(beta-D-Glucosyloxy)benzoate	C20583;C04443;C08999;C10022;C10084;C10119;C10120;C10176;C10185;C10188;C19739;C04812;C11351;C03993
pos-M339T295	5.84266	1.71547e-12	3.92362e-10	1	1	1	2.00784	0.0435541	up	339.068	4.91186	1	0	-	Unknown	-	-	-	21	AICAR;3,4,5-trihydroxy-6-[(2-oxo-2H-chromen-5-yl)oxy]oxane-2-carboxylic acid;3,4,5-trihydroxy-6-[(2-oxo-2H-chromen-4-yl)oxy]oxane-2-carboxylic acid;3,4,5-trihydroxy-6-[(2-oxo-2H-chromen-6-yl)oxy]oxane-2-carboxylic acid;3,4,5-trihydroxy-6-[(2-oxo-2H-chromen-7-yl)oxy]oxane-2-carboxylic acid;3,4,5-trihydroxy-6-[(2-oxo-2H-chromen-8-yl)oxy]oxane-2-carboxylic acid;3,4,5-trihydroxy-6-[(2-oxo-2H-chromen-…	HMDB0001517;HMDB0136745;HMDB0137928;HMDB0140950;HMDB0140951;HMDB0140952;HMDB0140953;HMDB0034621;HMDB0128036;HMDB0128037;HMDB0126525;HMDB0126526;HMDB0126528;HMDB0126529;HMDB0126531;HMDB0126532;HMDB0126535;HMDB0126536;HMDB0126540;HMDB0126543;HMDB0126544	2	1-(5'-Phosphoribosyl)-5-amino-4-imidazolecarboxamide;2-(4-Chlorophenyl)-3-phenyl-3-(2-pyridinyl)acrylonitrile	C04677;C14893
pos-M339T216	3.94595	6.62928e-12	1.00658e-09	1	1	1	1.77013	0.0678754	up	339.069	3.60762	1	0	-	Unknown	-	-	-	21	AICAR;3,4,5-trihydroxy-6-[(2-oxo-2H-chromen-5-yl)oxy]oxane-2-carboxylic acid;3,4,5-trihydroxy-6-[(2-oxo-2H-chromen-4-yl)oxy]oxane-2-carboxylic acid;3,4,5-trihydroxy-6-[(2-oxo-2H-chromen-6-yl)oxy]oxane-2-carboxylic acid;3,4,5-trihydroxy-6-[(2-oxo-2H-chromen-7-yl)oxy]oxane-2-carboxylic acid;3,4,5-trihydroxy-6-[(2-oxo-2H-chromen-8-yl)oxy]oxane-2-carboxylic acid;3,4,5-trihydroxy-6-[(2-oxo-2H-chromen-…	HMDB0001517;HMDB0136745;HMDB0137928;HMDB0140950;HMDB0140951;HMDB0140952;HMDB0140953;HMDB0034621;HMDB0128036;HMDB0128037;HMDB0126525;HMDB0126526;HMDB0126528;HMDB0126529;HMDB0126531;HMDB0126532;HMDB0126535;HMDB0126536;HMDB0126540;HMDB0126543;HMDB0126544	2	1-(5'-Phosphoribosyl)-5-amino-4-imidazolecarboxamide;2-(4-Chlorophenyl)-3-phenyl-3-(2-pyridinyl)acrylonitrile	C04677;C14893
pos-M339T211	2.42898	9.79856e-10	4.12743e-08	1	1	1	1.42138	0.0650665	up	339.086	3.51518	1	0	-	Unknown	-	-	-	44	O-Methylsterigmatocystin;Ovalitenone;2-(3,5-dimethoxyphenyl)-5,7-dihydroxy-3,4-dihydro-2H-1-benzopyran-4-one;3-(3,4-dihydroxy-2-methoxyphenyl)-1-(4-hydroxy-3-methoxyphenyl)prop-2-en-1-one;3-(3,5-dimethoxyphenyl)-1-(2,4,6-trihydroxyphenyl)prop-2-en-1-one;5,7-dihydroxy-6-methoxy-2-(4-methoxyphenyl)-3,4-dihydro-2H-1-benzopyran-4-one;3-(4-methoxyphenyl)-1-(2,4,6-trihydroxy-3-methoxyphenyl)prop-2-en-1…	HMDB0030589;HMDB0030619;HMDB0124872;HMDB0126060;HMDB0128197;HMDB0128590;HMDB0128591;HMDB0130367;HMDB0130391;HMDB0130395;HMDB0132866;HMDB0132883;HMDB0132890;HMDB0132891;HMDB0132894;HMDB0132895;HMDB0132897;HMDB0133294;HMDB0133295;HMDB0133957;HMDB0133958;HMDB0133959;HMDB0133961;HMDB0133962;HMDB0135788;HMDB0137442;HMDB0137443;HMDB0137444;HMDB0138109;HMDB0140872;HMDB0030111;HMDB0033298;HMDB0033683;HMD…	10	O-Methylsterigmatocystin;Rabelomycin;Ustalic_acid;Cajanol;Homoferreirin;2,3-Dihydro-6-hydroxy-2-(4-hydroxyphenyl)-5,7-dimethoxy-4H-1-benzopyran-4-one;Isobyakangelicol;Byakangelicol;Neobyakangelicol;Salidroside	C03686;C12402;C19979;C10204;C10457;C14969;C16914;C16925;C17126;C06046
pos-M338T352	8.77283	0.000960705	0.00300605	1	1	1	2.16644	0.202877	up	338.036	5.87012	1	0	-	Unknown	-	-	-	1	Fenbendazole	HMDB0029745	0	-	-
pos-M338T261	2.0702	0.0107388	0.024823	1	1	1	1.19908	0.140449	up	338.112	4.34943	1	0	-	Unknown	-	-	-	12	N-[2-hydroxy-2-(4-methoxyphenyl)ethyl]-3-phenylpropanimidic acid;Codeine;Hydrocodone;Neopine;Erysodine;Secoclausenamide;(2E,6E)-Piperamide-C7:2;(R)-Juziphine;Pandamarilactone 32;(S)-N-Methylcoclaurine;N-depropylpropafenone;N-desalkylpropafenone	HMDB0139464;HMDB0004995;HMDB0015091;HMDB0030248;HMDB0030255;HMDB0032962;HMDB0038647;HMDB0038725;HMDB0039767;HMDB0060319;HMDB0060642;HMDB0060960	7	(S)-N-Methylcoclaurine;(R)-N-Methylcoclaurine;Codeine;Hydrocodone;Neopine;Heterocodeine;Estrone_16-oxime	C05176;C05243;C06174;C08024;C09594;C11779;C15366
pos-M338T216	4.15808	4.90121e-12	8.13975e-10	1	1	1	1.80861	0.0254406	up	338.066	3.60592	1	0	-	Unknown	-	-	-	4	Nicotinic acid mononucleotide;Avenanthramide C;beta-D-Glucopyranosyl anthranilate;Erosnin	HMDB0001132;HMDB0038576;HMDB0041517;HMDB0029465	1	Phenthoate	C14429
pos-M337T428	4.18686	5.42033e-05	0.000254556	1	1	1	1.71313	0.349212	up	337.273	7.12749	1	1	8,11-Tridecadienoic acid, 13-(3-pentyl-2-oxiranyl)-, methyl ester, (8Z,11Z)-	Unknown	-	NA	NA	9	Pregnanetriol;3-Methyl-5-pentyl-2-furanundecanoic acid;Isolinderanolide;3,4-Dimethyl-5-pentyl-2-furandecanoic acid;5-Butyl-3,4-dimethyl-2-furanundecanoic acid;3,4-Dimethyl-5-propyl-2-furandodecanoic acid;3-鈥婱ethyl-鈥?-鈥媝ropyl-2-鈥媐urantridecanoic acid;5-Hexyl-3,4-dimethyl-2-furannonanoic acid;3-hydroxypristanic acid	HMDB0006070;HMDB0031005;HMDB0038105;HMDB0112067;HMDB0112072;HMDB0112076;HMDB0112079;HMDB0112101;HMDB0061651	2	5beta-Pregnane-3alpha,17alpha,20alpha-triol;2alpha-(Hydroxymethyl)-17-methyl-5alpha-androstane-3beta,17beta-diol	C14680;C14977
pos-M337T384	2.29219	9.54357e-05	0.000411644	1	1	1	1.32895	0.0892214	up	337.147	6.3982	1	0	-	Unknown	-	-	-	5	3-(7-hydroxy-5-methoxy-2,2-dimethyl-2H-chromen-6-yl)-1-phenylprop-2-en-1-one;Licoagrochalcone B;Curcumin III;Homochlorcyclizine;Clomipramine	HMDB0125853;HMDB0035501;HMDB0039609;HMDB0240243;HMDB0015372	4	Steroid_O-sulfate;Clomipramine;Dapdiamide_B;Dapdiamide_C	C02590;C06918;C20963;C20964
pos-M337T366	2.307	0.00300704	0.0081843	1	1	1	1.333	0.15884	up	337.273	6.09588	1	0	-	Unknown	-	-	-	9	Pregnanetriol;3-Methyl-5-pentyl-2-furanundecanoic acid;Isolinderanolide;3,4-Dimethyl-5-pentyl-2-furandecanoic acid;5-Butyl-3,4-dimethyl-2-furanundecanoic acid;3,4-Dimethyl-5-propyl-2-furandodecanoic acid;3-鈥婱ethyl-鈥?-鈥媝ropyl-2-鈥媐urantridecanoic acid;5-Hexyl-3,4-dimethyl-2-furannonanoic acid;3-hydroxypristanic acid	HMDB0006070;HMDB0031005;HMDB0038105;HMDB0112067;HMDB0112072;HMDB0112076;HMDB0112079;HMDB0112101;HMDB0061651	2	5beta-Pregnane-3alpha,17alpha,20alpha-triol;2alpha-(Hydroxymethyl)-17-methyl-5alpha-androstane-3beta,17beta-diol	C14680;C14977
pos-M337T298	22.2144	4.57689e-12	7.89789e-10	1	1	1	2.63154	0.0378032	up	337.053	4.96638	1	0	-	Unknown	-	-	-	21	3,5,6,7-tetrahydroxy-2-(3,4,5-trihydroxyphenyl)-3,4-dihydro-2H-1-benzopyran-4-one;1-(2,3,4,6-tetrahydroxyphenyl)-3-(3,4,5-trihydroxyphenyl)propane-1,2-dione;3,5,7-trihydroxy-2-(2,3,4,5-tetrahydroxyphenyl)-3,4-dihydro-2H-1-benzopyran-4-one;3-(2,3,4,5-tetrahydroxyphenyl)-1-(2,4,6-trihydroxyphenyl)propane-1,2-dione;3-hydroxy-4-methoxy-5-(3,4,5-trihydroxybenzoyloxy)benzoic acid;3,5,6,7-tetrahydroxy-2…	HMDB0125213;HMDB0125215;HMDB0125221;HMDB0125222;HMDB0128333;HMDB0129431;HMDB0129432;HMDB0129433;HMDB0129434;HMDB0140551;HMDB0059646;HMDB0124994;HMDB0124995;HMDB0125174;HMDB0125175;HMDB0126557;HMDB0126558;HMDB0129406;HMDB0010313;HMDB0010314;HMDB0015350	7	Phenobenzuron;Dantrolene_sodium_anhydrous;Nicotinate_D-ribonucleotide;Rofecoxib;Nuarimol;Dantrolene;2,6-Dichlorophenol-4-(1,4-naphthoquinone_imine)	C19090;C07933;C01185;C07590;C11185;C06939;C01285
pos-M337T280	9.12948	3.99185e-07	4.5491e-06	1	1	1	2.22405	0.237478	up	337.052	4.66172	1	0	-	Unknown	-	-	-	21	3,5,6,7-tetrahydroxy-2-(3,4,5-trihydroxyphenyl)-3,4-dihydro-2H-1-benzopyran-4-one;1-(2,3,4,6-tetrahydroxyphenyl)-3-(3,4,5-trihydroxyphenyl)propane-1,2-dione;3,5,7-trihydroxy-2-(2,3,4,5-tetrahydroxyphenyl)-3,4-dihydro-2H-1-benzopyran-4-one;3-(2,3,4,5-tetrahydroxyphenyl)-1-(2,4,6-trihydroxyphenyl)propane-1,2-dione;3-hydroxy-4-methoxy-5-(3,4,5-trihydroxybenzoyloxy)benzoic acid;3,5,6,7-tetrahydroxy-2…	HMDB0125213;HMDB0125215;HMDB0125221;HMDB0125222;HMDB0128333;HMDB0129431;HMDB0129432;HMDB0129433;HMDB0129434;HMDB0140551;HMDB0059646;HMDB0124994;HMDB0124995;HMDB0125174;HMDB0125175;HMDB0126557;HMDB0126558;HMDB0129406;HMDB0010313;HMDB0010314;HMDB0015350	7	Phenobenzuron;Dantrolene_sodium_anhydrous;Nicotinate_D-ribonucleotide;Rofecoxib;Nuarimol;Dantrolene;2,6-Dichlorophenol-4-(1,4-naphthoquinone_imine)	C19090;C07933;C01185;C07590;C11185;C06939;C01285
pos-M337T261	10.5075	7.43642e-08	1.18447e-06	1	1	1	2.29804	0.043989	up	337.111	4.3484	1	0	-	Unknown	-	-	-	1	Trimeprazine	HMDB0015376	1	Firocoxib	C18363
pos-M337T208	2.59694	0.0061065	0.0151769	1	1	1	1.41915	0.163281	up	337.088	3.4607	1	0	-	Unknown	-	-	-	12	Captopril-cysteine disulfide;6-(4-ethyl-2-hydroxyphenoxy)-3,4,5-trihydroxyoxane-2-carboxylic acid;6-(5-ethyl-2-hydroxyphenoxy)-3,4,5-trihydroxyoxane-2-carboxylic acid;6-(4-ethyl-3-hydroxyphenoxy)-3,4,5-trihydroxyoxane-2-carboxylic acid;6-(2-ethyl-5-hydroxyphenoxy)-3,4,5-trihydroxyoxane-2-carboxylic acid;Vanilloside;2-Methoxycarbonylphenyl beta-D-glucopyranoside;6-O-Acetylarbutin;2-Hydroxyphenylac…	HMDB0060562;HMDB0124984;HMDB0124985;HMDB0126441;HMDB0126442;HMDB0029664;HMDB0033137;HMDB0034060;HMDB0038333;HMDB0038335;HMDB0040720;HMDB0060959	3	Altersolanol_A;5-O-Caffeoylshikimic_acid;Glucovanillin	C10296;C10434;C19808
pos-M337T144	2.01171	7.50457e-05	0.000335691	1	1	1	1.20005	0.170867	up	337.151	2.40112	1	0	-	Unknown	-	-	-	4	Diphthamide;2-cyano-N,N-diethyl-3-(4-hydroxy-3-methoxy-5-nitrophenyl)prop-2-enamide;Aspartyl-Tryptophan;Tryptophyl-Aspartate	HMDB0060473;HMDB0142237;HMDB0028764;HMDB0029079	3	Dapdiamide_B;Dapdiamide_C;WIN_VI	C20963;C20964;C06490
pos-M336T69	2.23606	0.00323126	0.00871319	0.916667	0.666667	1	1.15537	0.187879	up	336.163	1.1506	1	0	-	Unknown	-	-	-	0	-	-	2	Validoxylamine_A;Isopentenyl_adenosine	C17700;C16427
pos-M336T57	2.24273	8.38207e-08	1.30792e-06	1	1	1	1.34979	0.0601841	up	336.14	0.942317	1	0	-	Unknown	-	-	-	4	Methionyl-Tryptophan;Tryptophyl-Methionine;Aspartylglycosamine;2-(4-Methyl-5-thiazolyl)ethyl decanoate	HMDB0028984;HMDB0029089;HMDB0000489;HMDB0032419	1	N4-(Acetyl-beta-D-glucosaminyl)asparagine	C04540
pos-M336T261	26.7817	4.65424e-12	7.93167e-10	1	1	1	2.70329	0.0311492	up	336.107	4.34732	1	0	-	Unknown	-	-	-	33	Tyramine glucuronide;norcisapride;Brompheniramine;Dexbrompheniramine;2-(3,4-dihydroxy-5-methoxyphenyl)-5,7-dihydroxy-3,4-dihydro-2H-1-benzopyran-4-one;2-(3,5-dihydroxy-4-methoxyphenyl)-5,7-dihydroxy-3,4-dihydro-2H-1-benzopyran-4-one;7-hydroxy-6-methoxy-3-(2,4,5-trihydroxyphenyl)-3,4-dihydro-2H-1-benzopyran-4-one;3-(2,5-dihydroxy-4-methoxyphenyl)-6,7-dihydroxy-3,4-dihydro-2H-1-benzopyran-4-one;3-(…	HMDB0010328;HMDB0061018;HMDB0001941;HMDB0014549;HMDB0124873;HMDB0124876;HMDB0125009;HMDB0125011;HMDB0125446;HMDB0126505;HMDB0126506;HMDB0126509;HMDB0126511;HMDB0127501;HMDB0127502;HMDB0128199;HMDB0128212;HMDB0128759;HMDB0128760;HMDB0129342;HMDB0129350;HMDB0129356;HMDB0130174;HMDB0130176;HMDB0130326;HMDB0130328;HMDB0130677;HMDB0132136;HMDB0133572;HMDB0133838;HMDB0002937;HMDB0033892;HMDB0037501	3	Brompheniramine;Lecanoric_acid;Demethylsulochrin	C06857;C02868;C15504
pos-M336T157	2.48998	0.0134155	0.0301443	1	1	1	1.37784	0.155987	up	336.05	2.60878	1	0	-	Unknown	-	-	-	2	Hexahydro-6,7-dihydroxy-5-(hydroxymethyl)-3-(2-hydroxyphenyl)-2H-pyrano[2,3-d]oxazol-2-one;5'-Methylthioadenosine	HMDB0037297;HMDB0001173	1	5'-Methylthioadenosine	C00170
pos-M336T109	2.343	0.00394723	0.0103802	0.944444	0.777778	1	1.18313	0.441219	up	336.238	1.80985	1	0	-	Unknown	-	-	-	5	L-Citronellol glucoside;Menthyl pyrrolidone carboxylate;5-Hydroxyemedastine;6-Hydroxyemedastine;Glycopyrrolate	HMDB0029850;HMDB0032368;HMDB0060777;HMDB0060785;HMDB0015121	2	(-)-Menthyl_O-beta-D-glucoside;(+)-Neomenthyl_O-beta-D-glucoside	C03962;C04165
pos-M335T97	2.0838	0.000305787	0.00111434	1	1	1	1.1811	0.261844	up	335.163	1.60885	1	0	-	Unknown	-	-	-	11	3'-N'-Acetylfusarochromanone;Methyl (9Z)-10'-oxo-6,10'-diapo-6-carotenoate;5-Methoxy-7-(4-hydroxyphenyl)-1-phenyl-3-heptanone;4'-Hydroxy-5,5'-diisopropyl-2,2'-dimethyl-3,4-biphenylquinone;2-hydroxyethinylestradiol;N-Undecylbenzenesulfonic acid;5-formyl-6-hydroxy-1,1,4a,6-tetramethyl-decahydronaphthalen-2-yl acetate;Tanacetol B;(1(10)E,4a,5E)-1(10),5-Germacradiene-12-acetoxy-4,11-diol;3-(3,4-dihyd…	HMDB0037499;HMDB0031976;HMDB0033294;HMDB0040761;HMDB0061027;HMDB0032549;HMDB0134775;HMDB0035075;HMDB0038798;HMDB0137022;HMDB0030341	11	9-Fluoro-16alpha-hydroxyandrost-4-ene-3,11,17-trione;Jatrophone;Broussonin_C;Centrolobine;Yakuchinone_A;10-Deoxymethynolide;Piplartine;Crinamidine;Haemanthidine;9-O-Demethyl-2alpha-hydroxyhomolycorine;Triticonazole	C15105;C09120;C09524;C10436;C20211;C11993;C10166;C12168;C12174;C12239;C18815
pos-M335T69	2.11552	6.42371e-06	4.27057e-05	1	1	1	1.30027	0.0726615	up	335.163	1.14322	1	0	-	Unknown	-	-	-	11	3'-N'-Acetylfusarochromanone;Methyl (9Z)-10'-oxo-6,10'-diapo-6-carotenoate;5-Methoxy-7-(4-hydroxyphenyl)-1-phenyl-3-heptanone;4'-Hydroxy-5,5'-diisopropyl-2,2'-dimethyl-3,4-biphenylquinone;2-hydroxyethinylestradiol;N-Undecylbenzenesulfonic acid;5-formyl-6-hydroxy-1,1,4a,6-tetramethyl-decahydronaphthalen-2-yl acetate;Tanacetol B;(1(10)E,4a,5E)-1(10),5-Germacradiene-12-acetoxy-4,11-diol;3-(3,4-dihyd…	HMDB0037499;HMDB0031976;HMDB0033294;HMDB0040761;HMDB0061027;HMDB0032549;HMDB0134775;HMDB0035075;HMDB0038798;HMDB0137022;HMDB0030341	11	9-Fluoro-16alpha-hydroxyandrost-4-ene-3,11,17-trione;Jatrophone;Broussonin_C;Centrolobine;Yakuchinone_A;10-Deoxymethynolide;Piplartine;Crinamidine;Haemanthidine;9-O-Demethyl-2alpha-hydroxyhomolycorine;Triticonazole	C15105;C09120;C09524;C10436;C20211;C11993;C10166;C12168;C12174;C12239;C18815
pos-M335T56	2.54953	1.12258e-05	6.78399e-05	1	1	1	1.40178	0.256032	up	335.155	0.925083	1	0	-	Unknown	-	-	-	5	Ethopropazine;Palonosetron;Hydrocinchonine;2-hydroxyimipramine;N-(1-Deoxy-1-fructosyl)histidine	HMDB0014536;HMDB0014521;HMDB0030283;HMDB0060952;HMDB0037839	4	Antirhine;Eburnamine;Adenocarpine;Cinchonamine	C09033;C09146;C10123;C16727
pos-M335T412	2.31392	0.00407418	0.0106721	0.972222	0.833333	1	1.31916	0.204193	up	335.257	6.87163	1	0	-	Unknown	-	-	-	6	Tetrahydrodeoxycorticosterone;Lycopersiconol;1-(3,5-Dihydroxyphenyl)-2-pentadecanone;ent-16beta-Methoxy-19-kauranoic acid;Isolinderenolide;[10]-Paradol	HMDB0000879;HMDB0029583;HMDB0035283;HMDB0036302;HMDB0038104;HMDB0040642	7	Allotetrahydrodeoxycorticosterone;3alpha,6alpha-Dihydroxy-5beta-pregnan-20-one;3alpha,17alpha-Dihydroxy-5beta-pregnan-20-one;17beta-Hydroxy-2alpha-(methoxymethyl)-5alpha-androstan-3-one;17beta-Hydroxy-2alpha-(hydroxymethyl)-17-methyl-5alpha-androstan-3-one;D-Homo-17a-oxa-5alpha-androstan-3beta-ol_acetate;3alpha,12alpha-Dihydroxy-5beta-pregnan-20-one	C13713;C14608;C14609;C14978;C15137;C15139;C15391
pos-M335T384	2.18376	2.52772e-06	1.99842e-05	1	1	1	1.32548	0.12375	up	335.151	6.39832	1	0	-	Unknown	-	-	-	4	Amifloxacin;Palonosetron;Hydrocinchonine;2-hydroxyimipramine	HMDB0041826;HMDB0014521;HMDB0030283;HMDB0060952	5	1-(3,4-Dimethoxyphenyl)-2-(2-methoxyphenoxy)propane-1,3-diol;Antirhine;Eburnamine;Adenocarpine;Cinchonamine	C21419;C09033;C09146;C10123;C16727
pos-M335T274	3.45705	8.91168e-07	8.64447e-06	1	1	1	1.68614	0.0529456	up	335.053	4.56478	1	0	-	Unknown	-	-	-	11	Aflatoxin B1;3-Hydroxy-8,9-dimethoxycoumestan;3',4,4'-Trihydroxypulvinone;De-O-methyldihydrosterigmatocystin;Aloe emodin w-acetate;Wairol;8-Hydroxy-3-methoxy-1-methylanthraquinone-2-carboxylic acid;(E)-Antibiotic BE 23372M;6-(3-ethenylphenoxy)-3,4,5-trihydroxyoxane-2-carboxylic acid;6-(4-ethenylphenoxy)-3,4,5-trihydroxyoxane-2-carboxylic acid;4-Carboxynevirapine	HMDB0006552;HMDB0030561;HMDB0030563;HMDB0033658;HMDB0033915;HMDB0033993;HMDB0037101;HMDB0041097;HMDB0124987;HMDB0125168;HMDB0060759	6	Aspulvinone_G;Aflatoxin_B1;Betavulgarin;Dihydrodemethylsterigmatocystin;Dehypoxanthine_futalosine;2,3,9,10-Tetrahydroxyberberine	C02007;C06800;C10201;C20444;C17010;C12331
pos-M335T260	2.74321	9.4031e-09	2.34339e-07	1	1	1	1.51595	0.0685063	up	335.054	4.32909	1	0	-	Unknown	-	-	-	11	Aflatoxin B1;3-Hydroxy-8,9-dimethoxycoumestan;3',4,4'-Trihydroxypulvinone;De-O-methyldihydrosterigmatocystin;Aloe emodin w-acetate;Wairol;8-Hydroxy-3-methoxy-1-methylanthraquinone-2-carboxylic acid;(E)-Antibiotic BE 23372M;6-(3-ethenylphenoxy)-3,4,5-trihydroxyoxane-2-carboxylic acid;6-(4-ethenylphenoxy)-3,4,5-trihydroxyoxane-2-carboxylic acid;4-Carboxynevirapine	HMDB0006552;HMDB0030561;HMDB0030563;HMDB0033658;HMDB0033915;HMDB0033993;HMDB0037101;HMDB0041097;HMDB0124987;HMDB0125168;HMDB0060759	6	Aspulvinone_G;Aflatoxin_B1;Betavulgarin;Dihydrodemethylsterigmatocystin;Dehypoxanthine_futalosine;2,3,9,10-Tetrahydroxyberberine	C02007;C06800;C10201;C20444;C17010;C12331
pos-M334T393	3.83984	0.000154445	0.000622025	1	1	1	1.72482	0.349177	up	334.185	6.55823	1	0	-	Unknown	-	-	-	2	10-Hydroxy-8-nor-2-fenchanone glucoside;Glucosyl (E)-2,6-Dimethyl-2,5-heptadienoate	HMDB0033643;HMDB0035136	0	-	-
pos-M334T274	3.51542	2.63789e-10	1.52169e-08	1	1	1	1.69766	0.027843	up	334.061	4.56247	1	0	-	Unknown	-	-	-	2	Robenidine;Mebendazole	HMDB0031785;HMDB0014781	1	3-[(2-Chlorobenzylidene)amino]-6H-dibenzo[b,d]pyran-6-one	C14951
pos-M334T260	2.62638	6.40426e-11	5.18586e-09	1	1	1	1.48239	0.0878019	up	334.06	4.32909	1	0	-	Unknown	-	-	-	2	Robenidine;Mebendazole	HMDB0031785;HMDB0014781	1	3-[(2-Chlorobenzylidene)amino]-6H-dibenzo[b,d]pyran-6-one	C14951
pos-M333T56	2.55838	1.44658e-05	8.38553e-05	1	1	1	1.46002	0.0754007	up	333.14	0.933567	1	0	-	Unknown	-	-	-	5	Zanamivir;meta-O-Dealkylated flecainide;N-Desmethylcitalopram;Desmethylcitalopram;(1R*,3R*,3'S*)-1,2,3,4-Tetrahydro-1-(2-thio-3-pyrrolidinyl)-beta-carboline-3-carboxylic acid	HMDB0014698;HMDB0060831;HMDB0014021;HMDB0060576;HMDB0034767	1	Zanamivir	C08095
pos-M333T394	4.00294	1.9712e-06	1.6229e-05	1	1	1	1.77812	0.141793	up	333.182	6.55837	1	0	-	Unknown	-	-	-	33	Mestranol;Gestodene;Menaquinol;13-OxoODE;9-OxoODE;A-12(13)-EpODE;13-HOTE;15(16)-EpODE;9(10)-EpODE;9-HOTE;17-Hydroxylinolenic acid;10-Oxo-11-octadecen-13-olide;Squamostanal A;15,16-Epoxy-9,12-octadecadienoic acid;(2'E,4'Z,8E)-Colneleic acid;12,13-Epoxy-9,15-octadecadienoic acid;2-Hydroxylinolenic acid;(9S,10E,12Z,15Z)-9-Hydroxy-10,12,15-octadecatrienoic acid;(9Z,12Z,14E)-16-Hydroxy-9,12,14-octadec…	HMDB0015446;HMDB0015668;HMDB0060487;HMDB0004668;HMDB0004669;HMDB0010200;HMDB0010203;HMDB0010206;HMDB0010220;HMDB0010224;HMDB0011108;HMDB0029786;HMDB0029969;HMDB0030950;HMDB0030995;HMDB0031088;HMDB0031103;HMDB0031934;HMDB0034586;HMDB0036832;HMDB0039603;HMDB0061644;HMDB0062288;HMDB0112093;HMDB0112099;HMDB0112102;HMDB0112103;HMDB0134790;HMDB0006921;HMDB0014640;HMDB0030181;HMDB0033028;HMDB0033948	24	Isoxaben;Cannabinol;Mestranol;(9Z)-(13S)-12,13-Epoxyoctadeca-9,11-dienoic_acid;8-[(1R,2R)-3-Oxo-2-{(Z)-pent-2-enyl}cyclopentyl]octanoate;8-(5-Hexyl-furan-2-yl)-octanoic_acid;13-OxoODE;9-OxoODE;13(S)-HOT;9(S)-HOT;2(R)-HOT;17-Hydroxylinolenic_acid;Juvenile_hormone_I;Colneleate;3'-Hydroxy-N-methyl-(S)-coclaurine;Nororientaline;(R)-Norreticuline;(S)-Nororientaline;(S)-Norreticuline;Oxycodone;Cephalot…	C18504;C07580;C07618;C04594;C04780;C13798;C14765;C14766;C16316;C16326;C16342;C16346;C19613;C19827;C05202;C05317;C06516;C06518;C06520;C08018;C10580;C12329;C15018;C15362
pos-M333T353	22.3674	0.0211691	0.0449152	0.833333	0.5	1	1.96654	0.183076	up	333.242	5.88673	1	0	-	Unknown	-	-	-	11	16-a-Hydroxypregnenolone;17a-Hydroxypregnenolone;3a,7a-Dihydroxy-5b-cholestanate;21-Hydroxypregnenolone;17-alpha,20-alpha-Dihydroxypregn-4-en-3-one;[10]-Shogaol;(15alpha,20R)-15,20-Dihydroxypregn-4-en-3-one;5alpha-Dihydrodeoxycorticosterone;7alpha-Hydroxypregnenolone;5beta-dihydrodeoxycorticosterone;(R)-2-Hydroxysterculic acid	HMDB0000315;HMDB0000363;HMDB0003851;HMDB0004026;HMDB0011653;HMDB0031462;HMDB0033918;HMDB0060407;HMDB0060424;HMDB0062609;HMDB0031060	15	17alpha,20alpha-Dihydroxypregn-4-en-3-one;17alpha-Hydroxypregnenolone;21-Hydroxypregnenolone;16-alpha-Hydroxypregnenolone;Oxymetholone;Alphaxalone;11beta,17beta-Dihydroxy-6alpha,17-dimethylandrost-4-en-3-one;11alpha,17beta-Dihydroxy-2alpha,17-dimethylandrost-4-en-3-one;11alpha-Hydroxy-5beta-pregnane-3,20-dione;12alpha-Hydroxy-5beta-pregnane-3,20-dione;11beta,17beta-Dihydroxy-4,17-dimethylandrost-…	C04518;C05138;C05485;C06390;C07393;C13803;C15011;C15022;C15355;C15384;C15401;C15405;C18038;C18040;C14308
pos-M333T295	3.71623	7.63839e-08	1.20925e-06	1	1	1	1.70808	0.224851	up	333.024	4.91494	1	0	-	Unknown	-	-	-	3	Diflubenzuron;3,4,5-trihydroxy-6-[(3-methoxy-3-oxopropanoyl)oxy]oxane-2-carboxylic acid;6-(1-carboxy-2-methoxy-2-oxoethyl)-3,4,5-trihydroxyoxane-2-carboxylic acid	HMDB0031778;HMDB0130026;HMDB0130027	5	Chlorphoxim;Diflubenzuron;Aplysin;Filiformin;Laurinterol	C18969;C14427;C17132;C17133;C17136
pos-M333T274	3.70218	4.18203e-13	1.62897e-10	1	1	1	1.7364	0.0231093	up	333.058	4.56238	1	0	-	Unknown	-	-	-	29	dIMP;7-hydroxy-6-methoxy-3-(1,2,5-trihydroxy-4-oxocyclohexa-2,5-dien-1-yl)-4H-chromen-4-one;7-hydroxy-6-methoxy-3-(2,3,4,5-tetrahydroxyphenyl)-4H-chromen-4-one;6,7-dihydroxy-3-(2,3,5-trihydroxy-4-methoxyphenyl)-4H-chromen-4-one;7-hydroxy-6-methoxy-3-(2,3,4,6-tetrahydroxyphenyl)-4H-chromen-4-one;6,7-dihydroxy-3-(2,3,6-trihydroxy-4-methoxyphenyl)-4H-chromen-4-one;7,8-dihydroxy-6-methoxy-3-(2,4,5-tr…	HMDB0006555;HMDB0125005;HMDB0125026;HMDB0125027;HMDB0125041;HMDB0125042;HMDB0125056;HMDB0125057;HMDB0125071;HMDB0125072;HMDB0126496;HMDB0126497;HMDB0126498;HMDB0128202;HMDB0129284;HMDB0129291;HMDB0130268;HMDB0131772;HMDB0131919;HMDB0131920;HMDB0131921;HMDB0132205;HMDB0132213;HMDB0138022;HMDB0138043;HMDB0030802;HMDB0033648;HMDB0129414;HMDB0029783	7	Purine_mononucleotide;2'-Deoxyinosine_5'-phosphate;Corniculatusin;Patuletin;Laricitrin;Tuliposide_B;6-Tuliposide_B	C05325;C06196;C04527;C10118;C12633;C08570;C21186
pos-M333T260	2.9025	1.76419e-08	3.77974e-07	1	1	1	1.56075	0.0302345	up	333.057	4.32909	1	0	-	Unknown	-	-	-	29	dIMP;7-hydroxy-6-methoxy-3-(1,2,5-trihydroxy-4-oxocyclohexa-2,5-dien-1-yl)-4H-chromen-4-one;7-hydroxy-6-methoxy-3-(2,3,4,5-tetrahydroxyphenyl)-4H-chromen-4-one;6,7-dihydroxy-3-(2,3,5-trihydroxy-4-methoxyphenyl)-4H-chromen-4-one;7-hydroxy-6-methoxy-3-(2,3,4,6-tetrahydroxyphenyl)-4H-chromen-4-one;6,7-dihydroxy-3-(2,3,6-trihydroxy-4-methoxyphenyl)-4H-chromen-4-one;7,8-dihydroxy-6-methoxy-3-(2,4,5-tr…	HMDB0006555;HMDB0125005;HMDB0125026;HMDB0125027;HMDB0125041;HMDB0125042;HMDB0125056;HMDB0125057;HMDB0125071;HMDB0125072;HMDB0126496;HMDB0126497;HMDB0126498;HMDB0128202;HMDB0129284;HMDB0129291;HMDB0130268;HMDB0131772;HMDB0131919;HMDB0131920;HMDB0131921;HMDB0132205;HMDB0132213;HMDB0138022;HMDB0138043;HMDB0030802;HMDB0033648;HMDB0129414;HMDB0029783	7	Purine_mononucleotide;2'-Deoxyinosine_5'-phosphate;Corniculatusin;Patuletin;Laricitrin;Tuliposide_B;6-Tuliposide_B	C05325;C06196;C04527;C10118;C12633;C08570;C21186
pos-M332T73	2.64983	0.012819	0.0289739	0.916667	0.722222	1	1.11297	0.118639	up	332.181	1.22049	1	0	-	Unknown	-	-	-	2	Nadolol;Metipranolol	HMDB0015334;HMDB0015345	1	Metipranolol	C07915
pos-M332T60	2.16371	0.00191542	0.00551365	0.972222	0.833333	1	1.17339	0.33719	up	332.16	0.991833	1	0	-	Unknown	-	-	-	6	Lysyl-Tyrosine;Tyrosyl-Lysine;Atherosperminine;Zanthosimuline;Nonivamide;Nordihydrocapsaicin	HMDB0028963;HMDB0029110;HMDB0030304;HMDB0040368;HMDB0029846;HMDB0036328	4	Isopropalin;(+/-)-5-[(tert-Butylamino)-2'-hydroxypropoxy]-1,2,3,4-tetrahydro-1-naphthol;Pramoxine;Nordihydrocapsaicin	C19063;C04875;C07892;C20216
pos-M332T448	2.61584	3.85776e-07	4.41948e-06	1	1	1	1.45111	0.140047	up	332.286	7.47198	0	0	-	Unknown	-	-	-	0	-	-	0	-	-
pos-M332T430	2.88957	3.28441e-05	0.000167033	1	1	1	1.51909	0.237114	up	332.227	7.1599	0	0	-	Unknown	-	-	-	0	-	-	0	-	-
pos-M332T255	4.41571	3.40855e-06	2.54582e-05	1	1	1	1.75607	0.273879	up	332.041	4.24437	1	0	-	Unknown	-	-	-	0	-	-	2	Panfuran_S;Calcium_salicylate	C19289;C19600
pos-M332T237	2.19201	3.66449e-07	4.23528e-06	1	1	1	1.34237	0.028911	up	332.109	3.94825	1	0	-	Unknown	-	-	-	6	5'-O-Desmethyl omeprazole;R-95913;Ketotifen;N-(1-Deoxy-1-fructosyl)leucine;N-(1-Deoxy-1-fructosyl)isoleucine;Valdecoxib	HMDB0014011;HMDB0013930;HMDB0015056;HMDB0037840;HMDB0039780;HMDB0005033	0	-	-
pos-M332T120	2.04395	7.21983e-09	1.93872e-07	1	1	1	1.27311	0.0241378	up	332.181	1.99571	0	0	-	Unknown	-	-	-	0	-	-	0	-	-
pos-M331T68	2.50572	0.000725857	0.00235574	1	1	1	1.28912	0.388088	up	331.111	1.13652	1	0	-	Unknown	-	-	-	0	-	-	1	Hexaconazole	C18466
pos-M331T448	2.9765	2.68317e-06	2.09705e-05	1	1	1	1.54028	0.0686528	up	331.284	7.47198	1	1	Glycerol 1-hexadecanoate	Lipids and lipid-like molecules	Glycerolipids	HMDB0031074	null	5	MG(0:0/16:0/0:0);MG(16:0/0:0/0:0);Glycerol 1-hexadecanoate;MG(i-16:0/0:0/0:0);MG(0:0/i-16:0/0:0)	HMDB0011533;HMDB0011564;HMDB0031074;HMDB0072844;HMDB0072873	0	-	-
pos-M331T430	9.51705	9.30234e-08	1.42676e-06	1	1	1	2.24723	0.105479	up	331.224	7.16022	1	0	-	Unknown	-	-	-	27	Deoxycorticosterone;17-Hydroxyprogesterone;11a-Hydroxyprogesterone;[10]-Dehydroshogaol;(4E,9a)-9-(3-Methyl-2E-pentenoyloxy)-4,10(14)-oplopadien-3-one;2-[2-(4-Hydroxy-3-methoxyphenyl)ethyl]-5-octylfuran;Tussilagonone;11-Hydroxy-delta-9-THC;7-beta-Hydroxy-delta-9-THC;7-alpha-Hydroxy-delta-9-THC;8-Hydroxy-delta-9-THC;8-beta-Hydroxy-delta-9-THC;9-alpha,10-alpha-epoxyhexahydrocannabinol;6(beta)-hydrox…	HMDB0000016;HMDB0000374;HMDB0000920;HMDB0033126;HMDB0034632;HMDB0040928;HMDB0041585;HMDB0060906;HMDB0060908;HMDB0060909;HMDB0060910;HMDB0060911;HMDB0060912;HMDB0060973;HMDB0061004;HMDB0062522;HMDB0062581;HMDB0062780;HMDB0030960;HMDB0031091;HMDB0031379;HMDB0061646;HMDB0094643;HMDB0112070;HMDB0112090;HMDB0112096;HMDB0112100	20	17alpha-Hydroxyprogesterone;Testosterone_acetate;11-Deoxycorticosterone;11alpha-Hydroxyprogesterone;16alpha-Hydroxyprogesterone;20-Hydroxy-3-oxopregn-4-en-21-al;11beta-Hydroxyprogesterone;Turricolol_E;12alpha-Hydroxyprogesterone;17-Hydroxy-3-oxo-19-nor-5alpha,17alpha-pregnane-21-carboxylic_acid,_gamma-lactone;17-Hydroxy-3-oxo-19-nor-5beta,17alpha-pregnane-21-carboxylic_acid,_gamma-lactone;3-Metho…	C01176;C03027;C03205;C03747;C03748;C04108;C05498;C10838;C14654;C14881;C14984;C14995;C15132;C15154;C15364;C15409;C16780;C19726;C20218;C10324
pos-M331T240	2.88831	5.3587e-09	1.5388e-07	1	1	1	1.54202	0.130457	up	331.044	3.99179	1	1	2,3-Di-O-methylellagic acid	Phenylpropanoids and polyketides	Tannins	HMDB0041395	null	13	Malathion;Inosine 2',3'-cyclic phosphate ;Blighinone;2,3-Di-O-methylellagic acid;2,8-Di-O-methylellagic acid;6-[(3-carboxy-2-methylprop-2-en-1-yl)oxy]-3,4,5-trihydroxyoxane-2-carboxylic acid;3,4,5-trihydroxy-6-[(4-hydroxy-3-methylbut-2-enoyl)oxy]oxane-2-carboxylic acid;6-(3,3-dimethyloxirane-2-carbonyloxy)-3,4,5-trihydroxyoxane-2-carboxylic acid;6-[(2Z)-2-carboxy-2-ethylideneethoxy]-3,4,5-trihydr…	HMDB0014910;HMDB0011680;HMDB0030643;HMDB0041395;HMDB0041396;HMDB0128928;HMDB0128929;HMDB0128931;HMDB0129115;HMDB0129116;HMDB0129118;HMDB0129119;HMDB0129121	4	Malathion;3',5'-Cyclic_IMP;NS_1608;Nimustine_hydrochloride	C07497;C00943;C13835;C11276
pos-M330T94	6.76048	2.16697e-09	7.60453e-08	1	1	1	2.08561	0.0476103	up	330.112	1.57198	1	0	-	Unknown	-	-	-	4	N-Acetylanonaine;Rutacridone;(S)-Edulinine;Desethylchloroquine	HMDB0030349;HMDB0033852;HMDB0030178;HMDB0041870	9	Fluridone;Cusparine;Rutacridone;LY_294002;Convolvine;Phyllalbine;Epithienamycin_B;Epithienamycin_D;Diclocymet	C18857;C10655;C10738;C15195;C10856;C10863;C17396;C17398;C18518
pos-M330T65	5.91304	1.17795e-08	2.77954e-07	1	1	1	1.99777	0.056101	up	330.111	1.07512	1	0	-	Unknown	-	-	-	4	N-Acetylanonaine;Rutacridone;(S)-Edulinine;Desethylchloroquine	HMDB0030349;HMDB0033852;HMDB0030178;HMDB0041870	9	Fluridone;Cusparine;Rutacridone;LY_294002;Convolvine;Phyllalbine;Epithienamycin_B;Epithienamycin_D;Diclocymet	C18857;C10655;C10738;C15195;C10856;C10863;C17396;C17398;C18518
pos-M330T415	3.3611	1.04057e-09	4.31347e-08	1	1	1	1.66305	0.0252992	up	330.212	6.9245	1	0	-	Unknown	-	-	-	1	N-Undecylbenzenesulfonic acid	HMDB0032549	0	-	-
pos-M329T88	2.1061	1.02981e-05	6.30163e-05	1	1	1	1.20551	0.160626	up	328.948	1.46802	0	0	-	Unknown	-	-	-	0	-	-	0	-	-
pos-M329T423	5.95069	7.91661e-05	0.000351289	1	1	1	2.01135	0.0415605	up	329.269	7.05023	1	0	-	Unknown	-	-	-	5	MG(0:0/16:1(9Z)/0:0);MG(16:1(9Z)/0:0/0:0);Avocadene 1-acetate;Avocadene 2-acetate;Avocadene 4-acetate	HMDB0011534;HMDB0011565;HMDB0031043;HMDB0031044;HMDB0031045	0	-	-
pos-M329T415	3.83261	1.60164e-07	2.18188e-06	1	1	1	1.74911	0.0292052	up	329.208	6.9245	1	0	-	Unknown	-	-	-	10	Megestrol;12-Methoxy-8,11,13-abietatrien-20,11-olide;5-Androstene-3b,16b,17a-triol;5-Androstene-3b,16a,17a-triol;5-Androstenetriol;11-Hydroxyandrosterone;16-alpha-Hydroxyandrosterone;5-Androstene-3alpha-16b,17b-triol;Oxandrolone;[8]-Paradol	HMDB0014495;HMDB0038391;HMDB0000523;HMDB0000540;HMDB0000550;HMDB0002984;HMDB0013156;HMDB0013199;HMDB0014759;HMDB0040640	14	9,11alpha-Epoxypregn-4-ene-3,20-dione;Pyrethrin_I;16-alpha,17-Epoxypregn-4-ene-3,20-dione;6beta,19-Epoxypregn-4-ene-3,20-dione;11beta,12beta-Epoxypregn-4-ene-3,20-dione;3-(Allyloxy)estra-1,3,5(10)-triene-16alpha,17beta-diol;(Z)-11beta,21-Dihydroxypregna-1,4,17(20)-trien-3-one;3-(Allyloxy)estra-1,3,5(10)-triene-16beta,17beta-diol;Oxandrolone;3alpha,11beta-Dihydroxy-5beta-androstane-17-one;3alpha,1…	C04379;C07594;C14681;C15130;C15187;C15254;C15303;C15443;C07346;C14553;C14606;C15097;C15136;C15536
pos-M329T253	2.10683	0.00181908	0.00526655	1	1	1	1.14773	0.30762	up	329.041	4.223	1	0	-	Unknown	-	-	-	36	2-(3-hydroxyphenyl)-3,4-dihydro-2H-1-benzopyran-3,5,6,7-tetrol;2-(3,4-dihydroxyphenyl)-1-(2,4,6-trihydroxyphenyl)propan-1-one;2-(4-hydroxyphenyl)-1-(2,3,4,6-tetrahydroxyphenyl)propan-1-one;3-(4-hydroxyphenyl)-1-(2,3,4,6-tetrahydroxyphenyl)propan-1-one;2-[(4-hydroxyphenyl)methyl]-2,3-dihydro-1-benzofuran-2,3,4,6-tetrol;2-(2,4-dihydroxyphenyl)-1-(2,4,6-trihydroxyphenyl)propan-1-one;3-(3,4-dihydroxy…	HMDB0128180;HMDB0129340;HMDB0129964;HMDB0130183;HMDB0133544;HMDB0133841;HMDB0133991;HMDB0133992;HMDB0133998;HMDB0134012;HMDB0134013;HMDB0134016;HMDB0134017;HMDB0134020;HMDB0134021;HMDB0134024;HMDB0134025;HMDB0134819;HMDB0137172;HMDB0140335;HMDB0140336;HMDB0141544;HMDB0001871;HMDB0002780;HMDB0029253;HMDB0030131;HMDB0030144;HMDB0032322;HMDB0033783;HMDB0034124;HMDB0035399;HMDB0037953;HMDB0037954;HMD…	18	Phenyl_5-phospho-alpha-D-ribofuranoside;4-(beta-D-Ribofuranosyl)phenol_5'-phosphate;Kinobscurinone;cis-3,4-Leucopelargonidin;Luteoforol;(+)-Catechin;alpha-Cotonefuran;2,8-Dihydroxy-3,4,7-trimethoxydibenzofuran;Ptaeroglycol;Mikanolide;(-)-Epicatechin;(+)-Epicatechin;Fisetinidol-4beta-ol;Isoplumericin;Plumericin;(-)-Catechin;Catechin;Flurochloridone	C20726;C21107;C12391;C03648;C05907;C06562;C08739;C08742;C09030;C09511;C09727;C09728;C09736;C09787;C09796;C14079;C17590;C11100
pos-M328T476	2.75038	1.39482e-05	8.14507e-05	1	1	1	1.45555	0.101411	up	328.23	7.9288	0	0	-	Unknown	-	-	-	0	-	-	0	-	-
pos-M328T319	2.16616	0.000319711	0.00115941	0.972222	0.888889	1	1.20687	0.32335	up	328.033	5.32007	1	0	-	Unknown	-	-	-	2	Cytidine 2',3'-cyclic phosphate;2'-deoxycytidine 3'-monophosphate	HMDB0011691;HMDB0062545	2	3',5'-Cyclic_CMP;2',3'-Cyclic_CMP	C00941;C02354
pos-M328T261	2.64054	0.0106918	0.0247187	1	1	1	1.4045	0.334704	up	328.079	4.34964	1	0	-	Unknown	-	-	-	3	Ascorbigen;De-O-methylsterigmatocystin;Aurantricholide B	HMDB0029839;HMDB0033657;HMDB0035230	2	Fluazifop;6-Demethylsterigmatocystin	C18527;C03683
pos-M328T208	2.31187	1.60926e-06	1.37754e-05	1	1	1	1.30159	0.211154	up	328.069	3.46011	1	0	-	Unknown	-	-	-	1	Fenoldopam	HMDB0014938	2	Phenylamil;Fenoldopam	C13752;C07693
pos-M328T194	2.51311	9.0598e-05	0.00039418	1	1	1	1.43936	0.0840093	up	328.1	3.23453	1	0	-	Unknown	-	-	-	7	Acetaminophen glucuronide;Blepharin;Chloropyramine;Arginyl-Aspartate;Aspartyl-Arginine;6-(1-benzofuran-4-yloxy)-3,4,5-trihydroxyoxane-2-carboxylic acid;Mono-trans-p-coumaroylmesotartaric acid	HMDB0010316;HMDB0029344;HMDB0015690;HMDB0028705;HMDB0028747;HMDB0129414;HMDB0029783	2	Diclobutrazol;L-Asp(4-L-Arg)	C11235;C19843
pos-M328T182	3.02105	0.00131693	0.00396325	1	1	1	1.54602	0.124457	up	328.078	3.02962	1	0	-	Unknown	-	-	-	1	Ascorbigen	HMDB0029839	1	Fluazifop	C18527
pos-M327T476	5.8383	3.22108e-11	3.15254e-09	1	1	1	1.9736	0.05583	up	327.227	7.92502	1	0	-	Unknown	-	-	-	15	Arachidonic acid;Cis-8,11,14,17-Eicosatetraenoic acid;Mesterolone;Drostanolone;Sideridiol;ent-17-Hydroxy-16beta-kauran-19-al;Yucalexin P21;Copalic acid;Junicedral;7,13-Eperudien-15-oic acid;Oryzalexin S;Oryzalexin E;Arachidonate;Nadolol;Metipranolol	HMDB0001043;HMDB0002177;HMDB0006036;HMDB0014996;HMDB0036702;HMDB0036721;HMDB0036754;HMDB0036829;HMDB0036830;HMDB0037824;HMDB0039687;HMDB0039702;HMDB0060102;HMDB0015334;HMDB0015345	14	Sodium_oleate;Arachidonate;Acutilol_A;2-Ketoepimanool;Taxa-4(20),11(12)-dien-5alpha,13alpha-diol;Methandriol;Metholone;3alpha-Hydroxy-2alpha-methyl-5alpha-androstan-17-one;17-Methyl-5alpha-androst-2-ene-1alpha,17beta-diol;17beta-Hydroxy-4alpha-methyl-5alpha-androstan-3-one;3beta-Methoxyandrost-5-en-16beta-ol;Dihydroabietic_acid;Abieta-7,13-dien-18,18-diol;Metipranolol	C18601;C00219;C09057;C09124;C11897;C14493;C14605;C14956;C15176;C15252;C15367;C17920;C20329;C07915
pos-M327T439	4.99008	1.75337e-11	2.06866e-09	1	1	1	1.92265	0.116109	up	327.229	7.31669	1	0	-	Unknown	-	-	-	19	15beta-Hydroxydesogestrel;2-Hydroxydesogestrel;3a-Hydroxydesogestrel;3b-Hydroxydesogestrel;Arachidonic acid;Cis-8,11,14,17-Eicosatetraenoic acid;Mesterolone;Drostanolone;Sideridiol;ent-17-Hydroxy-16beta-kauran-19-al;Yucalexin P21;Copalic acid;Junicedral;7,13-Eperudien-15-oic acid;Oryzalexin S;Oryzalexin E;Arachidonate;Nadolol;Metipranolol	HMDB0060707;HMDB0060719;HMDB0060755;HMDB0060756;HMDB0001043;HMDB0002177;HMDB0006036;HMDB0014996;HMDB0036702;HMDB0036721;HMDB0036754;HMDB0036829;HMDB0036830;HMDB0037824;HMDB0039687;HMDB0039702;HMDB0060102;HMDB0015334;HMDB0015345	16	Promegestone;12alpha-Methylpregna-4,9(11)-diene-3,20-dione;Sodium_oleate;Arachidonate;Acutilol_A;2-Ketoepimanool;Taxa-4(20),11(12)-dien-5alpha,13alpha-diol;Methandriol;Metholone;3alpha-Hydroxy-2alpha-methyl-5alpha-androstan-17-one;17-Methyl-5alpha-androst-2-ene-1alpha,17beta-diol;17beta-Hydroxy-4alpha-methyl-5alpha-androstan-3-one;3beta-Methoxyandrost-5-en-16beta-ol;Dihydroabietic_acid;Abieta-7,1…	C14208;C15190;C18601;C00219;C09057;C09124;C11897;C14493;C14605;C14956;C15176;C15252;C15367;C17920;C20329;C07915
pos-M327T396	2.21537	0.00113866	0.00348918	1	1	1	1.26082	0.215003	up	327.252	6.59873	1	0	-	Unknown	-	-	-	4	1-Acetoxy-2-hydroxy-16-heptadecen-4-one;Avocadyne 2-acetate;Avocadyne 1-acetate;Avocadyne 4-acetate	HMDB0031006;HMDB0031047;HMDB0031048;HMDB0031049	1	3,3-Difluoro-17-methyl-5alpha-androstan-17beta-ol	C15140
pos-M327T319	2.79129	2.66148e-05	0.000140164	1	1	1	1.51703	0.090935	up	327.032	5.32308	1	0	-	Unknown	-	-	-	6	{3-[(2E)-3-phenylprop-2-enoyl]phenyl}oxidanesulfonic acid;{4-[(2E)-3-phenylprop-2-enoyl]phenyl}oxidanesulfonic acid;{[5-(4-methoxyphenyl)-3-oxopentan-2-yl]oxy}sulfonic acid;{[5-(4-methoxyphenyl)-3-oxopentyl]oxy}sulfonic acid;{[1-(4-methoxyphenyl)-3-oxopentan-2-yl]oxy}sulfonic acid;{[1-(4-methoxyphenyl)-3-oxopentyl]oxy}sulfonic acid	HMDB0135448;HMDB0135622;HMDB0133000;HMDB0133004;HMDB0133006;HMDB0133008	0	-	-
pos-M327T233_1	2.506	0.000491261	0.00168033	1	1	1	1.32184	0.234425	up	327.122	3.87838	1	0	-	Unknown	-	-	-	29	Humilixanthin;7-hydroxy-1,7-bis(4-hydroxyphenyl)hept-1-ene-3,5-dione;(1E)-1-(3,4-dihydroxyphenyl)-7-(4-hydroxyphenyl)hept-1-ene-3,5-dione;1,5-Dihydroxy-3-methoxy-2-prenylxanthone;1,7-Dihydroxy-3-methoxy-2-prenylxanthone;1,6-Dihydroxy-3-methoxy-2-prenylxanthone;Egonol;Moracin O;Moracin P;1,5-Bis(4-hydroxy-3-methoxyphenyl)-1,4-pentadien-3-one;omega-Hydroxymoracin N;5-hydroxy-8-(2-hydroxypropan-2-yl…	HMDB0039123;HMDB0141058;HMDB0141068;HMDB0030605;HMDB0030606;HMDB0034015;HMDB0034279;HMDB0040313;HMDB0040315;HMDB0040930;HMDB0041299;HMDB0130120;HMDB0132904;HMDB0133969;HMDB0134718;HMDB0134721;HMDB0134723;HMDB0134725;HMDB0134727;HMDB0134729;HMDB0134731;HMDB0134733;HMDB0134735;HMDB0029305;HMDB0035790;HMDB0037494;HMDB0010319;HMDB0040830;HMDB0059804	10	Humilixanthin;Dinobuton;Methylophiopogonone_B;R1128C;R1128D;Angustibalin;Arteglasin_A;Linifolin_A;Isotan_B;7-Deoxypancratistatin	C08548;C18721;C17474;C18842;C18843;C09293;C09303;C09496;C08494;C12255
pos-M327T224	4.29304	1.71111e-10	1.0962e-08	1	1	1	1.77188	0.299636	up	327.026	3.74016	1	0	-	Unknown	-	-	-	36	3,5,7-trihydroxy-2-(3-hydroxyphenyl)-3,4-dihydro-2H-1-benzopyran-4-one;3-(4-hydroxyphenyl)-1-(2,4,6-trihydroxyphenyl)propane-1,2-dione;3,5,6,7-tetrahydroxy-2-phenyl-3,4-dihydro-2H-1-benzopyran-4-one;3-phenyl-1-(2,3,4,6-tetrahydroxyphenyl)propane-1,2-dione;3-(3-hydroxyphenyl)-1-(2,4,6-trihydroxyphenyl)propane-1,2-dione;2-(3,4-dihydroxyphenyl)-5,7-dihydroxy-3,4-dihydro-2H-1-benzopyran-4-one;(2E)-3-…	HMDB0125212;HMDB0125363;HMDB0125369;HMDB0125370;HMDB0125374;HMDB0126018;HMDB0126020;HMDB0126026;HMDB0126027;HMDB0126036;HMDB0126037;HMDB0129347;HMDB0129962;HMDB0130169;HMDB0130172;HMDB0130181;HMDB0130325;HMDB0132879;HMDB0133540;HMDB0133546;HMDB0133547;HMDB0133548;HMDB0133989;HMDB0134011;HMDB0134015;HMDB0134019;HMDB0134023;HMDB0141183;HMDB0005810;HMDB0030847;HMDB0031911;HMDB0032707;HMDB0037314;HMD…	15	IPSP;Dihydrokaempferol;Fustin;Eriodictyol;Okanin;Micromelin;3,5-Dimethoxy-1,6-dihydroxyxanthone;Gentiacaulein;2-O-Methylswertianin;Swerchirin;(+-)-Dalbergioidin;2-Hydroxy-2,3-dihydrogenistein;Eriodictyol_chalcone;2,6,7,4'-Tetrahydroxyisoflavanone;Carthamidin	C19000;C00974;C01378;C05631;C08724;C09277;C10060;C10064;C10083;C10091;C10415;C12631;C15525;C16233;C16940
pos-M327T211	2.28118	4.01542e-09	1.22454e-07	1	1	1	1.36254	0.0723901	up	327.086	3.51343	1	0	-	Unknown	-	-	-	40	11-hydroxy-15-methoxy-6,8,20-trioxapentacyclo[10.8.0.0虏,鈦?0鲁,鈦?0鹿鈦?鹿鈦筣icosa-1(12),2(9),10,14,16,18-hexaen-13-one;1-(3,4-dihydroxyphenyl)-3-(4-methoxy-1-benzofuran-5-yl)propane-1,3-dione;Dihydrosterigmatocystin;Atroviridin;O-Demethylforbexanthone;Demethoxykanugin;3-(2,5-dihydroxy-4-methoxyphenyl)-3,4-dihydro-2H-1-benzopyran-6,7-diol;5-(7-hydroxy-6-methoxy-3,4-dihydro-2H-1-benzopyran-3-yl)benzene-1…	HMDB0128892;HMDB0129365;HMDB0030590;HMDB0033100;HMDB0036343;HMDB0037570;HMDB0125020;HMDB0125023;HMDB0126051;HMDB0128062;HMDB0129092;HMDB0129337;HMDB0129961;HMDB0130171;HMDB0130324;HMDB0132876;HMDB0132877;HMDB0132881;HMDB0132882;HMDB0132887;HMDB0133783;HMDB0133784;HMDB0133789;HMDB0133790;HMDB0133791;HMDB0133792;HMDB0133794;HMDB0133795;HMDB0133797;HMDB0133839;HMDB0029175;HMDB0029179;HMDB0029228;HMD…	9	Jacareubin;Ophiopogonone_A;Dihydrosterigmatocystin;beta-Cotonefuran;6-Methoxy-alpha-pyrufuran;(S)-Chiral_alcohol;(S)-Hemiketal;Dihydrokalafungin_dihydroquinone_form;Griseophenone_C	C10074;C17471;C20445;C08740;C08761;C18354;C18356;C18360;C18836
pos-M326T69_2	2.01226	0.00781212	0.01881	0.916667	0.666667	1	1.05826	0.187474	up	326.182	1.14172	0	0	-	Unknown	-	-	-	0	-	-	0	-	-
pos-M326T280	4.40588	5.20382e-08	8.96791e-07	1	1	1	1.83611	0.113372	up	326.044	4.66867	1	0	-	Unknown	-	-	-	4	Clofarabine;Tenofovir;Citrusinine II;Grandisine III	HMDB0014769;HMDB0014445;HMDB0030373;HMDB0040683	0	-	-
pos-M326T194	2.59931	0.000300233	0.00109655	1	1	1	1.37975	0.280885	up	326.063	3.23337	1	0	-	Unknown	-	-	-	1	Tetraphyllin B	HMDB0029914	2	Volkenin;Fensulfothion	C08344;C14510
pos-M326T137	2.40616	0.0118203	0.0270093	0.944444	0.777778	1	1.19754	0.4187	up	326.134	2.28707	1	0	-	Unknown	-	-	-	10	N5-Acetyl-N2-gamma-L-glutamyl-L-ornithine;Scopolamine;Cocaine;Fenoterol;6-Hydroxyetodolac;7-Hydroxyetodolac;alpha-noroxycodol;beta-noroxycodol;beta-oxymorphol;Indicaxanthin	HMDB0039423;HMDB0003573;HMDB0015043;HMDB0015405;HMDB0060543;HMDB0060544;HMDB0061074;HMDB0061075;HMDB0061076;HMDB0029386	6	Nicotianamine;Cocaine;Scopolamine;Carinatine;11alpha-Hydroxygalanthamine;Indicaxanthin	C05324;C01416;C01851;C08523;C12172;C08549
pos-M325T325	2.00089	6.32374e-05	0.000290393	1	1	1	1.17902	0.239795	up	325.046	5.4149	1	0	-	Unknown	-	-	-	49	Uridine 5'-monophosphate;Pseudouridine 5'-phosphate;Uridine 2'-phosphate ;3'-UMP;6-Chlorocatechin;Olsalazine;3-(3,4-dihydroxy-2-methoxyphenyl)-1-(3-hydroxyphenyl)prop-2-en-1-one;5,7-dihydroxy-2-(3-methoxyphenyl)-3,4-dihydro-2H-1-benzopyran-4-one;3-(3-methoxyphenyl)-1-(2,4,6-trihydroxyphenyl)prop-2-en-1-one;3-(3,4-dihydroxyphenyl)-7-methoxy-3,4-dihydro-2H-1-benzopyran-4-one;7-hydroxy-3-(4-hydroxy-…	HMDB0000288;HMDB0001271;HMDB0011641;HMDB0060282;HMDB0038283;HMDB0015380;HMDB0126052;HMDB0130322;HMDB0130323;HMDB0130375;HMDB0130382;HMDB0130906;HMDB0132458;HMDB0132459;HMDB0132857;HMDB0132878;HMDB0132888;HMDB0132892;HMDB0132893;HMDB0133296;HMDB0133955;HMDB0133956;HMDB0138113;HMDB0138503;HMDB0138507;HMDB0140880;HMDB0141949;HMDB0029527;HMDB0029870;HMDB0030090;HMDB0030622;HMDB0030793;HMDB0030807;HMD…	21	UMP;Pseudouridine_5'-phosphate;3'-UMP;Uridine_2'-phosphate;Olsalazine;(-)-Vestitone;Dihydrobiochanin_A;2'-O-Methyllicodione;Isosakuranetin;Moracin_A;Sainfuran;Quinquangulin;Oxypeucedanin;Sakuranetin;Brazilin;2',4',6'-Trihydroxy-3'-formyldihydrochalcone;Phyllodulcin;(-)-Nissolin;(S)-DNPA;2,7-Dihydroxy-4'-methoxyisoflavanone;(R)-DNPA	C00105;C01168;C01368;C03031;C07323;C00786;C02675;C02922;C05334;C08844;C08974;C09044;C09282;C09833;C09920;C09975;C10274;C10508;C12434;C16190;C18835
pos-M325T227	3.09065	7.7423e-06	4.99227e-05	1	1	1	1.33914	0.175695	up	325.056	3.78567	1	0	-	Unknown	-	-	-	6	6-(2,4-dihydroxyphenoxy)-3,4,5-trihydroxyoxane-2-carboxylic acid;6-(2,5-dihydroxyphenoxy)-3,4,5-trihydroxyoxane-2-carboxylic acid;6-(3,4-dihydroxyphenoxy)-3,4,5-trihydroxyoxane-2-carboxylic acid;6-(2,6-dihydroxyphenoxy)-3,4,5-trihydroxyoxane-2-carboxylic acid;6-(2,3-dihydroxyphenoxy)-3,4,5-trihydroxyoxane-2-carboxylic acid;Pyrogallol-2-O-glucuronide	HMDB0125508;HMDB0125509;HMDB0125510;HMDB0125511;HMDB0125512;HMDB0060017	1	N-Glucosylnicotinate	C03003
pos-M324T234	6.70692	1.98925e-08	4.16273e-07	1	1	1	2.07664	0.184127	up	323.948	3.89452	0	0	-	Unknown	-	-	-	0	-	-	0	-	-
pos-M323T284	2.09878	5.24092e-09	1.50663e-07	1	1	1	1.30043	0.050782	up	323.127	4.73642	1	0	-	Unknown	-	-	-	19	D-Pantothenoyl-L-cysteine;3-(5-hydroxy-2,2-dimethyl-2H-chromen-6-yl)-1-(4-hydroxyphenyl)prop-2-en-1-one;5,7-dihydroxy-8-(3-methylbut-2-en-1-yl)-4-phenyl-2H-chromen-2-one;Glabrene;Phaseollin;(-)-Shinpterocarpin;2,3-Dihydro-4-(4-methoxyphenyl)-1H-phenalene-1,2,3-triol;1-(2,4-dihydroxy-6-methoxy-3,5-dimethylphenyl)-3-phenylpropan-1-one;4-(1-hydroxy-3-phenylprop-2-en-1-yl)-5-methoxy-2,6-dimethylbenze…	HMDB0006834;HMDB0125839;HMDB0131486;HMDB0029530;HMDB0034173;HMDB0041167;HMDB0041399;HMDB0126599;HMDB0126607;HMDB0030755;HMDB0030922;HMDB0037245;HMDB0037246;HMDB0038325;HMDB0060947;HMDB0240224;HMDB0060593;HMDB0061088;HMDB0033483	9	N-((R)-Pantothenoyl)-L-cysteine;Abyssinone_I;(-)-Phaseollin;6-(3,3-Dimethylallyl)chrysin;8-(3,3-Dimethylallyl)chrysin;Toxyl_angelate;alpha,alpha'-Diethyl-3,4,3',4'-stilbenetetraol;(+)-3'-Hydroxylarreatricin;Pirimiphos-methyl	C04079;C09318;C10514;C11324;C11325;C08981;C14739;C20431;C18403
pos-M323T257	2.1094	0.00289519	0.00791789	1	1	1	1.22832	0.217414	up	323.127	4.2836	1	0	-	Unknown	-	-	-	20	D-Pantothenoyl-L-cysteine;3-(5-hydroxy-2,2-dimethyl-2H-chromen-6-yl)-1-(4-hydroxyphenyl)prop-2-en-1-one;5,7-dihydroxy-8-(3-methylbut-2-en-1-yl)-4-phenyl-2H-chromen-2-one;Glabrene;Phaseollin;(-)-Shinpterocarpin;2,3-Dihydro-4-(4-methoxyphenyl)-1H-phenalene-1,2,3-triol;1-(2,4-dihydroxy-6-methoxy-3,5-dimethylphenyl)-3-phenylpropan-1-one;4-(1-hydroxy-3-phenylprop-2-en-1-yl)-5-methoxy-2,6-dimethylbenze…	HMDB0006834;HMDB0125839;HMDB0131486;HMDB0029530;HMDB0034173;HMDB0041167;HMDB0041399;HMDB0126599;HMDB0126607;HMDB0030755;HMDB0030922;HMDB0037245;HMDB0037246;HMDB0038325;HMDB0060947;HMDB0240224;HMDB0060593;HMDB0061088;HMDB0033483;HMDB0029839	9	Binapacryl;N-((R)-Pantothenoyl)-L-cysteine;Abyssinone_I;(-)-Phaseollin;6-(3,3-Dimethylallyl)chrysin;8-(3,3-Dimethylallyl)chrysin;Toxyl_angelate;alpha,alpha'-Diethyl-3,4,3',4'-stilbenetetraol;(+)-3'-Hydroxylarreatricin	C19022;C04079;C09318;C10514;C11324;C11325;C08981;C14739;C20431
pos-M323T142	2.18866	1.38277e-05	8.08408e-05	1	1	1	1.29303	0.111237	up	323.074	2.36599	1	0	-	Unknown	-	-	-	12	L-gamma-Glutamyl-S-allylthio-L-cysteine;2-(3,4,5-trihydroxyphenyl)-3,4-dihydro-2H-1-benzopyran-3,4,5,7-tetrol;(3,4,5,6-tetrahydroxyoxan-2-yl)methyl 4-hydroxybenzoate;4-{hydroxy[(3,4,5,6-tetrahydroxyoxan-2-yl)methoxy]methylidene}cyclohexa-2,5-dien-1-one;3,4,5-trihydroxy-6-(3-methoxyphenoxy)oxane-2-carboxylic acid;Dimethyl fukiic acid;Salicylic acid beta-D-glucoside;{[(2Z)-2-(phenylmethylidene)hept…	HMDB0038515;HMDB0136090;HMDB0125107;HMDB0125177;HMDB0135642;HMDB0029497;HMDB0041271;HMDB0126522;HMDB0028821;HMDB0029151;HMDB0011691;HMDB0062545	7	Leucodelphinidin;1D-1-Guanidino-3-amino-1,3-dideoxy-scyllo-inositol_4-phosphate;N1-Amidinostreptamine_6-phosphate;4-(beta-D-Glucosyloxy)benzoate;Coformycin;3',5'-Cyclic_CMP;2',3'-Cyclic_CMP	C05909;C04812;C11351;C03993;C01677;C00941;C02354
pos-M322T99	2.33639	3.89959e-06	2.84335e-05	1	1	1	1.36454	0.054474	up	322.106	1.65593	1	0	-	Unknown	-	-	-	10	L-L-Homoglutathione;Cepharadione B;N-trans-p-Coumaroyloctopamine;N-cis-Caffeoyltyramine;N-Acetoxymethylflindersine;(卤)-Conen;2-(4-Methoxyphenyl)naphthalic anhydride;4-(3,4-Dihydroxyphenyl)-2-hydroxy-1H-phenalen-1-one;Musanolone E;Melphalan	HMDB0029395;HMDB0030391;HMDB0032804;HMDB0033026;HMDB0039879;HMDB0029614;HMDB0032909;HMDB0038322;HMDB0041450;HMDB0015176	8	7-Demethylmitomycin_B;gamma-L-Glutamyl-L-cysteinyl-beta-alanine;S-Methyl_GSH;2,3,9,10-Tetrahydroxyberbine;Tetrangulol;Melphalan;Merphalan;Medphalan	C21164;C04544;C11347;C12330;C12397;C07122;C19256;C19442
pos-M322T96	3.18399	0.0091972	0.0216766	1	1	1	1.61857	0.0951417	up	322.076	1.59715	1	0	-	Unknown	-	-	-	5	Beta-Citryl-L-glutamic acid;8-Hydroxyguanosine;7-Aminoflunitrazepam;{3-[(2E)-3-phenylprop-2-enoyl]phenyl}oxidanesulfonic acid;{4-[(2E)-3-phenylprop-2-enoyl]phenyl}oxidanesulfonic acid	HMDB0013220;HMDB0002044;HMDB0041818;HMDB0135448;HMDB0135622	1	beta-Citryl-L-glutamate	C20775
pos-M322T70	3.29168	1.5458e-07	2.12468e-06	1	1	1	1.62485	0.122357	up	322.106	1.15948	0	0	-	Unknown	-	-	-	0	-	-	0	-	-
pos-M322T69_1	5.14153	1.05524e-06	9.91153e-06	1	1	1	1.80856	0.498386	up	322.078	1.15447	0	0	-	Unknown	-	-	-	0	-	-	0	-	-
pos-M322T54	2.51348	4.81499e-05	0.00023091	1	1	1	1.41254	0.159357	up	322.124	0.907725	1	0	-	Unknown	-	-	-	2	Saxitoxin;N-Acetylaspartylglutamic acid	HMDB0029368;HMDB0001067	3	Saxitoxin;Propaphos;N-Acetylaspartylglutamate	C13757;C19013;C12270
pos-M321T65	2.2641	0.00729704	0.0177104	0.861111	0.526389	1	1.28435	0.453391	up	321.093	1.07556	1	0	-	Unknown	-	-	-	3	6-(3-ethylphenoxy)-3,4,5-trihydroxyoxane-2-carboxylic acid;6-(4-ethylphenoxy)-3,4,5-trihydroxyoxane-2-carboxylic acid;2-Phenylethanol glucuronide	HMDB0124996;HMDB0125173;HMDB0010350	2	Thalassemine;Picein	C01961;C10720
pos-M321T361	6.10934	3.20642e-05	0.000163737	1	1	1	2.02962	0.244317	up	321.058	6.01492	1	0	-	Unknown	-	-	-	27	6,7-dihydroxy-3-(2,3,4,5-tetrahydroxyphenyl)-3,4-dihydro-2H-1-benzopyran-4-one;6,7-dihydroxy-3-(2,3,4,6-tetrahydroxyphenyl)-3,4-dihydro-2H-1-benzopyran-4-one;6,7,8-trihydroxy-3-(2,4,5-trihydroxyphenyl)-3,4-dihydro-2H-1-benzopyran-4-one;5,6,7-trihydroxy-3-(2,4,5-trihydroxyphenyl)-3,4-dihydro-2H-1-benzopyran-4-one;1-(2,4,6-trihydroxyphenyl)-3-(3,4,5-trihydroxyphenyl)propane-1,2-dione;2-(3,5-dihydro…	HMDB0125037;HMDB0125052;HMDB0125067;HMDB0125079;HMDB0125207;HMDB0125216;HMDB0125219;HMDB0126563;HMDB0126564;HMDB0126566;HMDB0126567;HMDB0126569;HMDB0126570;HMDB0128213;HMDB0140538;HMDB0140542;HMDB0030835;HMDB0125176;HMDB0010324;HMDB0029619;HMDB0029894;HMDB0029918;HMDB0038855;HMDB0038880;HMDB0038881;HMDB0038882;HMDB0002721	8	Dihydromyricetin;2,3-Dihydrogossypetin;2,2',3-Trihydroxy-3'-methoxy-5,5'-dicarboxybiphenyl;D-Prephenyllactate;Xylobiose;beta-L-Arabinofuranosyl-(1->2)-beta-L-arabinofuranose;alpha-1,5-L-Arabinobiose;8-Oxocoformycin	C02906;C03052;C18348;C00994;C01630;C20568;C20570;C02243
pos-M321T282	5.7222	5.12398e-08	8.84329e-07	1	1	1	1.96338	0.13684	up	321.021	4.69168	1	0	-	Unknown	-	-	-	3	Lorazepam;3,4,8,9,10-pentahydroxy-6-oxo-6H-benzo[c]chromene-1-carboxylic acid;Magnesium salicylate	HMDB0014332;HMDB0126633;HMDB0015469	3	1-Pyrenylsulfate;Magnesium_salicylate;9-Riburonosylhypoxanthine	C18269;C07995;C11631
pos-M321T216	3.22317	0.000366787	0.00130704	1	1	1	1.62033	0.139527	up	321.039	3.60592	1	0	-	Unknown	-	-	-	12	Erosnin;5,13-dihydroxy-14-methoxy-8,17-dioxatetracyclo[8.7.0.0虏,鈦?0鹿鹿,鹿鈦禲heptadeca-1(10),2(7),3,5,11,13,15-heptaen-9-one;4,5-dihydroxy-14-methoxy-8,17-dioxatetracyclo[8.7.0.0虏,鈦?0鹿鹿,鹿鈦禲heptadeca-1(10),2(7),3,5,11(16),12,14-heptaen-9-one;3,5-dihydroxy-14-methoxy-8,17-dioxatetracyclo[8.7.0.0虏,鈦?0鹿鹿,鹿鈦禲heptadeca-1(10),2,4,6,11(16),12,14-heptaen-9-one;3,8-Dihydroxy-9-methoxycoumestan;3,8-Dihydroxy-1-…	HMDB0029465;HMDB0128460;HMDB0140315;HMDB0140318;HMDB0030562;HMDB0030830;HMDB0033722;HMDB0033820;HMDB0033859;HMDB0034139;HMDB0035914;HMDB0036305	8	Phenthoate;Bowdichione;Irilone;2',7-Dihydroxy-4',5'-methylenedioxyisoflavone;Aflatoxin_P1;5-Hydroxypseudobaptigenin;M1;Myclozolin	C14429;C10202;C10467;C16226;C19587;C19727;C14206;C18921
pos-M321T159	3.72667	3.29895e-08	6.25123e-07	1	1	1	1.71744	0.177293	up	321.098	2.65226	1	1	N4-Acetylsulfamethazine	Sulfadiazine	-	NA	NA	14	5-(4,7-dihydroxy-6-methoxy-3,4-dihydro-2H-1-benzopyran-3-yl)benzene-1,2,4-triol;1-(2,4-dihydroxy-5-methoxyphenyl)-2-(2,4,5-trihydroxyphenyl)propan-1-one;3-(2,5-dihydroxy-4-methoxyphenyl)-3,4-dihydro-2H-1-benzopyran-4,6,7-triol;2-(2,5-dihydroxy-4-methoxyphenyl)-1-(2,4,5-trihydroxyphenyl)propan-1-one;3-(3,4-dihydroxy-5-methoxyphenyl)-1-(2,4,6-trihydroxyphenyl)propan-1-one;2-(3-hydroxy-4-methoxyphen…	HMDB0125015;HMDB0125016;HMDB0125018;HMDB0125019;HMDB0128216;HMDB0129343;HMDB0129352;HMDB0129358;HMDB0130179;HMDB0130331;HMDB0133840;HMDB0029292;HMDB0029293;HMDB0041295	6	4-Coumaroylshikimate;alpha-Naphthyl-beta-D-glucuronide;DHKred-OH;Coptisine;NAC;GSK_4716	C02947;C11586;C18358;C16938;C11486;C15642
pos-M321T152	6.18791	6.64021e-05	0.000302369	1	1	1	1.96998	0.102251	up	321.017	2.53008	1	0	-	Unknown	-	-	-	5	Lorazepam;3-O-Methylcoumestrol;9-O-Methylcoumestrol;Cochliophilin A;Pseudobaptigenin	HMDB0014332;HMDB0029584;HMDB0033588;HMDB0034445;HMDB0036616	3	1-Pyrenylsulfate;4,5-Methylenedioxy-6-hydroxyaurone;Pseudobaptigenin	C18269;C08722;C10522
pos-M321T109	2.60307	0.00366316	0.0097373	0.944444	0.763194	1	1.29439	0.300132	up	321.121	1.81858	1	0	-	Unknown	-	-	-	0	-	-	1	Alangimarine	C09329
[truncated: 2,126 more rows]

## Sheet: down regulated in "JNYB"
ID	ratio	t.test_p.value	t.test_p.value_BHcorrect	roc	lowROC	upROC	VIP	cv	regulated	MZ	RT	IsAnnotated	IsMS2ident	MS2Metabolite	MS2superclass	MS2class	MS2hmdb	MS2kegg	NumberMS1hmdb	MS1hmdbName	MS1hmdbID	NumberMS1kegg	MS1keggName	MS1keggID
[truncated: 3,100 more rows]

[truncated: 2 more sheets: up regulated in "DHBC", down regulated in "DHBC"]
