# Supplementary material for: Metabonomic profiling of clubroot-susceptible and clubroot-resistant radish and the assessment of disease-resistant metabolites
Source: Front Plant Sci. 2022 Dec 8;13:1037633. doi: 10.3389/fpls.2022.1037633 (PMC9772615; doi:10.3389/fpls.2022.1037633)
Supplement: Supplementary file 1 [file DataSheet_1.zip › NEW Frontiers Supplementary Material/frontiers supplementary Table 4.xlsx]

## Sheet: Anthocyanin biosynthesis
ID	t.test_p.value	wilcox.test_p.value	t.test_p.value_BHcorrect	wilcox.test_p.value_BHcorrect	VIP	regulated	MS2Metabolite	MS2kegg	MS1hmdbName	MS1hmdbID	NumberMS1kegg	MS1keggName	MS1keggID
neg-M449T56	2.72236e-09	0.0021645	9.19466e-08	0.00580929	2.16085	up	-	-	Melleolide L;2-{[5,7-dihydroxy-2-(4-hydroxy-3-methoxyphenyl)-5H-chromen-3-yl]oxy}oxane-3,4,5-triol;Luteolinidin 3-O-glucoside;Pelargonidin 3-galactoside;Cyanidin 3-rhamnoside;Peonidin 3-arabinoside;Petunidin 3-arabinoside;Pelargonidin 5-galactoside;Isopeonidin 3-arabinoside;Isopeonidin 3-xyloside;Peonidin 3-xyloside	HMDB0035067;HMDB0127920;HMDB0029248;HMDB0033682;HMDB0037975;HMDB0038089;HMDB0038094;HMDB0041170;HMDB0041750;HMDB0041755;HMDB0041767	1	Pelargonidin_3-O-glucoside	C12137
neg-M492T206	6.17915e-05	0.0021645	0.000284857	0.00580929	1.7407	down	-	-	Malvidin 3-glucoside;Malvidin 3-galactoside	HMDB0030777;HMDB0038010	1	Malvidin_3-O-glucoside	C12140
pos-M742T202	2.66736e-06	0.0021645	2.08855e-05	0.00580929	2.16141	down	-	-	Pelargonidin 3-(2glu glucosylrutinoside);Tetrahydrofolyl-[Glu](n);Tetrahydropteroyltri-L-glutamate	HMDB0033689;HMDB0006826;HMDB0012290	2	Pelargonidin_3-O-rutinoside_5-O-beta-D-glucoside;Tetrahydropteroyltri-L-glutamate	C12645;C04144
neg-M621T224	1.10694e-06	0.0021645	1.02713e-05	0.00580929	1.66573	down	-	-	-	-	1	Pelargonidin_3-O-3'',6''-O-dimalonylglucoside	C16288
pos-M660T227	0.000104737	0.0021645	0.000444704	0.00580929	2.21756	down	-	-	2-amino-4-({1-[(carboxymethyl)-C-hydroxycarbonimidoyl]-2-({5,11-dihydroxy-16,18-dioxo-6,8,19-trioxapentacyclo[10.7.0.0虏,鈦?0鲁,鈦?0鹿鲁,鹿鈦穄nonadeca-1(12),2(9),10,13(17)-tetraen-4-yl}sulfanyl)ethyl}-C-hydroxycarbonimidoyl)butanoic acid	HMDB0126145	1	Delphinidin_3-O-3'',6''-O-dimalonylglucoside	C16290
neg-M932T222	1.49885e-05	0.0021645	8.63478e-05	0.00580929	1.63747	down	-	-	Pelargonidin 3-O-[b-D-Glucopyranosyl-(1->2)-[4-hydroxy-3-methoxy-(E)-cinnamoyl-(->6)]-b-D-glucopyranoside] 5-O-b-D-glucopyranoside;Petanin;6-(5-{4-[2-(3,4-dihydroxyphenyl)-3,5,7-trihydroxy-3,4-dihydro-2H-1-benzopyran-8-yl]-3,5,7-trihydroxy-6-[3,4,5-trihydroxy-6-(hydroxymethyl)oxan-2-yl]-3,4-dihydro-2H-1-benzopyran-2-yl}-2-hydroxyphenoxy)-3,4,5-trihydroxyoxane-2-carboxylic acid;6-(4-{4-[2-(3,4-dih…	HMDB0035451;HMDB0038095;HMDB0126749;HMDB0126750;HMDB0126751;HMDB0126752;HMDB0126753;HMDB0126754;HMDB0126806;HMDB0126807;HMDB0126808;HMDB0126809;HMDB0126810;HMDB0126811	1	Petunidin-3-(p-coumaroyl)-rutinoside-5-glucoside	C16295
neg-M788T193	0.000145544	0.0021645	0.000591109	0.00580929	1.24178	down	-	-	6-(2-{5,7-dihydroxy-4-oxo-6-[3,4,5-trihydroxy-6-(hydroxymethyl)oxan-2-yl]-8-(3,4,5-trihydroxyoxan-2-yl)-4H-chromen-2-yl}-4,5-dihydroxyphenoxy)-3,4,5-trihydroxyoxane-2-carboxylic acid;6-(4-{5,7-dihydroxy-4-oxo-6-[3,4,5-trihydroxy-6-(hydroxymethyl)oxan-2-yl]-8-(3,4,5-trihydroxyoxan-2-yl)-4H-chromen-2-yl}-2,5-dihydroxyphenoxy)-3,4,5-trihydroxyoxane-2-carboxylic acid;6-(5-{5,7-dihydroxy-4-oxo-6-[3,4,…	HMDB0126898;HMDB0126899;HMDB0126900;HMDB0126901;HMDB0126902	1	Delphinidin_3-glucoside_5-caffoyl-glucoside	C16313
neg-M626T204	4.48544e-09	0.0021645	1.33783e-07	0.00580929	1.60094	down	-	-	(3-{3,7-dihydroxy-4-[3,5,7-trihydroxy-2-(3-hydroxyphenyl)-3,4-dihydro-2H-1-benzopyran-8-yl]-3,4-dihydro-2H-1-benzopyran-2-yl}phenyl)oxidanesulfonic acid;(3-{8-[3,7-dihydroxy-2-(3-hydroxyphenyl)-3,4-dihydro-2H-1-benzopyran-4-yl]-3,5,7-trihydroxy-3,4-dihydro-2H-1-benzopyran-2-yl}phenyl)oxidanesulfonic acid;[7-hydroxy-2-(3-hydroxyphenyl)-4-[3,5,7-trihydroxy-2-(3-hydroxyphenyl)-3,4-dihydro-2H-1-benzo…	HMDB0135136;HMDB0135137;HMDB0135138;HMDB0132725;HMDB0132726;HMDB0132727	1	Delphinidin_3-O-(6-caffeoyl-beta-D-glucoside)	C16367
neg-M578T134	3.59202e-12	0.0021645	6.54953e-10	0.00580929	2.7593	up	-	-	[(6-{[5,7-dihydroxy-2-(4-oxocyclohexa-2,5-dien-1-ylidene)-2H-chromen-3-yl]oxy}-3,4,5-trihydroxyoxan-2-yl)methyl][1-hydroxy-3-(4-hydroxyphenyl)prop-2-en-1-ylidene]oxidanium	HMDB0125088	1	Pelargonidin_3-(6-p-coumaroyl)glucoside	C16368
pos-M588T204	3.76013e-05	0.0021645	0.000187999	0.00580929	1.7927	down	-	-	-	-	1	Pelargonidin_3-O-beta-D-sambubioside	C20489
pos-M750T193	3.31765e-06	0.0021645	2.49149e-05	0.00580929	2.03612	down	-	-	Cyanidin 3-(2G-xylosylrutinoside);6-Methoxy-2-naphthylacetic acid	HMDB0037994;HMDB0060787	1	Pelargonidin_5-O-beta-D-glucoside_3-O-beta-D-sambubioside	C20492

## Sheet: Glucosinolate biosynthesis
ID	t.test_p.value	wilcox.test_p.value	t.test_p.value_BHcorrect	wilcox.test_p.value_BHcorrect	VIP	regulated	MS2Metabolite	MS2kegg	MS1hmdbName	MS1hmdbID	NumberMS1kegg	MS1keggName	MS1keggID
neg-M425T166	2.0776e-05	0.0021645	0.000114021	0.00580929	1.10615	up	-	-	Glucotropaeolin	HMDB0038419	1	Glucotropaeolin	C02153
pos-M439T222	1.09274e-06	0.0021645	1.0154e-05	0.00580929	2.07321	up	-	-	{4-[3-(5-methoxy-2,2-dimethyl-2H-chromen-6-yl)prop-2-enoyl]phenyl}oxidanesulfonic acid;6-{[6-(2-carboxyethyl)-4-methoxy-2H-1,3-benzodioxol-5-yl]oxy}-3,4,5-trihydroxyoxane-2-carboxylic acid;3,4,5-trihydroxy-6-{[3-(6-hydroxy-7-methoxy-2H-1,3-benzodioxol-5-yl)propanoyl]oxy}oxane-2-carboxylic acid;6-{[6-(2-carboxyethyl)-5-methoxy-2H-1,3-benzodioxol-4-yl]oxy}-3,4,5-trihydroxyoxane-2-carboxylic acid;3,…	HMDB0125858;HMDB0128730;HMDB0128731;HMDB0128735;HMDB0128736;HMDB0038403	1	Glucoerucin	C08409
neg-M439T222	4.82447e-06	0.0021645	3.38974e-05	0.00580929	1.41902	up	-	-	Gluconasturtiin;(4-{8-[4,5-dihydroxy-6-(hydroxymethyl)-3-[(3,4,5-trihydroxy-6-methyloxan-2-yl)oxy]oxan-2-yl]-5,7-dihydroxy-4-oxo-3,4-dihydro-2H-1-benzopyran-2-yl}phenyl)oxidanesulfonic acid;({6-[5,7-dihydroxy-2-(4-hydroxyphenyl)-4-oxo-3,4-dihydro-2H-1-benzopyran-8-yl]-3,4-dihydroxy-5-[(3,4,5-trihydroxy-6-methyloxan-2-yl)oxy]oxan-2-yl}methoxy)sulfonic acid;{6-[5,7-dihydroxy-2-(4-hydroxyphenyl)-4-o…	HMDB0038423;HMDB0124772;HMDB0124773;HMDB0124774;HMDB0124775;HMDB0126875;HMDB0126876;HMDB0126877;HMDB0126878;HMDB0126879;HMDB0126880;HMDB0126881;HMDB0126882	1	Gluconasturtiin	C08417
pos-M194T69_1	7.49908e-07	0.0021645	7.53491e-06	0.00580929	1.3713	down	-	-	Methylthio 2-(propanoyloxy)propanoate	HMDB0040003	1	2-Oxo-6-methylthiohexanoic_acid	C17216
pos-M214T238	0.0175094	0.025974	0.0380895	0.0525405	1.13461	down	-	-	2-(4-Methyl-5-thiazolyl)ethyl butanoate;2-(4-Methyl-5-thiazolyl)ethyl isobutyrate	HMDB0032418;HMDB0032422	1	Trihomomethionine	C17221
neg-M270T101	1.11189e-05	0.0021645	6.73439e-05	0.00580929	1.50313	down	-	-	Acetaminophen cystein	HMDB0060559	1	S-(Phenylacetothiohydroximoyl)-L-cysteine	C17237
pos-M134T152	3.06654e-12	0.0021645	5.92275e-10	0.00580929	2.205	up	-	-	xI-Dihydro-2-methyl-3(2H)-thiophenone;Dihydro-5-methyl-2(3H)-thiophenone;xi-2-Acetylthietane;Dihydro-2-methyl-3(2H)-furanthione	HMDB0038556;HMDB0040150;HMDB0040258;HMDB0040580	1	4-Methylthiobutanaldoxime	C17241
neg-M357T213	4.18251e-08	0.0021645	7.56272e-07	0.00580929	1.37522	down	-	-	4-Demethylsimmondsin 2'-(E)-ferulate;3-Demethylsimmondsin 2'-(Z)-ferulate	HMDB0034773;HMDB0034774	1	4-Methylthiobutyl-desulfoglucosinolate	C17248
neg-M448T261	1.07589e-13	0.0021645	7.29854e-11	0.00580929	2.49228	up	-	-	6-(Methylthio)hexyl glucosinolate;Mollicellin F	HMDB0038409;HMDB0033338	1	Glucolesquerellin	C17250
pos-M478T209	2.36318e-06	0.0021645	1.88837e-05	0.00580929	1.70892	up	-	-	2-amino-4-({1-[(carboxymethyl)-C-hydroxycarbonimidoyl]-2-{[1-(2-hydroxyphenyl)-3-oxopropyl]sulfanyl}ethyl}-C-hydroxycarbonimidoyl)butanoic acid;2-amino-4-({1-[(carboxymethyl)-C-hydroxycarbonimidoyl]-2-[(2-hydroxy-3-oxo-1-phenylpropyl)sulfanyl]ethyl}-C-hydroxycarbonimidoyl)butanoic acid;2-amino-4-({1-[(carboxymethyl)-C-hydroxycarbonimidoyl]-2-{[1-(4-hydroxyphenyl)-3-oxopropyl]sulfanyl}ethyl}-C-hyd…	HMDB0134045;HMDB0135286;HMDB0135288;HMDB0135291;HMDB0135293;HMDB0015327;HMDB0060835	2	8-Methylthiooctyl_glucosinolate;Estramustine	C17254;C11228

## Sheet: Carbapenem biosynthesis
ID	t.test_p.value	wilcox.test_p.value	t.test_p.value_BHcorrect	wilcox.test_p.value_BHcorrect	VIP	regulated	MS2Metabolite	MS2kegg	MS1hmdbName	MS1hmdbID	NumberMS1kegg	MS1keggName	MS1keggID
neg-M294T183	0.00940951	0.0021645	0.0220911	0.00580929	1.21825	down	-	-	(E)-Herclavine;Doxepin N-oxide;(E)-2-hydroxydoxepin;Tertatolol;Pantetheine;(6E)-7-(3-hydroxyphenyl)-1-phenylhepta-4,6-dien-3-one;(6E)-1-(3-hydroxyphenyl)-7-phenylhepta-4,6-dien-3-one;(6E)-7-(4-hydroxyphenyl)-1-phenylhepta-4,6-dien-3-one;(6E)-1-(4-hydroxyphenyl)-7-phenylhepta-4,6-dien-3-one;(1E)-5-phenyl-1-(3-phenyloxiran-2-yl)pent-1-en-3-one;3-phenyl-1-{3-[(E)-2-phenylethenyl]oxiran-2-yl}propan-1…	HMDB0030242;HMDB0060594;HMDB0060630;HMDB0042026;HMDB0003426;HMDB0133904;HMDB0133905;HMDB0133906;HMDB0133907;HMDB0133908;HMDB0133909;HMDB0133910;HMDB0141088;HMDB0141089	1	Pantetheine	C00831
neg-M391T66	9.93133e-08	0.0021645	1.50747e-06	0.00580929	1.43562	up	-	-	-	-	1	Epithienamycin_E	C11755
neg-M393T200	3.40808e-09	0.0021645	1.09571e-07	0.00580929	1.43761	down	-	-	7-chloro-2-(3,4-dimethoxyphenyl)-3,5,8-trihydroxy-6-methoxy-4H-chromen-4-one;7-chloro-2-(3,4-dimethoxyphenyl)-3,5,6-trihydroxy-8-methoxy-4H-chromen-4-one;Theaflavin-3-gallate;Isoneotheaflavin 3-O-gallate;Isotheaflavin 3'-gallate;Neotheaflavin 3-gallate	HMDB0135843;HMDB0135845;HMDB0005786;HMDB0029254;HMDB0032904;HMDB0032905	1	Epithienamycin_F	C17399
neg-M424T225	1.07979e-07	0.0021645	1.60607e-06	0.00580929	1.89246	down	-	-	-	-	1	MM_4550	C20815
neg-M172T50	4.09643e-05	0.0021645	0.000201752	0.00580929	2.1312	down	-	-	Bakers yeast extract	HMDB0032173	1	2,3-Dihydrothienamycin	C20820

## Sheet: Selenocompound metabolism
ID	t.test_p.value	wilcox.test_p.value	t.test_p.value_BHcorrect	wilcox.test_p.value_BHcorrect	VIP	regulated	MS2Metabolite	MS2kegg	MS1hmdbName	MS1hmdbID	NumberMS1kegg	MS1keggName	MS1keggID
pos-M198T237	4.16091e-08	0.0021645	7.54912e-07	0.00580929	1.33922	up	-	-	Selenomethionine;(R)-(E)-Sulforaphene	HMDB0003966;HMDB0031573	1	L-Selenomethionine	C05335
pos-M359T255	0.00793499	0.0021645	0.0190548	0.00580929	1.15406	up	-	-	Gamma-Glutamyl-Se-methylselenocysteine	HMDB0010716	1	gamma-Glutamyl-Se-methylselenocysteine	C05695
neg-M179T98	4.1336e-05	0.0021645	0.000203166	0.00580929	1.7895	up	-	-	Orotidine;Selenocystathionine;L-Selenocystathionine	HMDB0000788;HMDB0006343;HMDB0062527	1	L-Selenocystathionine	C05699
neg-M298T151	0.00061685	0.0021645	0.00204654	0.00580929	1.26407	up	-	-	-	-	1	1-Methylseleno-N-acetyl-D-galactosamine	C18893

## Sheet: _x0009_Flavone and flavonol biosynthe
ID	t.test_p.value	wilcox.test_p.value	t.test_p.value_BHcorrect	wilcox.test_p.value_BHcorrect	VIP	regulated	MS2Metabolite	MS2kegg	MS1hmdbName	MS1hmdbID	NumberMS1kegg	MS1keggName	MS1keggID
neg-M381T481	0.000267632	0.004329	0.000991648	0.0107081	1.07497	up	-	-	8-Hydroxyluteolin 8-sulfate;Quercetin 3'-sulfate;[3-(3,5,6,7-tetrahydroxy-4-oxo-4H-chromen-2-yl)phenyl]oxidanesulfonic acid;[2-hydroxy-5-(5,6,7-trihydroxy-4-oxo-4H-chromen-2-yl)phenyl]oxidanesulfonic acid	HMDB0037597;HMDB0041770;HMDB0125318;HMDB0131947	1	Quercetin_3-sulfate	C00616
pos-M837T56	5.65723e-06	0.0021645	3.86042e-05	0.00580929	2.79974	up	-	-	Luteolin 7-O-[beta-D-glucuronosyl-(1->2)-beta-D-glucuronide]-4'-O-beta-D-glucuronide;Apigenin 4'-[feruloyl-(->2)-glucuronyl-(1->2)-glucuronide]	HMDB0060296;HMDB0038295	1	Luteolin_7-O-[beta-D-glucuronosyl-(1->2)-beta-D-glucuronide]-4'-O-beta-D-glucuronide	C04900
neg-M517T347	0.00065443	0.0021645	0.0021545	0.00580929	1.35966	down	-	-	6''-Malonylapiin;3,4,5-Trimethoxyphenyl 2,6-digalloylglucoside	HMDB0037601;HMDB0039312	1	Malonylapiin	C05622
neg-M741T187	1.33746e-07	0.0021645	1.88911e-06	0.00580929	1.70648	down	-	-	Quercetin 3-(2Gal-apiosylrobinobioside)	HMDB0041412	1	Quercetin_3-(2G-xylosylrutinoside)	C10175
neg-M421T54	1.79243e-08	0.0021645	3.83347e-07	0.00580929	2.23562	up	-	-	{[3,4-dihydroxy-5-(hydroxymethyl)-2-{[3,4,5-trihydroxy-6-(hydroxymethyl)oxan-2-yl]oxy}oxolan-2-yl]methoxy}sulfonic acid;{[3,4-dihydroxy-5-(hydroxymethyl)-5-{[3,4,5-trihydroxy-6-(hydroxymethyl)oxan-2-yl]oxy}oxolan-2-yl]methoxy}sulfonic acid;[4-hydroxy-2,5-bis(hydroxymethyl)-5-{[3,4,5-trihydroxy-6-(hydroxymethyl)oxan-2-yl]oxy}oxolan-3-yl]oxidanesulfonic acid;[4-hydroxy-2,5-bis(hydroxymethyl)-2-{[3,…	HMDB0125625;HMDB0125626;HMDB0125627;HMDB0125628;HMDB0135835;HMDB0135836;HMDB0135837;HMDB0135838;HMDB0135839;HMDB0135840;HMDB0126861;HMDB0126862;HMDB0126863;HMDB0135148;HMDB0136152;HMDB0032008;HMDB0037207;HMDB0037936;HMDB0037957;HMDB0037960;HMDB0039363;HMDB0039375;HMDB0041771	2	2-Sulfotrehalose;Kaempferol_3-sophorotrioside	C20985;C12635
neg-M611T476	2.56239e-05	0.0021645	0.000136118	0.00580929	1.2522	up	-	-	6-(4-{5,7-dihydroxy-3-[(3,4,5-trihydroxyoxan-2-yl)oxy]-5H-chromen-2-yl}-2-hydroxyphenoxy)-3,4,5-trihydroxyoxane-2-carboxylic acid;6-(5-{5,7-dihydroxy-3-[(3,4,5-trihydroxyoxan-2-yl)oxy]-5H-chromen-2-yl}-2-hydroxyphenoxy)-3,4,5-trihydroxyoxane-2-carboxylic acid;6-{[2-(3,4-dihydroxyphenyl)-5-hydroxy-3-[(3,4,5-trihydroxyoxan-2-yl)oxy]-5H-chromen-7-yl]oxy}-3,4,5-trihydroxyoxane-2-carboxylic acid;6-{[2…	HMDB0127912;HMDB0127913;HMDB0127914;HMDB0127915;HMDB0040484;HMDB0040485;HMDB0040802	1	Kaempferol_3-O-[6-(4-coumaroyl)-beta-D-glucosyl-(1->2)-beta-D-glucosyl-(1->2)-beta-D-glucoside]	C12636

## Sheet: Stilbenoid, diarylheptanoid and
ID	t.test_p.value	wilcox.test_p.value	t.test_p.value_BHcorrect	wilcox.test_p.value_BHcorrect	VIP	regulated	MS2Metabolite	MS2kegg	NumberMS1hmdb	MS1hmdbName	MS1hmdbID	NumberMS1kegg	MS1keggName	MS1keggID
neg-M529T143	0.045178	0.0411255	0.620535	0.555239	2.00684	up	-	-	34	3,4,5-trihydroxy-6-({4-hydroxy-7-methoxy-2,2-dimethyl-6-[(2E)-3-phenylprop-2-enoyl]-3,4-dihydro-2H-1-benzopyran-5-yl}oxy)oxane-2-carboxylic acid;3,4,5-trihydroxy-6-{2-hydroxy-5-[3-(5-methoxy-2,2-dimethyl-2H-chromen-6-yl)propanoyl]phenoxy}oxane-2-carboxylic acid;3,4,5-trihydroxy-6-{2-hydroxy-4-[3-(5-methoxy-2,2-dimethyl-2H-chromen-6-yl)propanoyl]phenoxy}oxane-2-carboxylic acid;3,4,5-trihydroxy-6-(…	HMDB0125832;HMDB0125887;HMDB0125888;HMDB0125891;HMDB0125892;HMDB0125897;HMDB0125900;HMDB0125903;HMDB0125904;HMDB0125908;HMDB0133807;HMDB0133808;HMDB0133811;HMDB0133813;HMDB0133814;HMDB0133815;HMDB0133816;HMDB0133817;HMDB0133818;HMDB0133819;HMDB0133820;HMDB0133821;HMDB0135860;HMDB0135861;HMDB0135862;HMDB0135863;HMDB0135866;HMDB0135868;HMDB0135869;HMDB0135870;HMDB0135871;HMDB0135872;HMDB0139405;HMD…	1	Curcumin_monoglucoside	C17749

## Sheet: Cutin, suberine and wax biosynt
ID	t.test_p.value	wilcox.test_p.value	t.test_p.value_BHcorrect	wilcox.test_p.value_BHcorrect	VIP	regulated	MS2Metabolite	MS2kegg	NumberMS1hmdb	MS1hmdbName	MS1hmdbID	NumberMS1kegg	MS1keggName	MS1keggID
neg-M269T442	0.0197012	0.0151515	0.599398	0.460182	2.51682	up	-	-	4	3-Oxohexadecanoic acid;8-Oxohexadecanoic acid;9-Oxohexadecanoic acid;11-Oxohexadecanoic acid	HMDB0010733;HMDB0030972;HMDB0030973;HMDB0030978	1	16-Oxo-palmitate	C19614

## Sheet: _x0009_Alanine, aspartate and glutama
ID	t.test_p.value	wilcox.test_p.value	t.test_p.value_BHcorrect	wilcox.test_p.value_BHcorrect	VIP	regulated	MS2Metabolite	MS2kegg	NumberMS1hmdb	MS1hmdbName	MS1hmdbID	NumberMS1kegg	MS1keggName	MS1keggID
neg-M479T103	0.046216	0.0930736	0.620535	0.64969	1.91846	up	-	-	2	Adenylsuccinic acid;N(6)-(1,2-dicarboxyethyl)AMP	HMDB0000536;HMDB0059653	1	N6-(1,2-Dicarboxyethyl)-AMP	C03794

## Sheet: Thiamine metabolism
ID	t.test_p.value	wilcox.test_p.value	t.test_p.value_BHcorrect	wilcox.test_p.value_BHcorrect	VIP	regulated	MS2Metabolite	MS2kegg	NumberMS1hmdb	MS1hmdbName	MS1hmdbID	NumberMS1kegg	MS1keggName	MS1keggID
neg-M344T156	0.0499813	0.0649351	0.622654	0.606307	1.95038	up	-	-	3	Orange I;4-[(2-Hydroxy-1-naphthalenyl)azo]benzenesulfonic acid;(5E)-6-Oxo-5-(phenylhydrazono)-5,6-dihydro-2-naphthalenesulfonic acid	HMDB0032886;HMDB0037836;HMDB0059913	1	Thiamin_monophosphate	C01081

## Sheet: _x0009_beta-Alanine metabolism
ID	t.test_p.value	wilcox.test_p.value	t.test_p.value_BHcorrect	wilcox.test_p.value_BHcorrect	VIP	regulated	MS2Metabolite	MS2kegg	NumberMS1hmdb	MS1hmdbName	MS1hmdbID	NumberMS1kegg	MS1keggName	MS1keggID
pos-M249T171	0.0107636	0.0151515	0.488894	0.460182	2.3303	up	-	-	4	Carnosine;(6R)-6-(L-Erythro-1,2-Dihydroxypropyl)-5,6,7,8-tetrahydro-4a-hydroxypterin;Alanyl-Histidine;Histidinyl-Alanine	HMDB0000033;HMDB0012482;HMDB0028689;HMDB0028878	1	Carnosine	C00386

[truncated: 4 more sheets: _x0009_alpha-Linolenic acid metabolis, _x0009_Histidine metabolism, _x0009_Isoflavonoid biosynthesis, Tropane, piperidine and pyridin]
