# Supplementary material for: Metabonomic profiling of clubroot-susceptible and clubroot-resistant radish and the assessment of disease-resistant metabolites
Source: Front Plant Sci. 2022 Dec 8;13:1037633. doi: 10.3389/fpls.2022.1037633 (PMC9772615; doi:10.3389/fpls.2022.1037633)
Supplement: Supplementary file 1 [file DataSheet_1.zip › NEW Frontiers Supplementary Material/frontiers supplementary Table 5.xlsx]

## Sheet: Sheet1
ID	MS2superclass	MS2Metabolite	ratio	regulated	VIP	p.value
M477T211	Organic oxygen compounds	4-Methoxy-3-indolylmethyl glucosinolate	2.94736	up	3.04781	0.00546354
M815T259	Lipids and lipid-like molecules	Ginsenoside F3	0.0697605	down	3.41238	0.0462113
M845T216	Lipids and lipid-like molecules	Ginsenoside-Rg1	0.0295748	down	3.9833	0.0369742
M955T260	Lipids and lipid-like molecules	Ginsenoside Ro	0.0760923	down	3.4233	0.0439679
