# Supplementary material for: Metabonomic profiling of clubroot-susceptible and clubroot-resistant radish and the assessment of disease-resistant metabolites
Source: Front Plant Sci. 2022 Dec 8;13:1037633. doi: 10.3389/fpls.2022.1037633 (PMC9772615; doi:10.3389/fpls.2022.1037633)
Supplement: Supplementary file 1 [file DataSheet_1.zip › NEW Frontiers Supplementary Material/frontiers supplementary Table 6.xlsx]

## Sheet: Sheet1
ID	MS2Metabolite	Mock-1	Mock-2	Mock-3	Mock-4	Mock-5	Mock-6	Average value of Mock
neg-M815T259	Ginsenoside F3	1275.15	272.465	154.263	4581.85	15021	3226.92	4088.61
neg-M845T216	Ginsenoside-Rg1	13475.4	1091.97	837.819	55625.6	175105	31162.4	46216.5
neg-M955T260	Ginsenoside Ro	5138.56	617.768	655.963	13227.7	39056.1	10049.3	11457.6
ID	MS2Metabolite	Diseased-1	Diseased-2	Diseased-3	Diseased-4	Diseased-5	Diseased-6	Averaged value of diseased
neg-M815T259	Ginsenoside F3	206.363	150.542	65.8955	538.207	498.388	251.946	285.224
neg-M845T216	Ginsenoside-Rg1	754.755	292.358	594.458	2381.79	2470.86	1706.83	1366.84
neg-M955T260	Ginsenoside Ro	702.659	423.908	386.798	1437.49	1598.2	681.939	871.833
